# Supplementary material for: Evolution in an oncogenic bacterial species with extreme genome plasticity: Helicobacter pylori East Asian genomes
Source: BMC Microbiol. 2011 May 16;11:104. doi: 10.1186/1471-2180-11-104 (PMC3120642; doi:10.1186/1471-2180-11-104)
Supplement: Additional file 2 — Genes characterizing East Asian strains: domain-based analysis. [file 1471-2180-11-104-S2.XLS]

## Sheet: ST1A_between_6hspEA_7hpEu
Table S1A. Genes different between the 6 East Asian and 7 European strains: domain-based analysis
	Gene	Description	p-value	Detected test	F57	F32	F30	F16	51	52	Shi470	v225d	Cuz20	PeCan4	Sat454	26695	HPAG1	G27	P12	B38	B8	SJM180	J99	908
(1) Presence/absence of gene
Present in hpEu
	tas	Aldo-ketoreductase, putative	0.00298547	presence/absence												HP1193		HPG27_1138	mHPP12_1159	HELPY_1166	mHPB8_297	HPSJM_05965
Absent in hspEA (hpEA)
		Putative 3-hydroxyacid dehydrogenase	0.00298547	presence/absence													HPAG1_0625	HPG27_603	HPP12_0654	HELPY_0730	HPB8_843	mHPSJM_03265	jhp0585	hp908_0653
		Hypothetical protein	0.00298547	presence/absence												HP0641	mHPAG1_0624	HPG27_602	HPP12_0653		mHPB8_842	mHPSJM_03260	jhp0584	hp908_0652
(2) Difference of number of paralogues
Increased in hspEA (not hpEA)
	oipA/oipA-2	Outer membrane protein OipA	0.000532006	paralog number	HPF57_0735 HPF57_0662	HPF32_0680 HPF32_0615	HPF30_0689 HPF30_0622	HPF16_0648 HPF16_0722	KHP_0682 KHP_0612	HPKB_0637 HPKB_0705	HPSH_03300	HPV225_0723	HPCU_03825	HPPC_03220	HPSAT_03245	HP0638	HPAG1_0621	HPG27_599	HPP12_0650	HELPY_0733	HPB8_838	HPSJM_03240	jhp0581	hp908_0649
Decreased in hspEA
	hopM/hopN	Putative Outer membrane protein	0.00298547	paralog number	HPF57_0246(1)	HPF32_0236(1)	HPF30_1068(1)	HPF16_0235(1)	KHP_0226(1)	mHPKB_0236(1)	HPSH_01180(1)	HPV225_0244(1)	HPCU_01455(1)	HPPC_01145(1)	HPSAT_01130(1)	HP1342(1) HP0227(1)	HPAG1_0230(1) HPAG1_1289(1)	HPG27_207(1)	HPP12_0227(1) HPP12_1305(1)	HELPY_0231(1) HELPY_1317(1)	mHPB8_1338(1) HPB8_137(1)	HPSJM_06725(1) HPSJM_01255(1)	jhp1261(1) jhp0212(1)
(3) Split and/or part of gene deleted(a)
Split and/or part of gene deleted in hspEA
	bisC	Biotin sulfoxide reductase			HPF57_1006 HPF57_1007 HPF57_1008 HPF57_1009 HPF57_1010	HPF32_0357 HPF32_0358 HPF32_0359 HPF32_0360 HPF32_0361	HPF30_0340 HPF30_0341 HPF30_0342 HPF30_0343 HPF30_0344	HPF16_0986 HPF16_0987 HPF16_0988 HPF16_0989	KHP_0949 aH51_1_076 aH51_1_077	HPKB_0975 aH52_1_072	HPSH_05370	HPV225_1062	HPCU_05305	HPPC_05070	HPSAT_04980	HP0407	HPAG1_0985	HPG27_990	HPP12_1013	HELPY_1018	HPB8_459	HPSJM_05150	jhp0974	hp908_1036
		Biotin sulfoxide reductase	0.00102807	domain number	HPF57_1009(1)	HPF32_0358	HPF30_0340(2)		aH51_1_077(2)	aH52_1_072(2)	HPSH_05370(2)	HPV225_1062(2)	HPCU_05305(2)	HPPC_05070(2)	HPSAT_04980(2)	HP0407(2)	HPAG1_0985(2)	HPG27_990(2)	HPP12_1013(2)	HELPY_1018(2)	HPB8_459(2)	HPSJM_05150(2)	jhp0974(2)	hp908_1036(2)
		Biotin sulfoxide reductase	0.00100851	domain number	HPF57_1009(2)	HPF32_0359	HPF30_0341(1)	HPF16_0989(1)	aH51_1_077(3)	aH52_1_072(3)	HPSH_05370(3)	HPV225_1062(3)	HPCU_05305(3)	HPPC_05070(3)	HPSAT_04980(3)	HP0407(3)	HPAG1_0985(3)	HPG27_990(3)	HPP12_1013(3)	HELPY_1018(3)	HPB8_459(3)	HPSJM_05150(3)	jhp0974(3)	hp908_1036(3)
		Biotin sulfoxide reductase	0.00106795	domain number	HPF57_1009(3)	HPF32_0360	HPF30_0341(2)	HPF16_0989(2)	aH51_1_076	HPKB_0975(1)	HPSH_05370(4)	HPV225_1062(4)	HPCU_05305(4)	HPPC_05070(4)	HPSAT_04980(4)	HP0407(4)	HPAG1_0985(4)	HPG27_990(4)	HPP12_1013(4)	HELPY_1018(4)	HPB8_459(4)	HPSJM_05150(4)	jhp0974(4)	hp908_1036(4)
		Biotin sulfoxide reductase	0.00106795	domain number	HPF57_1006	HPF32_0361(2)	HPF30_0344(2)	HPF16_0986	KHP_0949(3)	HPKB_0975(4)	HPSH_05370(8)	HPV225_1062(8)	HPCU_05305(8)	HPPC_05070(8)	HPSAT_04980(8)	HP0407(8)	HPAG1_0985(8)	HPG27_990(8)	HPP12_1013(8)	HELPY_1018(8)	HPB8_459(8)	HPSJM_05150(8)	jhp0974(8)	hp908_1036(8)
		Biotin sulfoxide reductase	0.00108828	domain number	HPF57_1008(1)		HPF30_0342	HPF16_0988(1)	KHP_0949(1)	HPKB_0975(2)	HPSH_05370(5)	HPV225_1062(5)	HPCU_05305(5)	HPPC_05070(5)	HPSAT_04980(5)	HP0407(5)	HPAG1_0985(5)	HPG27_990(5)	HPP12_1013(5)	HELPY_1018(5)	HPB8_459(5)	HPSJM_05150(5)	jhp0974(5)	hp908_1036(5)
		Biotin sulfoxide reductase	0.00108828	domain number	HPF57_1008(2)		HPF30_0343	HPF16_0988(2)	KHP_0949(2)	HPKB_0975(3)	HPSH_05370(6)	HPV225_1062(6)	HPCU_05305(6)	HPPC_05070(6)	HPSAT_04980(6)	HP0407(6)	HPAG1_0985(6)	HPG27_990(6)	HPP12_1013(6)	HELPY_1018(6)	HPB8_459(6)	HPSJM_05150(6)	jhp0974(6)	hp908_1036(6)
		Biotin sulfoxide reductase	0.00106795	domain number	HPF57_1010	HPF32_0357	HPF30_0340(1)		aH51_1_077(1)	aH52_1_072(1)	HPSH_05370(1)	HPV225_1062(1)	HPCU_05305(1)	HPPC_05070(1)	HPSAT_04980(1)	HP0407(1)	HPAG1_0985(1)	HPG27_990(1)	HPP12_1013(1)	HELPY_1018(1)	HPB8_459(1)	HPSJM_05150(1)	jhp0974(1)	hp908_1036(1)
		Biotin sulfoxide reductase	0.00104789	domain number	HPF57_1007	HPF32_0361(1)	HPF30_0344(1)	HPF16_0987			HPSH_05370(7)	HPV225_1062(7)	HPCU_05305(7)	HPPC_05070(7)	HPSAT_04980(7)	HP0407(7)	HPAG1_0985(7)	HPG27_990(7)	HPP12_1013(7)	HELPY_1018(7)	HPB8_459(7)	HPSJM_05150(7)	jhp0974(7)	hp908_1036(7)
	moeA	Molybdopterin biosynthesis protein			HPF57_0190 HPF57_0191	HPF32_0179 HPF32_0180	HPF30_1124 HPF30_1125	HPF16_0179 HPF16_0180	aH51_1_016 aH51_1_017	aH52_1_019 aH52_1_020	HPSH_00865	HPV225_0188	HPCU_00815	HPPC_00870	HPSAT_00830	HP0172	HPAG1_0168	HPG27_157	HPP12_0169	HELPY_0175	HPB8_1394	HPSJM_00925	jhp0158	hp908_0180
		Molybdopterin biosynthesis protein	0.000532006	domain number	HPF57_0190	HPF32_0179	HPF30_1125	HPF16_0179	aH51_1_016	aH52_1_019	HPSH_00865(3)	HPV225_0188(3)	HPCU_00815(3)	HPPC_00870(3)	HPSAT_00830(3)	HP0172(3)	HPAG1_0168(3)	HPG27_157(3)	HPP12_0169(3)	HELPY_0175(3)	HPB8_1394(3)	HPSJM_00925(3)	jhp0158(3)	hp908_0180(3)
		Molybdopterin biosynthesis protein	0.000896345	domain number	HPF57_0191	HPF32_0180	HPF30_1124	HPF16_0180			HPSH_00865(1)	HPV225_0188(1)	HPCU_00815(1)	HPPC_00870(1)	HPSAT_00830(1)	HP0172(1)	HPAG1_0168(1)	HPG27_157(1)	HPP12_0169(1)	HELPY_0175(1)	HPB8_1394(1)	HPSJM_00925(1)	jhp0158(1)	hp908_0180(1)
		Molybdopterin biosynthesis protein	0.000896345	domain number					aH51_1_017	aH52_1_020	HPSH_00865(2)	HPV225_0188(2)	HPCU_00815(2)	HPPC_00870(2)	HPSAT_00830(2)	HP0172(2)	HPAG1_0168(2)	HPG27_157(2)	HPP12_0169(2)	HELPY_0175(2)	HPB8_1394(2)	HPSJM_00925(2)	jhp0158(2)	hp908_0180(2)
	vacA-2	Putative vacuolating cytotoxin-like protein VacA-2			HPF57_0342 HPF57_0343	HPF32_0298 HPF32_0299	HPF30_1005 HPF30_1007	HPF16_0296 HPF16_0297	aH51_1_026 aH51_1_027 aH51_1_028	HPKB_0300	HPSH_01500	HPV225_0307	HPCU_01775	HPPC_01465	HPSAT_01445	HP0289	HPAG1_0291	HPG27_268	HPP12_0288	HELPY_0295	HPB8_1273	HPSJM_01560	jhp0274	hp908_0303
		Putative vacuolating cytotoxin-like protein VacA-2	0.00369908	domain number	HPF57_0342(2)	HPF32_0298(2)	HPF30_1007(2)	HPF16_0296(2)	aH51_1_027	HPKB_0300(2)	HPSH_01500(2)	HPV225_0307(2)	HPCU_01775(2)	HPPC_01465(2)	HPSAT_01445(2)	HP0289(2)	HPAG1_0291(2)	HPG27_268(2)	HPP12_0288(2)	HELPY_0295(2)	HPB8_1273(2)	HPSJM_01560(2)	jhp0274(2)	hp908_0303(2)
		Putative vacuolating cytotoxin-like protein VacA-2	0.00369908	domain number	HPF57_0342(1)	HPF32_0298(1)	HPF30_1007(1)	HPF16_0296(1)	aH51_1_026	HPKB_0300(1)	HPSH_01500(1)	HPV225_0307(1)	HPCU_01775(1)	HPPC_01465(1)	HPSAT_01445(1)	HP0289(1)	HPAG1_0291(1)	HPG27_268(1)	HPP12_0288(1)	HELPY_0295(1)	HPB8_1273(1)	HPSJM_01560(1)	jhp0274(1)	hp908_0303(1)
		Putative vacuolating cytotoxin-like protein VacA-2	0.00369908	domain number	HPF57_0343(2)	HPF32_0299	HPF30_1005	HPF16_0297	aH51_1_028	HPKB_0300(4)	HPSH_01500(4)	HPV225_0307(4)	HPCU_01775(4)	HPPC_01465(4)	HPSAT_01445(4)	HP0289(4)	HPAG1_0291(4)	HPG27_268(4)	HPP12_0288(4)	HELPY_0295(4)	HPB8_1273(4)	HPSJM_01560(4)	jhp0274(4)	hp908_0303(4)
		Putative vacuolating cytotoxin-like protein VacA-2	0.00309602	domain number						HPKB_0300(3)	HPSH_01500(3)	HPV225_0307(3)	HPCU_01775(3)	HPPC_01465(3)	HPSAT_01445(3)	HP0289(3)	HPAG1_0291(3)	HPG27_268(3)	HPP12_0288(3)	HELPY_0295(3)	HPB8_1273(3)	HPSJM_01560(3)	jhp0274(3)	hp908_0303(3)
		Hypothetical protein	0.00216609	domain number			HPF30_0377(3)				aHPShi470_044	aHv22_1_048(4)	HPCU_05070(5)	HPPC_04880(4)	aHSat_1_019	mHP0966(5)	HPAG1_0948(4)	HPG27_913(4)	HPP12_0961(4)	aHB38_1_089(4)	HPB8_580(5)	aHSJM_1_029(3)	mjhp0900(3)
	nucG	Putative endonuclease	0.00298547	domain number	HPF57_0022	HPF32_0022	HPF30_0022	HPF16_0022	KHP_0022	HPKB_0027	HPSH_07150(2)	HPV225_1419(2)	HPCU_07060(2)	HPPC_06815(2)	HPSAT_06700(2)	HP1382	HPAG1_1327(2)	HPG27_1326(2)	HPP12_1376(2)	HELPY_1369(2)	HPB8_1551(2)	HPSJM_07095(2)	jhp1295(2)	hp908_1382(2)
		Hypothetical mosaic CUP0956/HP1116/jhp1044-like protein	0.00309602	presence/absence				HPF16_0466(5)			HPSH_05735(1)	HPV225_1134(1) HPV225_0488(1) aHv22_1_086(3)	HPCU_05650(1) HPCU_01060(5) HPCU_04670(1)	HPPC_05420(2)	HPSAT_02335(1) HPSAT_05345(1)	HP0488(2) HP1116(2)	HPAG1_0464(2) HPAG1_0862(1)	HPG27_447(1) HPG27_1059	HPP12_0879(1) HPP12_0495(1) HPP12_1081(1)	aHB38_1_033(1)	HPB8_1092(1) HPB8_386(1)	HPSJM_02440(1) HPSJM_05525(1)	jhp1044(1) jhp0440(1)
		Hypothetical protein	0.00309602	domain number	HPF57_1314(2)	HPF32_1285	HPF30_1267	HPF16_1290	KHP_1251	mHPKB_1293	HPSH_00150 HPSH_06150(2)	HPV225_0038 HPV225_1216(2)	HPCU_00135 HPCU_06055(2)	HPPC_00140	HPSAT_05730(2) HPSAT_00145	HP0030(2)	HPAG1_0028(2)	HPG27_27(2)	HPP12_0026(2)	HELPY_0028(2)	HPB8_1594(2)	HPSJM_00170(2)	jhp0026(2)	hp908_0033(2)
		Hypothetical protein	0.00747933	domain number						HPKB_0953	HPSH_05260(3)	aHv22_1_071 aHv22_1_054	aHCuz_1_041(2)	HPPC_04980(3)	aHSat_1_027	mHP0426(2) mHP1409(2)		HPG27_947(3)	HPP12_0996(3)	HELPY_1001(3)	HPB8_1563(2)	HPSJM_05045(3)	mjhp1302	mhp908_1391
		Hypothetical protein					HPF30_0378				HPSH_05085	HPV225_0991 HPV225_0991(5) HPV225_0990	HPCU_05065	HPPC_04875	HPSAT_04725	HP0965 mHP0964	HPAG1_0947	HPG27_911 HPG27_912	HPP12_0959 HPP12_0960	aHB38_1_086 aHB38_1_087 aHB38_1_088	HPB8_581	aHSJM_1_027 aHSJM_1_028	jhp0899 mjhp0898
		Hypothetical protein	0.00309602	presence/absence			HPF30_0378(4)				HPSH_05085(4)	HPV225_0991(4)	HPCU_05065(4)	HPPC_04875(4)	HPSAT_04725(4)	mHP0964(1)	HPAG1_0947(4)	HPG27_912(4)	HPP12_0960(4)	aHB38_1_086(2)	HPB8_581(4)	aHSJM_1_027(2)	mjhp0898(1)
		Hypothetical protein	0.00309602	presence/absence			HPF30_0378(5)				HPSH_05085(5)	HPV225_0991(5) HPV225_0990	HPCU_05065(5)	HPPC_04875(5)	HPSAT_04725(5)	mHP0964(2)	HPAG1_0947(5)	HPG27_911	HPP12_0959	aHB38_1_086(3)	HPB8_581(5)	aHSJM_1_027(3)	mjhp0898(2)
		Hypothetical protein	0.00309602	presence/absence			HPF30_0378(2)				HPSH_05085(2)	HPV225_0991(2)	HPCU_05065(2)	HPPC_04875(2)	HPSAT_04725(2)	HP0965(2)	HPAG1_0947(2)	HPG27_912(2)	HPP12_0960(2)	aHB38_1_087	HPB8_581(2)	aHSJM_1_028(2)	jhp0899(2)
		Hypothetical protein	0.00309602	presence/absence			HPF30_0378(1)				HPSH_05085(1)	HPV225_0991(1)	HPCU_05065(1)	HPPC_04875(1)	HPSAT_04725(1)	HP0965(1)	HPAG1_0947(1)	HPG27_912(1)	HPP12_0960(1)	aHB38_1_088	HPB8_581(1)	aHSJM_1_028(1)	jhp0899(1)
		Hypothetical protein	0.00309602	presence/absence			HPF30_0378(3)				HPSH_05085(3)	HPV225_0991(3)	HPCU_05065(3)	HPPC_04875(3)	HPSAT_04725(3)	HP0965(3)	HPAG1_0947(3)	HPG27_912(3)	HPP12_0960(3)	aHB38_1_086(1)	HPB8_581(3)	aHSJM_1_027(1)	jhp0899(3)
	horA	Outer membrane protein HorA			HPF57_0092	HPF32_0090 HPF32_0091	HPF30_1220	HPF16_0091 HPF16_0092	KHP_0083	HPKB_0092 aH52_1_016	mHPSH_00385	HPV225_0087	HPCU_00365	HPPC_00395	HPSAT_00360	HP0079	HPAG1_0080	HPG27_73	HPP12_0083	aHB38_1_008	HPB8_1485	HPSJM_00455	jhp0073
		Outer membrane protein HorA	0.00550353	domain number	HPF57_0092(1)	HPF32_0090(2)	HPF30_1220(3)	HPF16_0091(2)	KHP_0083	HPKB_0092(2)	mHPSH_00385(3)	HPV225_0087(2)	HPCU_00365(2)	HPPC_00395(2)	HPSAT_00360(3)	HP0079(5)	HPAG1_0080(5)	HPG27_73(2)	HPP12_0083(4)	aHB38_1_008(4)	HPB8_1485(2)	HPSJM_00455(5)	jhp0073(2)	hp908_0089(5)
		Outer membrane protein HorA	0.00591681	domain number	HPF57_0092(2)	HPF32_0091	HPF30_1220(4)	HPF16_0092		aH52_1_016	mHPSH_00385(4)	HPV225_0087(3)	HPCU_00365(3)	HPPC_00395(3)	HPSAT_00360(4)	HP0079(6)	HPAG1_0080(6)	HPG27_73(3)	HPP12_0083(5)	aHB38_1_008(5)	HPB8_1485(3)	HPSJM_00455(6)	jhp0073(3)	hp908_0089(6)
	ackA	Acetate kinase	0.0040245	domain number	HPF57_0914(3)	HPF32_0449(4)	HPF30_0435(3)	HPF16_0885(3)	aH51_1_055	mHPKB_0872(4)	HPSH_04760(3)	HPV225_0924(3)	HPCU_04770(4)	HPPC_04550	HPSAT_04425(3)	mHP0903m	mHPAG1_0883	aHPG27_065	HPP12_0899	aHB38_1_079	HPB8_650	HPSJM_04585	jhp0840(3)	hp908_0917(3)
		Hypothetical protein	0.00369908	domain number	HPF57_1314(1)					HPKB_1292	HPSH_06150(1)	HPV225_1216(1)	HPCU_06055(1)		HPSAT_05730(1)	HP0030(1)	HPAG1_0028(1)	HPG27_27(1)	HPP12_0026(1)	HELPY_0028(1)	HPB8_1594(1)	HPSJM_00170(1)	jhp0026(1)	hp908_0033(1)
		Hypothetical protein	0.00936887	domain number						HPKB_0957(2)	aHPShi470_054(2)	aHv22_1_074(4) aHv22_1_057(4)	HPCU_05230	aHPeC_1_050(3)	aHSat_1_030	HP1411(4) HP0424(4)		HPG27_949(4)	HPP12_0999(3)	HELPY_1003(4)	HPB8_1567(4)	aHSJM_1_034(3)		hp908_1395(3)
Split and/or part of gene deleted in hspAm
		Hypothetical protein	0.00317014	domain number	HPF57_0534	HPF32_0484		HPF16_0851	KHP_0814							HP0503	HPAG1_0478(2)	HPG27_462(2)	HPP12_0510(2)	HELPY_0850(2)	HPB8_687(2)	mHPSJM_02515(2)	jhp0454(2)	hp908_0500(2)
Split and/or part of gene deleted in hpEA (hspEA and hspAm)
	ddeM	Cytosine specific DNA methyltransferase	0.00970625	domain number			HPF30_1249(1)		KHP_0060(1)	mHPKB_1374	HPSH_00250(1)		HPCU_00225(1)			HP0051(1)	HPAG1_0460(1) HPAG1_0047(1)	mHPG27_45(1) HPG27_441(1)	HPP12_0491(1) HPP12_0045(1)	HELPY_0465(1)	HPB8_1520(1) HPB8_1098(1)	HPSJM_00275(1) HPSJM_04000 HPSJM_02420(1)	jhp0435(1)	hp908_0478(1)
		Hypothetical protein			HPF57_1521	HPF32_1491	HPF30_1480	HPF16_1500	KHP_1454	HPKB_1508	HPSH_08265 HPSH_08275 aHPShi470_077	HPV225_1637	HPCU_08120	HPPC_08110	HPSAT_07780 HPSAT_07785 HPSAT_07795	HP1587 HP1590 HP1588	HPAG1_1535 HPAG1_1535(1) HPAG1_1536	HPG27_1524 HPG27_1525(1) HPG27_1527	HPP12_1578 HPP12_1579 HPP12_1581	HELPY_1592(1) HELPY_1593	HPB8_1628 HPB8_1626 mHPB8_1629	HPSJM_08215(1) HPSJM_08225 HPSJM_08205 aHSJM_1_053	mjhp1493 mjhp1493(1) jhp1494	hp908_1602 hp908_1602(1) hp908_1605
		Hypothetical protein	0.00298547	presence/absence							aHPShi470_077				HPSAT_07780	HP1587	HPAG1_1535(2)	HPG27_1524(1)	HPP12_1578		mHPB8_1629	aHSJM_1_053	mjhp1493(2)	hp908_1602(2)
		Hypothetical protein	0.000843559	paralog number	HPF57_1521(1)	HPF32_1491(1)	HPF30_1480(1)	HPF16_1500	KHP_1454(1)	HPKB_1508(1)	HPSH_08265 HPSH_08275(1)	HPV225_1637(1)	HPCU_08120(1)	HPPC_08110(1)	HPSAT_07785 HPSAT_07795(1)	HP1590 HP1588(1)	HPAG1_1535(1) HPAG1_1536(1)	HPG27_1525(1) HPG27_1527	HPP12_1579 HPP12_1581(1)	HELPY_1592(1) HELPY_1593(1)	HPB8_1628 HPB8_1626(1)	HPSJM_08215(1) HPSJM_08225 HPSJM_08205	mjhp1493(1) jhp1494(1)	hp908_1602(1) hp908_1605
		Hypothetical protein	0.000532006	presence/absence										HPPC_07660(2)		mHP0713	mHPAG1_0698	HPG27_A002(2) HPG27_669(2)	mHPP12_p11(2)	aHB38_1_055	HPB8_919	HPSJM_03605(2)	jhp0651(2)	hp908_0721(2)
		Hypothetical protein	0.00298547	presence/absence												HP1426(1)	HPAG1_1351(1)		HPP12_1398(1)	aHB38_1_122	HPB8_118	aHSJM_1_045
		Hypothetical protein			HPF57_0520	HPF32_0470	HPF30_0832	HPF16_0864	KHP_0827	HPKB_0848	HPSH_04470		HPCU_00995	HPPC_02405	HPSAT_04320	HP0489 HP1115(1) HP0489	HPAG1_0465	HPG27_448 HPG27_448(1) HPG27_1057	HPP12_0496(1) HPP12_1080 HPP12_0497	HELPY_0865 HELPY_0865(1) HELPY_1085	HPB8_674 HPB8_674(1) HPB8_389	HPSJM_02450 HPSJM_05515(1) HPSJM_02450	jhp0441 jhp1042 jhp1042
		Hypothetical protein	0.00126015	domain number	HPF57_0520	HPF32_0470	HPF30_0832	HPF16_0864	KHP_0827	HPKB_0848	HPSH_04470		HPCU_00995	HPPC_02405	HPSAT_04320	HP1115(1) HP0489(1)	HPAG1_0465(1)	HPG27_448(1) HPG27_1057(1)	HPP12_0496(1) HPP12_1080(1)	HELPY_0865(1) HELPY_1085(1)	HPB8_674(1) HPB8_389(1)	HPSJM_05515(1) HPSJM_02450(1)	jhp0441 jhp1042(1)
		Hypothetical protein	0.000532006	presence/absence												HP0489(3)	HPAG1_0465(3)	HPG27_448(3)	HPP12_0497	HELPY_0865(3)	HPB8_674(3)	HPSJM_02450(3)	jhp1042(3)
		Hypothetical protein	0.000532006	presence/absence										HPPC_07660(1)		HP0712	HPAG1_0697	HPG27_A002(1) HPG27_669(1)	mHPP12_p11(1)	aHB38_1_056	HPB8_918	HPSJM_03605(1)	jhp0651(1)	hp908_0721(1)
		Hypothetical protein	0.000532006	presence/absence										HPPC_03450(3)		HP0668(3)	HPAG1_0653(2)	aHPG27_051	HPP12_0680(3)	aHB38_1_063(2)	HPB8_870(3)	HPSJM_03395(4)	jhp0613(1)	hp908_0680(3)
Split and/or part of gene deleted in hpEA and hpAf1 (present in hpEu)
	dcm	Type II DNA modification enzyme	0.00632828	domain number	HPF57_0513(1)	HPF32_0850(1)	HPF30_0838(1)		KHP_0447(1)	HPKB_0465(1)	HPSH_02375(1)	mHPV225_0482(1)		HPPC_02330(1)	HPSAT_02310(1)	aHP26695_014
		Hypothetical protein	0.00298547	presence/absence												HP1425	HPAG1_1351(3)		HPP12_1398(3)	aHB38_1_121(2)	HPB8_119	aHSJM_1_044
Split and/or part of gene deleted in hspAm, hpEu and hpAf1 (present in hspEA)
	ccrM	Adenine specific DNA methyltransferase	0.00298547	presence/absence	HPF57_1297	HPF32_1268	HPF30_0058	HPF16_1273 HPF16_0057(2)	aH51_1_087	mHPKB_1274											HPB8_1575 HPB8_1521(2)
Split and/or part of gene deleted in hpEu
	homB	Putative outer membrane protein HomB	0.00309602	presence/absence	HPF57_0733 HPF57_0944(2)		HPF30_0406(2)	HPF16_0914(2)	KHP_0873(2)	HPKB_0903(2)	HPSH_04925(2)	HPV225_0955(2) HPV225_0721			HPSAT_04575(2)
		Hypothetical protein	0.00298547	presence/absence	HPF57_0314	HPF32_0270(1)	HPF30_1035(1)	HPF16_0268(1)	KHP_0259(1)	HPKB_0272(1)			HPCU_01630(1)		HPSAT_01305(1)						HPB8_1302(1)
Split and/or part of gene deleted in hpEu and hpAf1 (present in hpEA)
		Hypothetical protein	0.00298547	presence/absence	HPF57_1469	HPF32_1442	HPF30_1427(1)	HPF16_1449	aH51_1_113(1)	HPKB_1458	HPSH_08000		aHCuz_1_056	HPPC_07850	HPSAT_07525				HPP12_1528
Split and/or part of gene deleted in hspEA and hpAf1 (present in hpEu and hspAm)
		Hypothetical protein	0.00298547	presence/absence							aHPShi470_007	HPV225_0117(2)	HPCU_00510	HPPC_00550		mHP0108(2)	HPAG1_0108(2)		HPP12_0110(2)	aHB38_1_011	HPB8_1457(2)	HPSJM_00605(2)
Listed here are orthologous groups generated by DomClust, a clustering program that identifes orthologous groups not only at the ORF level but also at the domain level. This means one ORF can be split into multiple domains.
a' at the beginning of locus tag indicates the gene is not assigned in the public annotation; 'm' indicates the assignment of start site is different from the public annotation
(a) One line below a dotted line represents one domain out of several domains making up the gene, rather than one gene. All domains in the gene for each line are collected and presented above the dotted line. The number in the parentheses after locus_tag indicates ordinal domain number after domain splitting by DomClust.

## Sheet: ST1B_among_4hsp
Table S1B. Genes different among 4 subpopulations (East Asia, Amerind, Europe, WestAfrica): domain-based analysis
	Gene	Description	p-value	Detected test	F57	F32	F30	F16	51	52	Shi470	v225d	Cuz20	PeCan4	Sat454	26695	HPAG1	G27	P12	B38	B8	SJM180	J99	908
(1) Presence/absence of gene
Absent in hpAf1
	acoE	Acetyl-CoA synthetase	0.00481284	presence/absence	HPF57_0454	HPF32_0906	HPF30_0895	HPF16_0406	KHP_0390	HPKB_0407			HPCU_02345	HPPC_02025		HP1045	HPAG1_0402	HPG27_383	HPP12_0399	HELPY_0405	HPB8_1163	HPSJM_02120
Present in hpEu
	tas	Aldo-ketoreductase, putative	0.00171494	presence/absence												HP1193		HPG27_1138	mHPP12_1159	HELPY_1166	mHPB8_297	HPSJM_05965
		Putative outer membrane protein HomB	0.00824491	presence/absence												aHP26695_033	mHPAG1_0916	HPG27_884	HPP12_0932	aHB38_1_081
Present in hspEA (hpEA)
	trl	Protein tRNA-associated locus protein	0.00456251	presence/absence	HPF57_0954	HPF32_0414	HPF30_0396	HPF16_0924	mKHP_0883	HPKB_0914	aHPShi470_037	HPV225_0968	HPCU_04975	HPPC_04770	HPSAT_04625	aHP26695_034	HPAG1_0929
Absent in hspEA (hpEA)
		Hypothetical protein	0.00136489	presence/absence												HP0641	mHPAG1_0624	HPG27_602	HPP12_0653		mHPB8_842	mHPSJM_03260	jhp0584	hp908_0652
		Putative 3-hydroxyacid dehydrogenase	0.00136489	presence/absence													HPAG1_0625	HPG27_603	HPP12_0654	HELPY_0730	HPB8_843	mHPSJM_03265	jhp0585	hp908_0653
Present in hspAm
		Fusion of outer membrane protein OipA and DNA MTase	0.000273399	presence/absence							HPSH_03675	mHPV225_0647	HPCU_03470	HPPC_03600	HPSAT_03600
		Hypothetical protein	0.00258387	presence/absence							HPSH_07960		HPCU_07805	HPPC_07595	HPSAT_07460
	xseA	Exodeoxyribonuclease VII large subunit	0.00258387	presence/absence							HPSH_05210	HPV225_1010	HPCU_05160		HPSAT_04835
		Hypothetical protein	0.00258387	presence/absence							HPSH_05245	HPV225_1031	HPCU_05190		HPSAT_04860
		Hypothetical protein	0.00258387	presence/absence							HPSH_05225	HPV225_1028	HPCU_05170		HPSAT_04845
		Hypothetical protein	0.00258387	presence/absence							HPSH_05230	HPV225_1029	HPCU_05175		HPSAT_04850
Present in hpAf1
		Hypothetical protein	0.000273399	presence/absence																			aHPJ99_033	mhp908_1412
		NADP-dependent alcohol dehydrogenase	0.000273399	presence/absence																			jhp1429	hp908_1531
				presence/absence
Present in hpAf1 and hspAm
		IS606 transposase	0.00136489	presence/absence							aHPShi470_048	aHv22_1_050(1)	HPCU_05145(2)	HPPC_04955(2)	aHSat_1_024(1)	aHP26695_008(1) aHP26695_039(1) HP0413(2)							jhp0826(2)	hp908_1540(2)
		IS606 transposase	0.00136489	presence/absence							aHPShi470_049	aHv22_1_051	HPCU_05145(1)	HPPC_04955(1)	aHSat_1_025	aHP26695_040 HP0413(1)							jhp0826(1)	hp908_1540(1)
(2) Difference of number of paralogues
Increased in hspEA (not hpEA)
	oipA/oipA-2	Outer membrane protein OipA	0.000273399	paralog number	HPF57_0735 HPF57_0662	HPF32_0680 HPF32_0615	HPF30_0689 HPF30_0622	HPF16_0648 HPF16_0722	KHP_0682 KHP_0612	HPKB_0637 HPKB_0705	HPSH_03300	HPV225_0723	HPCU_03825	HPPC_03220	HPSAT_03245	HP0638	HPAG1_0621	HPG27_599	HPP12_0650	HELPY_0733	HPB8_838	HPSJM_03240	jhp0581	hp908_0649
(3) Split and/or part of gene deleted(a)
Split and/or part of gene deleted in hspEA
	bisC	Biotin sulfoxide reductase			HPF57_1006 HPF57_1007 HPF57_1008 HPF57_1009 HPF57_1010	HPF32_0357 HPF32_0358 HPF32_0359 HPF32_0360 HPF32_0361	HPF30_0340 HPF30_0341 HPF30_0342 HPF30_0343 HPF30_0344	HPF16_0986 HPF16_0987 HPF16_0988 HPF16_0989	KHP_0949 aH51_1_076 aH51_1_077	HPKB_0975 aH52_1_072	HPSH_05370	HPV225_1062	HPCU_05305	HPPC_05070	HPSAT_04980	HP0407	HPAG1_0985	HPG27_990	HPP12_1013	HELPY_1018	HPB8_459	HPSJM_05150	jhp0974	hp908_1036
		Biotin sulfoxide reductase	0.000377139	domain number	HPF57_1009(1)	HPF32_0358	HPF30_0340(2)		aH51_1_077(2)	aH52_1_072(2)	HPSH_05370(2)	HPV225_1062(2)	HPCU_05305(2)	HPPC_05070(2)	HPSAT_04980(2)	HP0407(2)	HPAG1_0985(2)	HPG27_990(2)	HPP12_1013(2)	HELPY_1018(2)	HPB8_459(2)	HPSJM_05150(2)	jhp0974(2)	hp908_1036(2)
		Biotin sulfoxide reductase	0.000373383	domain number	HPF57_1009(2)	HPF32_0359	HPF30_0341(1)	HPF16_0989(1)	aH51_1_077(3)	aH52_1_072(3)	HPSH_05370(3)	HPV225_1062(3)	HPCU_05305(3)	HPPC_05070(3)	HPSAT_04980(3)	HP0407(3)	HPAG1_0985(3)	HPG27_990(3)	HPP12_1013(3)	HELPY_1018(3)	HPB8_459(3)	HPSJM_05150(3)	jhp0974(3)	hp908_1036(3)
		Biotin sulfoxide reductase	0.000384739	domain number	HPF57_1009(3)	HPF32_0360	HPF30_0341(2)	HPF16_0989(2)	aH51_1_076	HPKB_0975(1)	HPSH_05370(4)	HPV225_1062(4)	HPCU_05305(4)	HPPC_05070(4)	HPSAT_04980(4)	HP0407(4)	HPAG1_0985(4)	HPG27_990(4)	HPP12_1013(4)	HELPY_1018(4)	HPB8_459(4)	HPSJM_05150(4)	jhp0974(4)	hp908_1036(4)
		Biotin sulfoxide reductase	0.000384739	domain number	HPF57_1006	HPF32_0361(2)	HPF30_0344(2)	HPF16_0986	KHP_0949(3)	HPKB_0975(4)	HPSH_05370(8)	HPV225_1062(8)	HPCU_05305(8)	HPPC_05070(8)	HPSAT_04980(8)	HP0407(8)	HPAG1_0985(8)	HPG27_990(8)	HPP12_1013(8)	HELPY_1018(8)	HPB8_459(8)	HPSJM_05150(8)	jhp0974(8)	hp908_1036(8)
		Biotin sulfoxide reductase	0.000388583	domain number	HPF57_1008(1)		HPF30_0342	HPF16_0988(1)	KHP_0949(1)	HPKB_0975(2)	HPSH_05370(5)	HPV225_1062(5)	HPCU_05305(5)	HPPC_05070(5)	HPSAT_04980(5)	HP0407(5)	HPAG1_0985(5)	HPG27_990(5)	HPP12_1013(5)	HELPY_1018(5)	HPB8_459(5)	HPSJM_05150(5)	jhp0974(5)	hp908_1036(5)
		Biotin sulfoxide reductase	0.000388583	domain number	HPF57_1008(2)		HPF30_0343	HPF16_0988(2)	KHP_0949(2)	HPKB_0975(3)	HPSH_05370(6)	HPV225_1062(6)	HPCU_05305(6)	HPPC_05070(6)	HPSAT_04980(6)	HP0407(6)	HPAG1_0985(6)	HPG27_990(6)	HPP12_1013(6)	HELPY_1018(6)	HPB8_459(6)	HPSJM_05150(6)	jhp0974(6)	hp908_1036(6)
		Biotin sulfoxide reductase	0.000384739	domain number	HPF57_1010	HPF32_0357	HPF30_0340(1)		aH51_1_077(1)	aH52_1_072(1)	HPSH_05370(1)	HPV225_1062(1)	HPCU_05305(1)	HPPC_05070(1)	HPSAT_04980(1)	HP0407(1)	HPAG1_0985(1)	HPG27_990(1)	HPP12_1013(1)	HELPY_1018(1)	HPB8_459(1)	HPSJM_05150(1)	jhp0974(1)	hp908_1036(1)
		Biotin sulfoxide reductase	0.000380925	domain number	HPF57_1007	HPF32_0361(1)	HPF30_0344(1)	HPF16_0987			HPSH_05370(7)	HPV225_1062(7)	HPCU_05305(7)	HPPC_05070(7)	HPSAT_04980(7)	HP0407(7)	HPAG1_0985(7)	HPG27_990(7)	HPP12_1013(7)	HELPY_1018(7)	HPB8_459(7)	HPSJM_05150(7)	jhp0974(7)	hp908_1036(7)
	moeA	Molybdopterin biosynthesis protein			HPF57_0190 HPF57_0191	HPF32_0179 HPF32_0180	HPF30_1124 HPF30_1125	HPF16_0179 HPF16_0180	aH51_1_016 aH51_1_017	aH52_1_019 aH52_1_020	HPSH_00865	HPV225_0188	HPCU_00815	HPPC_00870	HPSAT_00830	HP0172	HPAG1_0168	HPG27_157	HPP12_0169	HELPY_0175	HPB8_1394	HPSJM_00925	jhp0158	hp908_0180
		Molybdopterin biosynthesis protein	0.000273399	domain number	HPF57_0190	HPF32_0179	HPF30_1125	HPF16_0179	aH51_1_016	aH52_1_019	HPSH_00865(3)	HPV225_0188(3)	HPCU_00815(3)	HPPC_00870(3)	HPSAT_00830(3)	HP0172(3)	HPAG1_0168(3)	HPG27_157(3)	HPP12_0169(3)	HELPY_0175(3)	HPB8_1394(3)	HPSJM_00925(3)	jhp0158(3)	hp908_0180(3)
		Molybdopterin biosynthesis protein	0.000351441	domain number	HPF57_0191	HPF32_0180	HPF30_1124	HPF16_0180			HPSH_00865(1)	HPV225_0188(1)	HPCU_00815(1)	HPPC_00870(1)	HPSAT_00830(1)	HP0172(1)	HPAG1_0168(1)	HPG27_157(1)	HPP12_0169(1)	HELPY_0175(1)	HPB8_1394(1)	HPSJM_00925(1)	jhp0158(1)	hp908_0180(1)
		Molybdopterin biosynthesis protein	0.000351441	domain number					aH51_1_017	aH52_1_020	HPSH_00865(2)	HPV225_0188(2)	HPCU_00815(2)	HPPC_00870(2)	HPSAT_00830(2)	HP0172(2)	HPAG1_0168(2)	HPG27_157(2)	HPP12_0169(2)	HELPY_0175(2)	HPB8_1394(2)	HPSJM_00925(2)	jhp0158(2)	hp908_0180(2)
	vacA-2	Putative vacuolating cytotoxin-like protein VacA-2			HPF57_0342 HPF57_0343	HPF32_0298 HPF32_0299	HPF30_1005 HPF30_1007	HPF16_0296 HPF16_0297	aH51_1_026 aH51_1_027 aH51_1_028	HPKB_0300	HPSH_01500	HPV225_0307	HPCU_01775	HPPC_01465	HPSAT_01445	HP0289	HPAG1_0291	HPG27_268	HPP12_0288	HELPY_0295	HPB8_1273	HPSJM_01560	jhp0274	hp908_0303
		Putative vacuolating cytotoxin-like protein VacA-2	0.00220967	domain number	HPF57_0342(2)	HPF32_0298(2)	HPF30_1007(2)	HPF16_0296(2)	aH51_1_027	HPKB_0300(2)	HPSH_01500(2)	HPV225_0307(2)	HPCU_01775(2)	HPPC_01465(2)	HPSAT_01445(2)	HP0289(2)	HPAG1_0291(2)	HPG27_268(2)	HPP12_0288(2)	HELPY_0295(2)	HPB8_1273(2)	HPSJM_01560(2)	jhp0274(2)	hp908_0303(2)
		Putative vacuolating cytotoxin-like protein VacA-2	0.00220967	domain number	HPF57_0342(1)	HPF32_0298(1)	HPF30_1007(1)	HPF16_0296(1)	aH51_1_026	HPKB_0300(1)	HPSH_01500(1)	HPV225_0307(1)	HPCU_01775(1)	HPPC_01465(1)	HPSAT_01445(1)	HP0289(1)	HPAG1_0291(1)	HPG27_268(1)	HPP12_0288(1)	HELPY_0295(1)	HPB8_1273(1)	HPSJM_01560(1)	jhp0274(1)	hp908_0303(1)
		Putative vacuolating cytotoxin-like protein VacA-2	0.00220967	domain number	HPF57_0343(2)	HPF32_0299	HPF30_1005	HPF16_0297	aH51_1_028	HPKB_0300(4)	HPSH_01500(4)	HPV225_0307(4)	HPCU_01775(4)	HPPC_01465(4)	HPSAT_01445(4)	HP0289(4)	HPAG1_0291(4)	HPG27_268(4)	HPP12_0288(4)	HELPY_0295(4)	HPB8_1273(4)	HPSJM_01560(4)	jhp0274(4)	hp908_0303(4)
		Putative vacuolating cytotoxin-like protein VacA-2	0.00201675	domain number						HPKB_0300(3)	HPSH_01500(3)	HPV225_0307(3)	HPCU_01775(3)	HPPC_01465(3)	HPSAT_01445(3)	HP0289(3)	HPAG1_0291(3)	HPG27_268(3)	HPP12_0288(3)	HELPY_0295(3)	HPB8_1273(3)	HPSJM_01560(3)	jhp0274(3)	hp908_0303(3)
		Hypothetical protein	0.00470576	presence/absence			HPF30_0377(3)				aHPShi470_044	aHv22_1_048(4)	HPCU_05070(5)	HPPC_04880(4)	aHSat_1_019	mHP0966(5)	HPAG1_0948(4)	HPG27_913(4)	HPP12_0961(4)	aHB38_1_089(4)	HPB8_580(5)	aHSJM_1_029(3)	mjhp0900(3)
	nucG	Putative endonuclease	0.00149023	domain number	HPF57_0022	HPF32_0022	HPF30_0022	HPF16_0022	KHP_0022	HPKB_0027	HPSH_07150(2)	HPV225_1419(2)	HPCU_07060(2)	HPPC_06815(2)	HPSAT_06700(2)	HP1382	HPAG1_1327(2)	HPG27_1326(2)	HPP12_1376(2)	HELPY_1369(2)	HPB8_1551(2)	HPSJM_07095(2)	jhp1295(2)	hp908_1382(2)
		Hypothetical mosaic CUP0956/HP1116/jhp1044-like protein	0.00470576	presence/absence				HPF16_0466(5)			HPSH_05735(1)	HPV225_1134(1) HPV225_0488(1) aHv22_1_086(3)	HPCU_05650(1) HPCU_01060(5) HPCU_04670(1)	HPPC_05420(2)	HPSAT_02335(1) HPSAT_05345(1)	HP0488(2) HP1116(2)	HPAG1_0464(2) HPAG1_0862(1)	HPG27_447(1) HPG27_1059	HPP12_0879(1) HPP12_0495(1) HPP12_1081(1)	aHB38_1_033(1)	HPB8_1092(1) HPB8_386(1)	HPSJM_02440(1) HPSJM_05525(1)	jhp1044(1) jhp0440(1)
		Hypothetical protein	0.00258387	paralog number	HPF57_1314(2)	HPF32_1285	HPF30_1267	HPF16_1290	KHP_1251	mHPKB_1293	HPSH_00150 HPSH_06150(2)	HPV225_0038 HPV225_1216(2)	HPCU_00135 HPCU_06055(2)	HPPC_00140	HPSAT_05730(2) HPSAT_00145	HP0030(2)	HPAG1_0028(2)	HPG27_27(2)	HPP12_0026(2)	HELPY_0028(2)	HPB8_1594(2)	HPSJM_00170(2)	jhp0026(2)	hp908_0033(2)
		Putative endonuclease	0.00445123	domain number	HPF57_1319	HPF32_1290	HPF30_1272	HPF16_1295	aH51_1_089	HPKB_1298	HPSH_07150(1)	HPV225_1419(1)	HPCU_07060(1)	HPPC_06815(1)	HPSAT_06700(1)		HPAG1_1327(1)	HPG27_1326(1)	HPP12_1376(1)	HELPY_1369(1)	HPB8_1551(1)	HPSJM_07095(1)	jhp1295(1)	hp908_1382(1)
		Hypothetical protein	0.00996429	presence/absence						HPKB_0953	HPSH_05260(3)	aHv22_1_071 aHv22_1_054	aHCuz_1_041(2)	HPPC_04980(3)	aHSat_1_027	mHP0426(2) mHP1409(2)		HPG27_947(3)	HPP12_0996(3)	HELPY_1001(3)	HPB8_1563(2)	HPSJM_05045(3)	mjhp1302	mhp908_1391
		Hypothetical protein					HPF30_0378				HPSH_05085	HPV225_0991 HPV225_0991(5) HPV225_0990	HPCU_05065	HPPC_04875	HPSAT_04725	HP0965 mHP0964	HPAG1_0947	HPG27_911 HPG27_912	HPP12_0959 HPP12_0960	aHB38_1_086 aHB38_1_087 aHB38_1_088	HPB8_581	aHSJM_1_027 aHSJM_1_028	jhp0899 mjhp0898
		Hypothetical protein	0.00470576	presence/absence			HPF30_0378(4)				HPSH_05085(4)	HPV225_0991(4)	HPCU_05065(4)	HPPC_04875(4)	HPSAT_04725(4)	mHP0964(1)	HPAG1_0947(4)	HPG27_912(4)	HPP12_0960(4)	aHB38_1_086(2)	HPB8_581(4)	aHSJM_1_027(2)	mjhp0898(1)
		Hypothetical protein	0.00470576	presence/absence			HPF30_0378(5)				HPSH_05085(5)	HPV225_0991(5) HPV225_0990	HPCU_05065(5)	HPPC_04875(5)	HPSAT_04725(5)	mHP0964(2)	HPAG1_0947(5)	HPG27_911	HPP12_0959	aHB38_1_086(3)	HPB8_581(5)	aHSJM_1_027(3)	mjhp0898(2)
		Hypothetical protein	0.00470576	presence/absence			HPF30_0378(2)				HPSH_05085(2)	HPV225_0991(2)	HPCU_05065(2)	HPPC_04875(2)	HPSAT_04725(2)	HP0965(2)	HPAG1_0947(2)	HPG27_912(2)	HPP12_0960(2)	aHB38_1_087	HPB8_581(2)	aHSJM_1_028(2)	jhp0899(2)
		Hypothetical protein	0.00470576	presence/absence			HPF30_0378(1)				HPSH_05085(1)	HPV225_0991(1)	HPCU_05065(1)	HPPC_04875(1)	HPSAT_04725(1)	HP0965(1)	HPAG1_0947(1)	HPG27_912(1)	HPP12_0960(1)	aHB38_1_088	HPB8_581(1)	aHSJM_1_028(1)	jhp0899(1)
		Hypothetical protein	0.00470576	presence/absence			HPF30_0378(3)				HPSH_05085(3)	HPV225_0991(3)	HPCU_05065(3)	HPPC_04875(3)	HPSAT_04725(3)	HP0965(3)	HPAG1_0947(3)	HPG27_912(3)	HPP12_0960(3)	aHB38_1_086(1)	HPB8_581(3)	aHSJM_1_027(1)	jhp0899(3)
Split and/or part of gene deleted in hspAm
	fecA-2	Iron(III) dicitrate transport protein			HPF57_0829	HPF32_0774	HPF30_0524 HPF30_0645 HPF30_0524	HPF16_0555	KHP_0521	HPKB_0543 HPKB_0663(1) HPKB_0543	HPSH_02780 HPSH_03435	HPV225_0690 HPV225_0821	HPCU_03685	HPPC_03365 HPPC_04070	HPSAT_02740 HPSAT_03370	HP0807 HP0807(1) HP0686	HPAG1_0792 HPAG1_0792(1) HPAG1_0669	HPG27_643(1) HPG27_763 HPG27_763	HPP12_0813 HPP12_0813(1) HPP12_0698	HELPY_0686(1) aHB38_1_043 aHB38_1_044	HPB8_1015 HPB8_887(1) HPB8_1015	HPSJM_03485(1) HPSJM_04090 HPSJM_04090	jhp0743 jhp0743(1) jhp0626	hp908_0693(1) hp908_0821 hp908_0821
		Iron(III) dicitrate transport protein	0.00307003	paralog number	HPF57_0829(1)	HPF32_0774(1)	HPF30_0645 HPF30_0524(1)	HPF16_0555(1)	KHP_0521(1)	HPKB_0663(1) HPKB_0543(1)	HPSH_03435(1)	HPV225_0690(1)	HPCU_03685(1)	HPPC_03365(1)	HPSAT_03370(1)	HP0807(1) HP0686(1)	HPAG1_0792(1) HPAG1_0669(1)	HPG27_643(1) HPG27_763(1)	HPP12_0813(1) HPP12_0698(1)	HELPY_0686(1) aHB38_1_043	HPB8_887(1) HPB8_1015(1)	HPSJM_03485(1) HPSJM_04090(1)	jhp0743(1) jhp0626(1)	hp908_0693(1) hp908_0821(1)
		Iron(III) dicitrate transport protein	0.000829251	domain number	HPF57_0829(2)	HPF32_0774(2)	HPF30_0524(2)	HPF16_0555(2)	KHP_0521(2)	HPKB_0543(2)	HPSH_02780	HPV225_0821		HPPC_04070	HPSAT_02740	HP0807(2)	HPAG1_0792(2)	HPG27_763(2)	HPP12_0813(2)	aHB38_1_044(1)	HPB8_1015(2)	HPSJM_04090(2)	jhp0743(2)	hp908_0821(2)
		Iron(III) dicitrate transport protein	0.000273399	presence/absence	HPF57_0829(3)	HPF32_0774(3)	HPF30_0524(3)	HPF16_0555(3)	KHP_0521(3)	HPKB_0543(3)						HP0807(3)	HPAG1_0792(3)	HPG27_763(3)	HPP12_0813(3)	aHB38_1_044(2)	HPB8_1015(3)	HPSJM_04090(3)	jhp0743(3)	hp908_0821(3)
	hopZ	Outer membrane protein	0.00523446	domain number	HPF57_0007(1)	HPF32_0007(1)	HPF30_0007(1)	HPF16_0007(1)	KHP_0007(1)	HPKB_0012(1)	aHPShi470_002	mHPV225_0013(1)		aHPeC_1_002		HP0009(1)	HPAG1_0009(1)	HPG27_8(1)	HPP12_0007(1)	HELPY_0007(1)	HPB8_1616(1)	HPSJM_00050	mjhp0007(1)	hp908_0009
		Hypothetical protein	0.00258387	presence/absence	HPF57_0223(2)	HPF32_0214(4)	HPF30_1089(4)	HPF16_0211(1)	KHP_0205(4)	HPKB_0214(3)			HPCU_01155(4)			HP0205(2)	mHPAG1_0199(1)	HPG27_188(4)	mHPP12_0206(2)	aHB38_1_016(1)	HPB8_1361(4)	aHSJM_1_011	jhp0191(2)	hp908_0214(3)
		Hypothetical protein	0.00378928	presence/absence	HPF57_0535(1)	HPF32_0485(1)		HPF16_0850(1)	KHP_0813(1)							HP0504	HPAG1_0479(1)	mHPG27_463(1)	HPP12_0511(1)	aHB38_1_073	HPB8_688	HPSJM_02520(1)	jhp0455(1)	hp908_0501(1)
		Hypothetical protein	0.00100066	domain number	HPF57_0534	HPF32_0484		HPF16_0851	KHP_0814							HP0503	HPAG1_0478(2)	HPG27_462(2)	HPP12_0510(2)	HELPY_0850(2)	HPB8_687(2)	mHPSJM_02515(2)	jhp0454(2)	hp908_0500(2)
Split and/or part of gene deleted in hpEA (hspEA and hspAm)
	ddeM	Cytosine specific DNA methyltransferase	0.00888777	paralog number			HPF30_1249(1)		KHP_0060(1)	mHPKB_1374	HPSH_00250(1)		HPCU_00225(1)			HP0051(1)	HPAG1_0460(1) HPAG1_0047(1)	mHPG27_45(1) HPG27_441(1)	HPP12_0491(1) HPP12_0045(1)	HELPY_0465(1)	HPB8_1520(1) HPB8_1098(1)	HPSJM_00275(1) HPSJM_04000 HPSJM_02420(1)	jhp0435(1)	hp908_0478(1)
		Hypothetical protein	0.00274762	paralog number	HPF57_1521(1)	HPF32_1491(1)	HPF30_1480(1)	HPF16_1500	KHP_1454(1)	HPKB_1508(1)	HPSH_08265 HPSH_08275(1)	HPV225_1637(1)	HPCU_08120(1)	HPPC_08110(1)	HPSAT_07785 HPSAT_07795(1)	HP1590 HP1588(1)	HPAG1_1535(1) HPAG1_1536(1)	HPG27_1525(1) HPG27_1527	HPP12_1579 HPP12_1581(1)	HELPY_1592(1) HELPY_1593(1)	HPB8_1628 HPB8_1626(1)	HPSJM_08215(1) HPSJM_08225 HPSJM_08205	mjhp1493(1) jhp1494(1)	hp908_1602(1) hp908_1605
		Hypothetical protein	0.0011556	presence/absence										HPPC_07660(2)		mHP0713	mHPAG1_0698	HPG27_A002(2) HPG27_669(2)	mHPP12_p11(2)	aHB38_1_055	HPB8_919	HPSJM_03605(2)	jhp0651(2)	hp908_0721(2)
		Hypothetical protein	0.00504518	domain number							aHPShi470_077				HPSAT_07780	HP1587	HPAG1_1535(2)	HPG27_1524(1)	HPP12_1578		mHPB8_1629	aHSJM_1_053	mjhp1493(2)	hp908_1602(2)
		Hypothetical protein	0.00171494	presence/absence												HP1426(1)	HPAG1_1351(1)		HPP12_1398(1)	aHB38_1_122	HPB8_118	aHSJM_1_045
		Hypothetical protein			HPF57_0520 HPF57_1078	HPF32_0470 HPF32_1052	HPF30_0273 HPF30_0832	HPF16_0864 HPF16_1058	KHP_0827	HPKB_0848	HPSH_04470		HPCU_00995	HPPC_02405	HPSAT_04320	HP0489 HP0489(2) HP1115 HP1115(1) HP0489	HPAG1_0465 HPAG1_0465(2) HPAG1_1054	HPG27_1057(2) HPG27_448 HPG27_448 HPG27_448(1) HPG27_1057	HPP12_0496(1) HPP12_1080 HPP12_0497 HPP12_1080(2) HPP12_0496	HELPY_0865 HELPY_0865(1) HELPY_1085 HELPY_1085(2) HELPY_0865	HPB8_674 HPB8_674(1) HPB8_389 HPB8_674(2) HPB8_389	HPSJM_02450 HPSJM_05515(1) HPSJM_02450 HPSJM_05515(2) HPSJM_02450	jhp0441 jhp1042 jhp1042	hp908_1110
		Hypothetical protein	0.00632693	domain number	HPF57_0520	HPF32_0470	HPF30_0832	HPF16_0864	KHP_0827	HPKB_0848	HPSH_04470		HPCU_00995	HPPC_02405	HPSAT_04320	HP1115(1) HP0489(1)	HPAG1_0465(1)	HPG27_448(1) HPG27_1057(1)	HPP12_0496(1) HPP12_1080(1)	HELPY_0865(1) HELPY_1085(1)	HPB8_674(1) HPB8_389(1)	HPSJM_05515(1) HPSJM_02450(1)	jhp0441 jhp1042(1)
		Hypothetical protein	0.00131813	domain number	HPF57_1078	HPF32_1052	HPF30_0273	HPF16_1058								HP0489(2) HP1115(2)	HPAG1_0465(2) HPAG1_1054(3)	HPG27_1057(2) HPG27_448(2)	HPP12_1080(2) HPP12_0496(2)	HELPY_1085(2) HELPY_0865(2)	HPB8_674(2) HPB8_389(2)	HPSJM_05515(2) HPSJM_02450(2)	jhp1042(2)	hp908_1110
		Hypothetical protein	0.000699804	presence/absence												HP0489(3)	HPAG1_0465(3)	HPG27_448(3)	HPP12_0497	HELPY_0865(3)	HPB8_674(3)	HPSJM_02450(3)	jhp1042(3)
		Hypothetical protein	0.0011556	presence/absence										HPPC_07660(1)		HP0712	HPAG1_0697	HPG27_A002(1) HPG27_669(1)	mHPP12_p11(1)	aHB38_1_056	HPB8_918	HPSJM_03605(1)	jhp0651(1)	hp908_0721(1)
		Hypothetical protein	0.0011556	presence/absence										HPPC_03450(3)		HP0668(3)	HPAG1_0653(2)	aHPG27_051	HPP12_0680(3)	aHB38_1_063(2)	HPB8_870(3)	HPSJM_03395(4)	jhp0613(1)	hp908_0680(3)
		Hypothetical protein	0.00377406	domain number	HPF57_1489		HPF30_1446(1)				HPSH_08105(1)	mHPV225_1600(2)	HPCU_07965(1)	HPPC_07945(2)	HPSAT_07620(1)								jhp1462(2)
Split and/or part of gene deleted in hpAf1
	ddeM	Cytosine specific DNA methyltransferase	0.000273399	presence/absence	HPF57_0061(2)	HPF32_0060(2)	HPF30_1249(2)	HPF16_0058	KHP_0060(2)	HPKB_0060(2)	HPSH_00250(2)	mHPV225_0057(2)	HPCU_00225(2)	HPPC_00240(2)	HPSAT_00250(2)	HP0051(2)	HPAG1_0047(2)	mHPG27_45(2)	HPP12_0045(2)	aHB38_1_001	HPB8_1520(2)	HPSJM_00275(2)
	hopQ	Outer membrane protein	0.000273399	presence/absence	HPF57_1140(2)	HPF32_1111(2)	HPF30_0214(2)	HPF16_1116(2)	KHP_1072(2)	HPKB_1107(2)	HPSH_06095(2)	HPV225_1201(2)	HPCU_05985(2) HPCU_06340	HPPC_05745(2)	HPSAT_05680(2)	HP1177(2)	HPAG1_1115(2)	HPG27_1120(2)	HPP12_1142(2)	HELPY_1150(3)	HPB8_319(2) HPB8_927(2)	HPSJM_05860(2)
		Hypothetical protein			HPF57_1289	HPF32_1259	HPF30_0067	HPF16_1264	mKHP_1226	HPKB_1266	HPSH_06890	mHPV225_1369	mHPCU_06810	mHPPC_06560	mHPSAT_06450	mHP1333	mHPAG1_1278	HPG27_1281	mHPP12_1297	mHELPY_1309	mHPB8_145	mHPSJM_06685	jhp1253	mhp908_1333 mhp908_1334
		Hypothetical protein	0.000273399	domain number	HPF57_1289(1)	HPF32_1259(1)	HPF30_0067(1)	HPF16_1264(1)	mKHP_1226(1)	HPKB_1266(1)	HPSH_06890(1)	mHPV225_1369(1)	mHPCU_06810(1)	mHPPC_06560(1)	mHPSAT_06450(1)	mHP1333(1)	mHPAG1_1278(1)	HPG27_1281(1)	mHPP12_1297(1)	mHELPY_1309(1)	mHPB8_145(1)	mHPSJM_06685(1)	jhp1253	mhp908_1333
		Hypothetical protein	0.000280336	domain number	HPF57_1289(2)	HPF32_1259(2)	HPF30_0067(2)	HPF16_1264(2)	mKHP_1226(2)	HPKB_1266(2)	HPSH_06890(2)	mHPV225_1369(2)	mHPCU_06810(2)	mHPPC_06560(2)	mHPSAT_06450(2)	mHP1333(2)	mHPAG1_1278(2)	HPG27_1281(2)	mHPP12_1297(2)	mHELPY_1309(2)	mHPB8_145(2)	mHPSJM_06685(2)		mhp908_1334
Split and/or part of gene deleted in hpEA and hpAf1 (not in hpEu)
	dcm	Type II DNA modification enzyme	0.00926929	domain number	HPF57_0513(1)	HPF32_0850(1)	HPF30_0838(1)		KHP_0447(1)	HPKB_0465(1)	HPSH_02375(1)	mHPV225_0482(1)		HPPC_02330(1)	HPSAT_02310(1)	aHP26695_014
		Hypothetical protein	0.00171494	presence/absence												HP1425	HPAG1_1351(3)		HPP12_1398(3)	aHB38_1_121(2)	HPB8_119	aHSJM_1_044
Split and/or part of gene deleted in hspAm, hpEu and hpAf1 (present in hspEA)
	ccrM	Adenine specific DNA methyltransferase	0.00149023	presence/absence	HPF57_1297	HPF32_1268	HPF30_0058	HPF16_1273 HPF16_0057(2)	aH51_1_087	mHPKB_1274											HPB8_1575 HPB8_1521(2)
Split and/or part of gene deleted in hpEu
	orfB	IS606 transposase	0.00758849	presence/absence	HPF57_0575	HPF32_0524	HPF30_0778	HPF16_0810	aH51_1_051		aHPShi470_047	aHv22_1_050(2)	HPCU_05140	HPPC_04955(3)	aHSat_1_024(2)	aHP26695_039(2) aHP26695_008(2)							jhp0826(4)	hp908_1541
Split and/or part of gene deleted in hpEu and hpAf1 (present in hpEA)
		Hypothetical protein	0.00483811	domain number	HPF57_1469	HPF32_1442	HPF30_1427(1)	HPF16_1449	aH51_1_113(1)	HPKB_1458	HPSH_08000		aHCuz_1_056	HPPC_07850	HPSAT_07525				HPP12_1528
Split and/or part of gene deleted in hspEA, hpEu and hpAf1 (present in hspAm)
		Hypothetical protein	0.00646947	domain number		HPF32_0377		HPF16_0969(2) HPF16_1304(2)		aH52_1_071(2)	aHPShi470_053(2)	aHv22_1_057(2) aHv22_1_074(2)	aHCuz_1_042(2)	aHPeC_1_050(1)	aHSat_1_028(2)							aHSJM_1_033(2)
		Hypothetical protein	0.00532531	presence/absence							aHPShi470_007	HPV225_0117(2)	HPCU_00510	HPPC_00550		mHP0108(2)	HPAG1_0108(2)		HPP12_0110(2)	aHB38_1_011	HPB8_1457(2)	HPSJM_00605(2)
		Hypothetical protein	0.00196329	domain number	HPF57_1488		HPF30_1446(2)				HPSH_08105(2)	mHPV225_1600(3)	HPCU_07965(2)	HPPC_07945(3)	HPSAT_07620(2)
		Hypothetical protein									HPSH_05235 HPSH_05240	HPV225_1030	HPCU_05180 HPCU_05185		HPSAT_04855
		Hypothetical protein	0.00258387	presence/absence							HPSH_05235	HPV225_1030(2)	HPCU_05180		HPSAT_04855(2)
		Hypothetical protein	0.00258387	presence/absence							HPSH_05240	HPV225_1030(1)	HPCU_05185		HPSAT_04855(1)
Split and/or part of gene deleted in hpEA and hpEu (present in hpAf1)
		Integrase/recombinase	0.00355538	domain number										aHPeC_1_064									jhp0951(2)	hp908_1014
		Hypothetical protein																					jhp0914	hp908_0992 hp908_0993
		Hypothetical protein	0.000273399	presence/absence																			jhp0914(3)	hp908_0992
		Hypothetical protein	0.000273399	presence/absence																			jhp0914(2)	hp908_0993
Listed here are orthologous groups generated by DomClust, a clustering program that identifes orthologous groups not only at the ORF level but also at the domain level. This means one ORF can be split into multiple domains.
a' at the beginning of locus tag indicates the gene is not assigned in the public annotation; 'm' indicates the assignment of start site is different from the public annotation
(a) One line below a dotted line represents one domain out of several domains making up the gene, rather than one gene. All domains in the gene for each line are collected and presented above the dotted line. The number in the parentheses after locus_tag indicates ordinal domain number after domain splitting by DomClust.
