# Supplementary material for: Evolution in an oncogenic bacterial species with extreme genome plasticity: Helicobacter pylori East Asian genomes
Source: BMC Microbiol. 2011 May 16;11:104. doi: 10.1186/1471-2180-11-104 (PMC3120642; doi:10.1186/1471-2180-11-104)
Supplement: Additional file 3 — Mutations in molybdenum-related genes of H. pylori. [file 1471-2180-11-104-S3.XLS]

## Sheet: ST2
Table S2. Mutations in molybdenum-related genes of H. pylori
Locus	Gene	Length (nt)(a)	Indel size(c)	F57(b)	F32(b)	F30(b)	F16(b)	51(b)	52(b)	Others	Note	Change of nt sequence(d)	Indel type
Molybdenum transporter
modABC	modA	741	1	-	-	-	-	-	D	-	Frameshift	39a-DEL(t)-41t	t7 to t6
			2	I	I	I	-	-	-	-	Frameshift	163a-IN(gc)-164gc	gc1 to gc2
			1	-	-	I	-	-	-	-	Frameshift	278c-IN(t)-279tttt	t4 to t5
			0	-	-	M	-	-	M	-	Nonsense mutation (71 aa truncation)	529c to t	N.A.
			1	-	-	I	-	-	-	-	Frameshift	554t-IN(g)-555g	g1 to g2
	modB	675	6	-	-	-	(D)	-	-	-	Inframe (2 aa deletion)	3g-DEL(gatcat)-10g	deletion between g
			1	-	-	-	-	D	-	-	Frameshift	82a-DEL(t)-84t	t7 to t6
			2	-	-	-	-	-	I	-	Frameshift	127a-IN(ac)-128g	ac2 to ac1
			12	(D)	-	-	-	-	-	-	Inframe (4 aa deletion)	252g-DEL(aaacttgttttt)a	deletion between a
			1	-	-	-	-	-	D	-	Frameshift	313a-DEL(t)-315g	(atg to ag)
			1	I	-	-	-	-	-	-	Frameshift	345c-IN(t)-346tt	t2 to t3
			1	-	-	-	-	-	D	-	Frameshift	403c-DEL(t)-405t	t8 to t7
			1	-	-	-	-	-	D	-	Frameshift	547a-DEL(t)-549t	t5 to t4
			0	-	-	-	-	-	-	M (Cuz20)	tta (Leu) to tga (stop) resulted in truncation of 3 nt (1 aa) in Cuz20	674t to a	N.A.
	modC	798	2	D	-	-	-	-	-	-	Frameshift	450g-DEL(aa)-453t	(gaat to gt)
			0	-	-	-	M	-	-	-	Nonsense mutation (131 aa truncation)	406c to t	N.A.
			1	-	-	D	-	-	-	-	Frameshift	514c-DEL(a)-516a	a2 to a1
			0	-	-	-	-	M	-	-	Nonsense mutation (66 aa truncation)	598c to t	N.A.
			0	-	M	-	-	M	-	-	Nonsense mutation (5 aa truncation)	781c to t	N.A.
Molybdenum cofactor synthesis
mobA-moaA	mobA	606	1362 (393)	-	-	-	-	-	(D)	-	Deletion spanning the N-terminal of mobA through the most of N-terminal of moaA; 131 aa deletion in mobA	ga(moaA)-DEL(1362 nt)-394a	deletion between a
			179	-	-	-	-	-	D	-	Frameshift	410t-DEL(t-177-a)-590a	(t-(179 nt)-a to ta)
			3	-	-	-	(I)	-	-	-	Inframe (1 aa insertion)	523a-IN(aag)-524(aag)×3-aa	insertion between aag
			0	-	-	-	-	-	-	M (J99)	tga (stop) to cga resulted in elongation of 24 nt (8 aa) in J99	604t to c	N.A.
	moaA	966	1362 (880)	-	-	-	-	-	D	-	Deletion spanning the N-terminal of mobA through the most of N-terminal of moaA; 294 aa deletion in mobA	ga-DEL(1362 nt)-394(mobA)a	deletion between a
			124	-	D	D	D	-	-	-	Frameshift	g-211c-DEL(t-(121 nt)-gg)-336g	(c-(124 nt)-g to cg)
			6	(D)	(D)	(D)	-	(D)	-	-	Inframe (2 aa deletion)	372a-DEL(agcgat)-379a	deletion between ag or a
			2	-	-	-	I	-	-	-	Frameshift	411t-IN(aa)-412aaaaa	a5 to a7
			1	-	-	D	-	-	-	-	Frameshift	494a-DEL(t)-496g
			1	-	-	-	D	-	-	-	Frameshift	527c-DEL(a)-529aaaaa	a6 to a5
			1	-	-	-	D	-	-	-	Frameshift	740a-DEL(t)-742tttt	t5 to t4
			1	D	-	-	-	-	-	-	Frameshift	898g-DEL(a)-900aaaaaa	a7 to a6
moaDE-mogA-moaC	moaD	222	1	-	-	-	-	-	-	I (P12)	Frameshift	37g-IN(a)-38aaaa	a4 to a5
			1	-	-	-	-	-	-	I (P12)	Frameshift	65t-IN(a)-66aaa	a3 to a4
			1	-	-	-	-	-	-	I (P12)	Frameshift	82a-IN(t)-83tttt	t4 to t5
			1	-	D	-	-	-	-	-	Frameshift	82a-DEL(t)-84ttt	t4 to t3
			2	-	-	-	-	-	-	I (P12)	Frameshift	104t-IN(ta)-105aaaa	t1 to t2 and a4 to a5
			84	-	(I)	-	-	-	-	-	Inframe (28 aa insertion)	146a-IN((tttaatagacaa)×7)-147tttaatagacaa tttaa	tttaa-tagacaa-tttaa to (tttaa-tagacaa)8-tttaa
	moaE	438	2	I	-	-	-	-	-	-	Frameshift	413t-IN(aa)-414aaaa	a4 to a6
	mogA	531	1	-	-	-	I	-	-	-	Frameshift	15t-IN(a)-16a	a1 to a2
			0	-	-	-	-	M	-	-	Nonsense mutation (35 aa truncation)	c to a	N.A.
			135 (81)	D	-	-	-	-	-	-	Deletion spanning the C-terminal of mogA through the N-terminal of moaC	a-484t-DEL(t-(133 nt)-g)-44(moaC)tg	deletion between t
			1	-	-	I	-	-	-		Frameshift	496g-IN(a)-497aaaaaaa	a8 to a7
	moaC	477	135 (43)	D	-	-	-	-	-	-	Deletion spanning the C-terminal of mogA through the N-terminal of moaC	a-484t(mogA)-DEL(t-(133 nt)-g)-44tg	deletion between t
moeB	moeB	672	15	I	I	-	I	-	I	I (HPAG1,B8,Shi470,v225d,Cuz20,Sat464,PeCan4)	Insertion brought stop codon resulted in 12 nt (4 aa) shorter than 26695	657a-IN(ataag/ag/atattatcaa)-c
			10	-	-	I	-	-	I	-	Insertion brought stop codon resulted in 12 nt (4 aa) shorter than 26695	657a-IN(ataag/ag/atattatcaa)-c and DEL (aacaa)
			12	-	-	-	-	-	-	I (P12,B38)	Insertion brought stop codon resulted in 12 nt (4 aa) shorter than 26695	657a-IN(ataag/ag/atatt---aa)-c
			3	-	-	-	-	-	-	I (G27)	Inframe (1 aa insertion)	657a-IN(caa)-c
			0	-	-	-	-	-	-	M (SJM180,J99,908)	tga (stop) to tgg resulted in elongation of 36 nt (12 aa) in J99	687a to g
moeA	moeA	1176	150	-	-	-	-	(D)	(D)	-	Inframe	13a-DEL(a-(148 nt)-t)-164a	detetion between a
			739	D	D	D	D	-	-	-	The deletion resulted in split of the remaining part to two short genes	162c-DEL(t-(737 nt)-g)-902t	deletion between t
			1	-	-	-	-	D	D	-	Frameshift	769g-DEL(a)-771a	a7 to a6
			1	-	-	-	-	D	-	-	Frameshift	855t-DEL(a)-857t	(tat to tt)
			3	-	-	-	-	-	-	D (J99)	Inframe (1 aa deletion)	1051t-DEL(aca)-1055a	deletion between a
Molybdenum cofactor containing enzyme
bisC	bisC	2391	1	D	D	-	-	-	-	-	Frameshift	167t-DEL(c)-168cccc	c5 to c4
			1	-	-	-	I	-	-	-	Frameshift	197t-IN(a)-198g	(tag to tg)
			1	-	-	-	I	-	-	-	Frameshift	236g-IN(t)-237t	t2 to t1
			1	-	D	D	D	-	-	-	Frameshift	279c-DEL(a)-281aaaaaaa	a8 to a7
			1	-	-	-	-	-	D		Frameshift	458g-DEL(t)-460t	t7 to t6
			1	-	D	-	-	-	D	-	Frameshift	477a-DEL(g)-479gggggg	g7 to g6
			1	-	-	-	-	I	-		Frameshift	477a-IN(g)-478g	g7 to g8
			0	M	-	-	-	M	-	-	Nonsense mutation (73 aa truncation)	952c to a	N.A.
			1	D	-	-	D	-	-	-	Frameshift	973g-DEL(a)-975aaaaa	a6 to a5
			534	-	(D)	-	-	-	-	-	Inframe (178 aa deletion)	tt-1019t-DEL(ttta-(529 nt)-g)-1554ttt	deletion between ttt
			35	-	-	-	-	D	-	-	Frameshift	1033t-DEL(g-33 nt-g)-1069g	deletion between tg
			1	-	-	I	-	-	-	-	Frameshift	1145a-IN(t)-1146tt	t2 to t3
			1	-	-	D	-	-	-	-	Frameshift	1382c-DEL(t)-1384tt	t3 to t2
			28	D	-	-	-	-	-	-	Frameshift	1494t-DEL(ttt-(24 nt)-g)-1523ttt	deletion between ttt
			2	-	-	D	D	-	-	-	Frameshift	1532t-DEL(gc)-1535gt	deletion between g
			0	-	-	-	M	-	-	-	Nonsense mutation (73 aa truncation)	1717g to a	N.A.
			1	D	-	-	-	-	-	-	Frameshift	1803c-DEL(a)-1805at	a2 to a1
a) Includes a stop codon
b) I, insertion; D, Deletion; M, nonsense mutation; -, no mutation. Parentheses indicate inframe indels.
c) The numbers in the parentheses indicate deleted length within the gene.
d) Position on the corresponding gene of 26695
