# Supplementary material for: Evolution in an oncogenic bacterial species with extreme genome plasticity: Helicobacter pylori East Asian genomes
Source: BMC Microbiol. 2011 May 16;11:104. doi: 10.1186/1471-2180-11-104 (PMC3120642; doi:10.1186/1471-2180-11-104)
Supplement: Additional file 4 — Primers for sequence validation. [file 1471-2180-11-104-S4.XLS]

## Sheet: Sheet1
Table S3 Primers
modABD_1_for	aattaggtataatcaccaac
modABD_2_rev	ttaatgttagggagtaggac
modABD_3_for	gttatagcttgggtaaagggg
modABD_4_rev	gaaaaactaaaagattggctctc
mobABD_5_rev	ttttgaatgatttgagcgtagag
mobABD_6_for	tacccccaagcgtgctaggg
moeA_1_for	gctataggtgtagttatccac
moeA_2_rev	cgcttcggctatcatggggcg
mobA-moaA_1_for	cacattgccttcttctctggc
mobA-moaA_2_rev	gaatccaatgaaacattcactc
mobA-moaA_3_for	attagaatcactggtggggag
mobA-moaA_4_rev	accaaaaatcctaaacaaaccgcc
mobA-moaA_5_rev	gcattaaggctctttgtggg
mobA-moaA_6_for	gcttaaataaagggcataagg
mobA-moaA_7_for	taaaatctacacgctagaaaatgg
moaDE-mogA-moaC_1_for	aaccatgagcgctttaaagag
moaDE-mogA-moaC_2_rev	attgagcagatattcgctcaac
moaDE-mogA-moaC_3_for	ggatttatgaagatttaagcgg
moaDE-mogA-moaC_4_rev	gtcaaaatgttattttaccctaacatc
moaDE-mogA-moaC_5_for	ctcatttttatgcgttttaatggg
moaDE-mogA-moaC_6_for	cagactgctattattgctggg
moeB_1_for	tcaaaatcttccaattcgtcttcg
moeB_2_rev	actacgatacaataaaagcac
moeB_3_for	gcccttatagagatcttgcaacacc
bisC_1_for	aatatatgttagaatttgggg
bisC_2_rev	cagcactaaaggcttgagcgg
bisC_3_for	ggtatcaaattcattagtatcg
bisC_4_rev	atttcaaagtagggccatcgc
bisC_5_for	gagattttcagacagcttgc
bisC_6_rev	attacgctttagcttggctag
bisC_7_rev	tttgttttctaagaagctcttacg
bisC_8_for	gggtagcttgcatcgttgtcatc
bisC_9_rev	ggagagattaaatggaacgg
ackA-pta_1_for	gcttttcaaaatgaacgccct
ackA-pta_2_rev	gcgttgccttatgaattgtatg
ackA-pta_3_for	ggaaaccataacggcggatttg
ackA-pta_4_rev	gtgtttttaatgtgtttagacactc
ackA-pta_5_for	aatcgcgcaatccccaaagac
ackA-pta_6_rev	taaaaaacgataatttagggag
ackA-pta_7_rev	ttaggggaaaactactcggc
ackA-pta_8_for	gcgtcattatccccacaaatgcc
ackA-pta_9_rev	gataaagaagccattaattcgcaagc
ackA-pta_10_for	tcgggtttttcaagcatttcgccc
acoE_1_for	ggctaaaaaacgctaaaaagc
acoE_2_rev	gactttgatactagaaggcac
acoE_3_for	gcagcattcttatagcggtgg
acoE_4_rev	aagagtgtgagtttggatac
acoE_for_5	gattggaattgggctctcattatttggc
acoE_rev_6	agaaaagtatccctccccttaaaag
acoE_7_rev	cacggctgaagtggagagcgc
acoE_8_rev	gagattgactatgtgagagggc
acoE_9_for	ggttggctgttttattgacttcag
