# Supplementary material for: Evolution in an oncogenic bacterial species with extreme genome plasticity: Helicobacter pylori East Asian genomes
Source: BMC Microbiol. 2011 May 16;11:104. doi: 10.1186/1471-2180-11-104 (PMC3120642; doi:10.1186/1471-2180-11-104)
Supplement: Additional file 5 — Distance values of 692 genes with complete separation of hspEAsia and hpEurope. [file 1471-2180-11-104-S5.XLS]

## Sheet: Sheet1
Table S4. Distance values of 692 genes with complete separation of hspEAsia and hpEurope
Gene	Description	Distance da(c)	Distance db(d)	F57	F32	F30	F16	51	52	26695	HPAG1	G27	P12	B38	B8	SJM180	Shi470	v225d	Cuz20	Sat464	PeCan4	HJ99	H908
hpaA-2	Hypothetical protein	0.16082	0.025308	(HPF57_0523)	HPF32_0473	HPF30_0829	HPF16_0861	KHP_0824	HPKB_0845	HP0492	HPAG1_0468	HPG27_452	HPP12_0500	HELPY_0861	HPB8_677	HPSJM_02465	(HPSH_04455)	(HPV225_0491)	(HPCU_02690)	(HPSAT_04300)	(HPPC_02425)	(jhp0444)	(hp908_0489)
cagA	Cag pathogenicity island protein	0.10087	0.0284983	HPF57_0574	HPF32_0523	HPF30_0779	HPF16_0811	KHP_0771	HPKB_0795	HP0547	HPAG1_0524	HPG27_507	HPP12_0555		HPB8_741	HPSJM_02765	(HPSH_04145 HPSH_04215)	(HPV225_0552 aHv22_1_027)	(HPCU_03005)	(HPSAT_04065)	(HPPC_02715)	(jhp0495)	(hp908_0550)
	Bacterial SH3 domain	0.09012	0.0614683	HPF57_1209	HPF32_1180	HPF30_0147	HPF16_1184	mKHP_1146	HPKB_1185	HP1250	HPAG1_1193	HPG27_1195	HPP12_1216	HELPY_1226	HPB8_230	HPSJM_06250	(mHPSH_06475)	(HPV225_1284)	(mHPCU_06390)	(mHPSAT_06030)	(mHPPC_06140)	(mjhp1171)	(mhp908_1250)
fucT	α-(1,3)-fucosyltransferase	0.05528	0.0435942	HPF57_0674 HPF57_1038	HPF32_0329 HPF32_0668	HPF30_0677 HPF30_0312	HPF16_1018 HPF16_0660	KHP_0977 KHP_0670	HPKB_0693 HPKB_1004	HP0651 HP0379	HPAG1_0636 HPAG1_1013	HPG27_613 HPG27_1018	HPP12_1042 HPP12_0664	HELPY_0720 HELPY_1046	(HPB8_427 HPB8_854)	HPSJM_05295 HPSJM_03315	(HPSH_03605 HPSH_05520)	(HPV225_0659 aHv22_1_059)	(HPCU_03535 HPCU_05450)	(HPSAT_03535 HPSAT_05130)	(HPPC_05220 HPPC_03535)	(jhp0596 mjhp1002)	(hp908_0664)
sotB	Sugar efflux transporter	0.04408	0.00954	HPF57_1148	HPF32_1119	HPF30_0206	HPF16_1124	mKHP_1082	mHPKB_1117	HP1185	mHPAG1_1125	HPG27_1128	mHPP12_1151	mHELPY_1158	mHPB8_306	mHPSJM_05920	(mHPSH_06140)	(HPV225_1213)	(mHPCU_06040)	(mHPSAT_05720)	(mHPPC_05790)	(mjhp1111)	(mhp908_1187)
vacA	Vacuolating cytotoxin A	0.04204	0.0137433	HPF57_0902	HPF32_0462	HPF30_0448	HPF16_0872	KHP_0833	aH52_1_061	HP0887	HPAG1_0867	HPG27_840	HPP12_0884	HELPY_0872	HPB8_666 (HPB8_665)	HPSJM_04485	(HPSH_04675)	(HPV225_0908)	(HPCU_04700)	(HPSAT_04355)	(HPPC_04470)	(jhp0819)	(hp908_0900 hp908_0901)
miaA	tRNA delta(2)-isopentenylpyrophosphate transferase	0.03729	0.0241417	HPF57_1330	HPF32_1301	HPF30_1283	HPF16_1312	KHP_1266	HPKB_1313	mHP1415	HPAG1_1341	HPG27_1338	HPP12_1387	mHELPY_1383	HPB8_1572	HPSJM_07160	(HPSH_07210)	(mHPV225_1436)	(mHPCU_07120)	(HPSAT_06765)	(mHPPC_06875)	(mjhp1310)	(hp908_1398)
	Hypothetical protein	0.03657	0.0540483	HPF57_0660	HPF32_0613	HPF30_0691	HPF16_0724	KHP_0684	HPKB_0707	(HP0636 aHP26695_023)	HPAG1_0619	HPG27_597	HPP12_0648	HELPY_0735	HPB8_836	mHPSJM_03230	(HPSH_03685)	(HPV225_0644)	(HPCU_03460)	(mHPSAT_03610)	(HPPC_03210)	(jhp0579)	(hp908_0647)
hcpD	Cysteine-rich protein, SLR (Sel1-like repeat) protein	0.03634	0.03227	HPF57_0180	HPF32_0169	HPF30_1135	HPF16_0169	KHP_0159	mHPKB_0168	HP0160	HPAG1_0158	HPG27_147	HPP12_0159	HELPY_0164	HPB8_1405	mHPSJM_00870	(HPSH_00810)	(HPV225_0175)	(HPCU_00765)	(HPSAT_00770)	(HPPC_00815)	(jhp0148)	(hp908_0169)
yajC	Preprotein translocase subunit YajC	0.03526	0.0268367	HPF57_1474	HPF32_1447	HPF30_1432	HPF16_1454	KHP_1411	HPKB_1463	HP1551	HPAG1_1500	(HPG27_1489)	HPP12_1533	HELPY_1554	HPB8_1679	HPSJM_08020	(HPSH_08030)	(HPV225_1585)	(HPCU_07895)	(HPSAT_07550)	(HPPC_07875)	(jhp1448)	(hp908_1552)
agt	β-1,3-N-acetyl-glucosaminyl transferase	0.03381	0.0227743	HPF57_1068	HPF32_1042	HPF30_0283	HPF16_1048 HPF16_1047	KHP_1006	HPKB_1036	HP1105	HPAG1_1044	HPG27_1046	HPP12_1070	HELPY_1074	HPB8_399	HPSJM_05465	(HPSH_05680)	(HPV225_1123)	(HPCU_05600)	(HPSAT_05285)	(HPPC_05365)	(jhp1032)	(hp908_1098)
rnhB	Ribonuclease HII	0.03365	0.0398033	HPF57_1279	HPF32_1249	HPF30_0077	HPF16_1254	KHP_1216	HPKB_1256	mHP1323	HPAG1_1268	HPG27_1272	HPP12_1287	HELPY_1299	HPB8_156	HPSJM_06635	(HPSH_06840)	(mHPV225_1359)	(HPCU_06760)	(HPSAT_06400)	(HPPC_06510)	(mjhp1243)	(hp908_1323)
fliK	Flagellar hook length control	0.03284	0.0381983	HPF57_0916	HPF32_0448	HPF30_0433	HPF16_0887	KHP_0846	HPKB_0873	HP0906	HPAG1_0888	HPG27_857	HPP12_0904	HELPY_0890	HPB8_646	HPSJM_04620	(HPSH_04770)	(HPV225_0926)	(HPCU_04775)	(HPSAT_04435)	(HPPC_04570)	(jhp0842)	(hp908_0919)
homC	Putative outer membrane protein	0.03248	0.120712	HPF57_1044	HPF32_1019	HPF30_0306	HPF16_1024	KHP_0983	HPKB_1010	HP0373	HPAG1_1019	HPG27_1024	HPP12_1048	HELPY_1052	HPB8_421	HPSJM_05325	(HPSH_05550)	(HPV225_1098)	(HPCU_05480)	(HPSAT_05160)	(HPPC_05250)	(jhp1008)	(hp908_1074)
hopJ	Outer membrane protein	0.03132	0.0357342	HPF57_0932 HPF57_0506	HPF32_0854 HPF32_0433	HPF30_0844 HPF30_0418	HPF16_0458 HPF16_0902	KHP_0861 KHP_0441	HPKB_0891 HPKB_0458	HP0477 HP0923	HPAG1_0904 HPAG1_0454	HPG27_872 HPG27_435	HPP12_0920 HPP12_0487	HELPY_0461 HELPY_0907	HPB8_1104 HPB8_626	HPSJM_04700 HPSJM_02390	(HPSH_04865 HPSH_02350)	(HPV225_0943 HPV225_0476)	(HPCU_04850 HPCU_02615)	(HPSAT_02280 HPSAT_04515)	(HPPC_02295 HPPC_04650)	(jhp0429 jhp0857)	(hp908_0936)
frxA	NAD(P)H-flavin oxidoreductase	0.03056	0.021165	HPF57_0665	HPF32_0677	HPF30_0686	HPF16_0651	KHP_0679	HPKB_0702	HP0642	HPAG1_0627	HPG27_604	HPP12_0655	HELPY_0729	HPB8_844	HPSJM_03270	(aHPShi470_030)	(HPV225_0650)	(HPCU_03490)	(HPSAT_03580)	(HPPC_03580)	(jhp0586)	(aH908_1_008)
secG	Preprotein translocase subunit SecG	0.03002	0.0226017	HPF57_1214	HPF32_1185	HPF30_0142	HPF16_1189	mKHP_1151	HPKB_1190	mHP1255	mHPAG1_1199	HPG27_1200	HPP12_1221	mHELPY_1231	HPB8_225	HPSJM_06275	(HPSH_06505)	(HPV225_1289)	(HPCU_06415)	(HPSAT_06060)	(HPPC_06170)	(jhp1176)	(hp908_1255)
	Hypothetical protein	0.02959	0.030185	HPF57_1033	HPF32_0334	HPF30_0317	HPF16_1012	KHP_0972	HPKB_0999	HP0384	HPAG1_1008	HPG27_1013	HPP12_1036	HELPY_1041	HPB8_433	HPSJM_05265	(HPSH_05485)	(HPV225_1086)	(HPCU_05420)	(HPSAT_05100)	(HPPC_05190)	(jhp0997)	(hp908_1060)
	Tumor necrosis factor alpha-inducing protein	0.02925	0.0144667	HPF57_0621	HPF32_0571	HPF30_0731	HPF16_0763	KHP_0722	HPKB_0747	HP0596	HPAG1_0576	mHPG27_556	HPP12_0603	HELPY_0776	mHPB8_794	HPSJM_03020	(HPSH_03885)	(HPV225_0605)	(HPCU_03255)	(HPSAT_03810)	(HPPC_03005)	(jhp0543)	(mhp908_0607)
hydE	Membrane-bound, nickel containing, hydrogen uptake hydrogenase	0.02878	0.0251583	HPF57_0659	HPF32_0612	HPF30_0692	HPF16_0725	KHP_0685	HPKB_0708	HP0635	HPAG1_0618	HPG27_596	HPP12_0647	HELPY_0736	mHPB8_835	HPSJM_03225	(HPSH_03690)	(HPV225_0643)	(HPCU_03455)	(HPSAT_03615)	(HPPC_03205)	(jhp0578)	(hp908_0646)
tilS	tRNA(Ile) lysidine synthase	0.02856	0.0192533	HPF57_0748	HPF32_0693	HPF30_0609	HPF16_0635	mKHP_0599	mHPKB_0622	HP0728	HPAG1_0712	HPG27_683	HPP12_0736	mHELPY_0639	HPB8_933	HPSJM_03675	(HPSH_03220)	(HPV225_0737)	(mHPCU_03890)	(mHPSAT_03175)	(HPPC_03680)	(jhp0665)	(hp908_0733)
comH	Periplasmic competence protein	0.02846	0.019405	HPF57_1440	HPF32_1413	HPF30_1399	HPF16_1422	KHP_1379	HPKB_1429	HP1527	HPAG1_1388	HPG27_1449	HPP12_1502	HELPY_1499	HPB8_2	HPSJM_07795	(HPSH_07840)	(HPV225_1491)	(HPCU_07675)	(HPSAT_07345)	(HPPC_07480)	(jhp1416)	(hp908_1513)
def	Peptide deformylase	0.02845	0.00654167	HPF57_0813	HPF32_0760	HPF30_0538	HPF16_0569	KHP_0535	HPKB_0557	HP0793	HPAG1_0778	HPG27_749	HPP12_0800	HELPY_0567	HPB8_1001	HPSJM_04015	(HPSH_02850)	(HPV225_0807)	(HPCU_04205)	(HPSAT_02825)	(HPPC_04000)	(jhp0729)	(hp908_0806)
vacA-4	Putative vacuolating cytotoxin like protein	0.02843	0.0221983	HPF57_0931	HPF32_0434	HPF30_0419	HPF16_0901	KHP_0860	HPKB_0890	HP0922	HPAG1_0903	HPG27_871	HPP12_0919	mHELPY_0906	HPB8_627	HPSJM_04695	(aHPShi470_035 aHPShi470_036)	(HPV225_0942)	(HPCU_04845)	(HPSAT_04510)	(HPPC_04645)	(jhp0856)	(hp908_0935)
hypD	Hydrogenase expression/formation protein	0.02839	0.0168683	HPF57_0910	HPF32_0453	HPF30_0439	HPF16_0881	KHP_0841	HPKB_0868	HP0898	HPAG1_0878	HPG27_852	HPP12_0894	HELPY_0882	HPB8_654	HPSJM_04560	(HPSH_04735)	(HPV225_0920)	(HPCU_04745)	(HPSAT_04405)	(HPPC_04525)	(jhp0835)	(hp908_0912)
pcrA	Helicase	0.02827	0.0307733	HPF57_1472	HPF32_1445	HPF30_1430	HPF16_1452	KHP_1409	HPKB_1461	HP1553	HPAG1_1502	mHPG27_1491	HPP12_1531	HELPY_1556	HPB8_1681	HPSJM_08030	(HPSH_08020)	(HPV225_1583)	(HPCU_07885)	(mHPSAT_07540)	(HPPC_07865)	(jhp1446)	(hp908_1550)
hsdR	Type I restriction enzyme R protein	0.02817	0.0244667	HPF57_1449	HPF32_1421	HPF30_1407	HPF16_1431	KHP_1387	HPKB_1438	mHP1402	mHPAG1_1466	HPG27_1457	aHPP12_045	HELPY_1508	HPB8_1704	HPSJM_07845	(mHPSH_07895)	(HPV225_1457)	(HPCU_07730)	(mHPSAT_07390)	(HPPC_07530)	(jhp1424)	(hp908_1524)
	Hypothetical protein	0.02684	0.0203217	HPF57_0193	HPF32_0182	HPF30_1122	HPF16_0182	KHP_0171	HPKB_0181	mHP0174	HPAG1_0170	HPG27_159	HPP12_0171	HELPY_0177	HPB8_1392	mHPSJM_00935	(HPSH_00875)	(mHPV225_0190)	(mHPCU_00825)	(HPSAT_00840)	(HPPC_00880)	(jhp0160)	(mhp908_0182)
oipA,oipA-2	Outer membrane protein, OipA	0.02665	0.00970182	HPF57_0662 HPF57_0735	HPF32_0615 (HPF32_0680)	HPF30_0689 HPF30_0622	HPF16_0722 HPF16_0648	KHP_0682 KHP_0612	HPKB_0705 HPKB_0637	HP0638	HPAG1_0621	HPG27_599	HPP12_0650	HELPY_0733	HPB8_838	(HPSJM_03240)	(HPSH_03300)	(HPV225_0723)	(HPCU_03825)	(HPSAT_03245)	(HPPC_03220)	(jhp0581)	(hp908_0649)
prmA	Ribosomal protein L11 methyltransferase	0.02609	0.011765	HPF57_0431	HPF32_0929	HPF30_0918	HPF16_0383	mKHP_0367	mHPKB_0383	HP1068	HPAG1_0379	HPG27_360	HPP12_0376	mHELPY_0382	HPB8_1187	mHPSJM_02005	(HPSH_01980)	(HPV225_0399)	(mHPCU_02225)	(HPSAT_01905)	(HPPC_01910)	(jhp0357)	(hp908_0396)
maf	Maf family (motility accessory family of flagellin–associated proteins) homolog	0.02586	0.0214033	HPF57_0492	HPF32_0867	HPF30_0857	HPF16_0445	KHP_0429	HPKB_0447	HP0465	HPAG1_0441	HPG27_423	HPP12_0474	HELPY_0448	HPB8_1118	HPSJM_02330	(HPSH_02280)	(HPV225_0464)	(HPCU_02555)	(HPSAT_02215)	(HPPC_02230)	(jhp0417)	(hp908_0458)
	Hypothetical protein	0.02573	0.02068	HPF57_0138	HPF32_0109	HPF30_1177	HPF16_0110	KHP_0100	HPKB_0110	HP0097	HPAG1_0097	mHPG27_89	HPP12_0099	HELPY_0094	HPB8_1469	HPSJM_00550	(HPSH_00485)	(HPV225_0106)	(HPCU_00455)	(HPSAT_00455)	(HPPC_00495)	(jhp0089)	(hp908_0106)
	Hypothetical protein	0.02535	0.0145883	HPF57_1106	HPF32_1080	HPF30_0246	HPF16_1085	KHP_1041	HPKB_1073	HP1143	HPAG1_1081	HPG27_1088	HPP12_1109	HELPY_1115	HPB8_359	HPSJM_05665	(HPSH_05890)	(HPV225_1164)	(HPCU_05800)	(HPSAT_05495)	(HPPC_05560)	(jhp1071)	(hp908_1139)
cvpA	Membrane protein required for colicin V production and secretion	0.0252	0.0169233	HPF57_0200	HPF32_0191	HPF30_1113	HPF16_0189	KHP_0180	HPKB_0191	mHP0181	HPAG1_0178	HPG27_167	HPP12_0181	HELPY_0185	HPB8_1385	HPSJM_00995	(HPSH_00920)	(mHPV225_0197)	(HPCU_00870)	(HPSAT_00890)	(HPPC_00915)	(jhp0169)	(hp908_0191)
pgl	6-phosphogluconolactonase	0.02504	0.0130167	HPF57_1064	HPF32_1038	HPF30_0287	HPF16_1044	KHP_1002	HPKB_1032	HP1102	HPAG1_1040	HPG27_1043	HPP12_1067	HELPY_1071	HPB8_402	HPSJM_05440	(HPSH_05660)	(HPV225_1120)	(HPCU_05580)	(HPSAT_05265)	(HPPC_05350)	(jhp1028)	(hp908_1094)
horI	Outer membrane protein Horl	0.02484	0.034756	HPF57_1076	HPF32_1050	HPF30_0275	HPF16_1056	(aH51_1_079)	HPKB_1044	HP1113	HPAG1_1052	HPG27_1055	HPP12_1078	HELPY_1083	HPB8_391	HPSJM_05505	(HPSH_05720)	(HPV225_1132)	(HPCU_05640)	(HPSAT_05330)	(HPPC_05410)	(jhp1040)	(hp908_1108)
fixQ	Cbb3-type cytochrome c oxidase subunit Q	0.02483	0.00234333	HPF57_0166	HPF32_0155	HPF30_1149	HPF16_0155	mKHP_0145	HPKB_0154	mHP0146	mHPAG1_0144	HPG27_133	HPP12_0145	mHELPY_0150	HPB8_1419	HPSJM_00795	(HPSH_00735)	(HPV225_0160)	(HPCU_00690)	(HPSAT_00695)	(HPPC_00740)	(jhp0134)	(hp908_0155)
	Hypothetical protein	0.02481	0.0153867	HPF57_0170	HPF32_0159	HPF30_1145	HPF16_0159	KHP_0149	HPKB_0158	HP0150	HPAG1_0148	(aHPG27_023)	HPP12_0149	HELPY_0154	HPB8_1415	HPSJM_00820	(HPSH_00760)	(HPV225_0165)	(HPCU_00715)	(HPSAT_00720)	(HPPC_00765)	(jhp0138)	(hp908_0159)
cheY	Chemotaxis effector	0.02476	0.001355	HPF57_0432	HPF32_0928	HPF30_0917	HPF16_0384	KHP_0368	HPKB_0384	HP1067	HPAG1_0380	HPG27_361	HPP12_0377	HELPY_0383	HPB8_1186	HPSJM_02010	(HPSH_01985)	(HPV225_0400)	(HPCU_02230)	(HPSAT_01910)	(HPPC_01915)	(jhp0358)	(mhp908_0397)
fliT	Flagellar chaperone	0.02453	0.0137583	HPF57_0775	HPF32_0722	HPF30_0579	HPF16_0607	KHP_0572	HPKB_0593	HP0754	HPAG1_0739	mHPG27_711	HPP12_0764	HELPY_0611	HPB8_961	HPSJM_03825	(HPSH_03060)	(mHPV225_0763)	(HPCU_04020)	(HPSAT_03020)	(HPPC_03820)	(jhp0691)	(hp908_0767)
ftsA	Cell division protein	0.02439	0.00707	HPF57_0987	HPF32_0383	HPF30_0363	HPF16_0961	KHP_0911	HPKB_0947	HP0978	HPAG1_0959	mHPG27_925	HPP12_0974	HELPY_0965	HPB8_567	HPSJM_04995	(HPSH_05165)	(HPV225_1004)	(HPCU_05130)	(HPSAT_04805)	(HPPC_04945)	(jhp0912)	(hp908_0990)
rnhA	Ribonuclease H	0.02428	0.0216967	HPF57_0684	HPF32_0658	HPF30_0667	HPF16_0670	KHP_0660	HPKB_0683	HP0661	HPAG1_0646	mHPG27_623	mHPP12_0674	HELPY_0710	HPB8_864	HPSJM_03365	(HPSH_03550)	(HPV225_0669)	(HPCU_03585)	(HPSAT_03475)	(HPPC_03480)	(jhp0606)	(hp908_0674)
ilvE	Branched-chain amino acid aminotransferase	0.02393	0.0135817	HPF57_1383	HPF32_1355	HPF30_1335	HPF16_1364	KHP_1319	HPKB_1370	HP1468	HPAG1_1447	HPG27_1391	HPP12_1446	HELPY_1440	HPB8_63	HPSJM_07485	(HPSH_07520)	(HPV225_1547)	(HPCU_07400)	(HPSAT_07060)	(HPPC_07185)	(jhp1361)	(hp908_1450)
fixS	Cation transport subunit for cbb3-type oxidase	0.02369	0.01916	HPF57_1125	HPF32_1098	HPF30_0227	HPF16_1103	KHP_1059	HPKB_1093	HP1163	HPAG1_1102	HPG27_1107	HPP12_1129	HELPY_1137	HPB8_334	HPSJM_05780	(HPSH_06000)	(HPV225_1185)	(HPCU_05915)	(HPSAT_05605)	(HPPC_05665)	(jhp1090)	(hp908_1161)
nuoF	NADH-ubiquinone oxidoreductase chain F	0.02362	0.02018	HPF57_1224	HPF32_1195	HPF30_0132	HPF16_1200	KHP_1161	HPKB_1201	HP1265	HPAG1_1209	HPG27_1210	HPP12_1231	HELPY_1241	mHPB8_215	HPSJM_06325	(mHPSH_06555)	(mHPV225_1299)	(HPCU_06465)	(HPSAT_06115)	(HPPC_06220)	(jhp1186)	(hp908_1265)
	Putative thiol:disulfide interchange protein	0.02335	0.01846	HPF57_0879	HPF32_0827	HPF30_0472	HPF16_0503	KHP_0471	mHPKB_0488	HP0861	HPAG1_0844	mHPG27_815	HPP12_0861	mHELPY_0491	HPB8_1070	HPSJM_04370	(HPSH_02505)	(HPV225_0882)	(HPCU_04575)	(HPSAT_02425)	(HPPC_04350)	(jhp0795)	(hp908_0872)
	Hypothetical protein	0.02326	0.0402567	HPF57_0828	HPF32_0773	HPF30_0525	HPF16_0556	mKHP_0522	HPKB_0544	HP0806	HPAG1_0791	HPG27_762	HPP12_0812	HELPY_0553	HPB8_1014	HPSJM_04085	(HPSH_02785)	(HPV225_0820)	(HPCU_04270)	(HPSAT_02745)	(HPPC_04065)	(jhp0742)	(hp908_0820)
manC	Mannose-6-phosphate isomerase	0.0232	0.0252933	HPF57_1303	HPF32_1274	HPF30_1256	HPF16_1279	KHP_1239	HPKB_1280	HP0043	HPAG1_0040	HPG27_38	HPP12_0038	HELPY_0039	mHPB8_1582	HPSJM_00230	(HPSH_00210)	(HPV225_0050)	(HPCU_00190)	(HPSAT_00210)	(HPPC_00200)	(jhp0037)	(hp908_0045)
yhgI	Conserved hypothetical nifU-like protein	0.02296	0.00961	HPF57_1407	HPF32_1379	HPF30_1360	HPF16_1389	KHP_1343	HPKB_1396	HP1492	HPAG1_1421	HPG27_1415	HPP12_1470	HELPY_1465	HPB8_38	HPSJM_07610	(HPSH_07645)	(HPV225_1523)	(HPCU_07520)	(HPSAT_07185)	(HPPC_07320)	(jhp1385)	(hp908_1477)
	Hypothetical protein	0.02275	0.014465	HPF57_0471	HPF32_0889	HPF30_0878	HPF16_0423	KHP_0407	HPKB_0424	HP1028	HPAG1_0419	HPG27_400	HPP12_0416	HELPY_0425	HPB8_1146	HPSJM_02215	(HPSH_02175)	(mHPV225_0440)	(HPCU_02430)	(HPSAT_02100)	(HPPC_02115)	(jhp0396)	(mhp908_0436)
rimM	16S rRNA processing protein	0.02263	0.028545	HPF57_1111	HPF32_1084	HPF30_0241	HPF16_1089	KHP_1045	HPKB_1079	HP1149	HPAG1_1088	HPG27_1093	HPP12_1115	HELPY_1123	HPB8_352	HPSJM_05710	(HPSH_05930)	(mHPV225_1170)	(HPCU_05840)	(HPSAT_05530)	(HPPC_05595)	(jhp1076)	(hp908_1145)
pdxJ	Pyridoxal phosphate biosynthetic protein PdxJ	0.02231	0.00234	HPF57_1516	HPF32_1487	HPF30_1473	HPF16_1495	KHP_1450	HPKB_1504	HP1582	HPAG1_1530	HPG27_1519	HPP12_1573	HELPY_1586	HPB8_1635	HPSJM_08170	(HPSH_08235)	(HPV225_1631)	(HPCU_08095)	(HPSAT_07750)	(HPPC_08080)	(jhp1489)	(hp908_1598)
rplT	50S ribosomal protein L20	0.02216	0.00435	HPF57_0112	HPF32_0135	HPF30_1203	HPF16_0137	KHP_0126	HPKB_0136	HP0126	HPAG1_0125	HPG27_115	HPP12_0126	HELPY_0125	HPB8_1441	HPSJM_00685	(HPSH_00630)	(HPV225_0136)	(HPCU_00590)	(HPSAT_00595)	(HPPC_00635)	(jhp0116)	(hp908_0135)
hofE	Hypothetical protein	0.02174	0.0297367	HPF57_0804	HPF32_0751	HPF30_0548	HPF16_0578	KHP_0545	HPKB_0567	HP0782	HPAG1_0768	HPG27_739	HPP12_0791	HELPY_0582	HPB8_991	HPSJM_03965	(HPSH_02900)	(HPV225_0793)	(HPCU_04155)	(HPSAT_02870)	(HPPC_03955)	(jhp0719)	(hp908_0797)
folP	Dihydropteroate synthase	0.02155	0.0255783	HPF57_1191	HPF32_1161	HPF30_0164	HPF16_1166	KHP_1128	HPKB_1168	HP1232	HPAG1_1174	HPG27_1176	HPP12_1198	HELPY_1207	HPB8_253	HPSJM_06150	(HPSH_06370)	(HPV225_1265)	(HPCU_06265)	(HPSAT_05935)	(HPPC_06020)	(jhp1153)	(hp908_1232)
selA	L-seryl-tRNA(Ser) seleniumtransferase	0.02153	0.02476	HPF57_1442	HPF32_1415	HPF30_1401	HPF16_1424	KHP_1381	HPKB_1431	HP1530	HPAG1_1386	HPG27_1451	HPP12_1504	HELPY_1501	(aHB8_1_021)	HPSJM_07805	(mHPSH_07860)	(HPV225_1489)	(HPCU_07685)	(HPSAT_07355)	(HPPC_07490)	(jhp1418)	(hp908_1516)
thiM	Thiamine phosphate pyrophosphorylase	0.02119	0.0198067	HPF57_0867	HPF32_0812	HPF30_0486	HPF16_0516	KHP_0483	HPKB_0500	HP0845	HPAG1_0830	mHPG27_803		HELPY_0510	mHPB8_1055	HPSJM_04300	(HPSH_02575)	(HPV225_0865)	(HPCU_04510)	(HPSAT_02495)	(HPPC_04280)	(jhp0783)	(hp908_0860)
	Hypothetical protein	0.02112	0.0265367	HPF57_1124	HPF32_1097	HPF30_0228	HPF16_1102	mKHP_1058	HPKB_1092	mHP1162	HPAG1_1101	HPG27_1106	HPP12_1128	mHELPY_1136	HPB8_336	HPSJM_05775	(HPSH_05995)	(HPV225_1184)	(HPCU_05910)	(HPSAT_05600)	(HPPC_05660)	(jhp1089)	(mhp908_1160)
	Hypothetical protein	0.02112	0.0270583	HPF57_0255	HPF32_0246	HPF30_1059	HPF16_0244	KHP_0235	HPKB_0246	HP0236	HPAG1_0239	HPG27_216	HPP12_0236	HELPY_0241	HPB8_1327	HPSJM_01305	(HPSH_01230)	(HPV225_0254)	(HPCU_01505)	(HPSAT_01180)	(HPPC_01195)	(jhp0221)	(hp908_0249)
rfaJ-2 rfaJ2	Lipopolysaccharide 1,2-glycosyltransferase	0.02111	0.0338783	HPF57_0227	HPF32_0216 (HPF32_0217)	HPF30_1087	HPF16_0216	aH51_1_020 (aH51_1_021)	HPKB_0216 (aH52_1_025)	aHP26695_005 (aHP26695_006)	mHPAG1_0208 (mHPAG1_0209)	mHPG27_190 (aHPG27_028)	aHPP12_002 (aHPP12_003)	HELPY_0211	HPB8_1359 (HPB8_1358)	HPSJM_01130 (HPSJM_01135)	(HPSH_01075 HPSH_01070)	(HPV225_0222 HPV225_0223)	(HPCU_01170 mHPCU_01165)	(HPSAT_01025 HPSAT_01030)	(HPPC_01035 HPPC_01040)	(aHPJ99_005 mjhp0194)	(mhp908_0216)
vacA1	Putative vacuolating cytotoxin like 3330	0.02107	0.029975	HPF57_0634	HPF32_0584	HPF30_0717	HPF16_0750	KHP_0709	HPKB_0733	(HP0610)	HPAG1_0590	HPG27_570	HPP12_0617 (HPP12_0618)	HELPY_0763	HPB8_808	HPSJM_03085	(mHPSH_03815)	(mHPV225_0618)	(HPCU_03330)	(HPSAT_03745)	(HPPC_03075)	(jhp0556)	(hp908_0620)
mreC	Rod shape-determining protein	0.02095	0.0137183	HPF57_0032	HPF32_0031	HPF30_0032	HPF16_0031	mKHP_0031	HPKB_0036	HP1372	HPAG1_1317	HPG27_1317	HPP12_1367	HELPY_1359	HPB8_1540	HPSJM_07045	(HPSH_07100)	(mHPV225_1410)	(HPCU_07010)	(HPSAT_06650)	(HPPC_06765)	(jhp1286)	(hp908_1373)
dapE	Succinyl-diaminopimelate desuccinylase	0.02094	0.0249617	HPF57_0231	HPF32_0221	HPF30_1083	HPF16_0220	KHP_0212	HPKB_0220	HP0212	HPAG1_0213	HPG27_194	HPP12_0213	HELPY_0215	HPB8_1353	HPSJM_01165	(HPSH_01095)	(HPV225_0228)	(HPCU_01365)	(HPSAT_01050)	(HPPC_01060)	(jhp0198)	(hp908_0223)
eptA	Lipid A phosphoethanolamine transferase	0.02092	0.0125183	HPF57_0020	HPF32_0020	HPF30_0020	HPF16_0020	KHP_0020	HPKB_0025	HP0022	HPAG1_0022	HPG27_21	HPP12_0020	HELPY_0020	HPB8_1603	HPSJM_00120	(HPSH_00115)	(HPV225_0029)	(HPCU_00100)	(HPSAT_00110)	(HPPC_00110)	(jhp0020)	(hp908_0026)
pnuC	Nicotinamide mononucleotide transporter	0.0209	0.025015	HPF57_1246	HPF32_1216	HPF30_0110	HPF16_1221	KHP_1183	HPKB_1223	HP1290	HPAG1_1223	HPG27_1240	HPP12_1256	HELPY_1266	HPB8_191	HPSJM_06465	(HPSH_06670)	(HPV225_1324)	(HPCU_06590)	(HPSAT_06225)	(HPPC_06335)	(jhp1210)	(hp908_1290)
uvrD	DNA helicase II	0.02085	0.0115033	HPF57_1393	HPF32_1365	HPF30_1346	HPF16_1375	KHP_1329	HPKB_1382	HP1478	HPAG1_1435	HPG27_1401	HPP12_1456	HELPY_1451	HPB8_52	HPSJM_07540	(HPSH_07575)	(HPV225_1537)	(HPCU_07450)	(HPSAT_07115)	(HPPC_07250)	(jhp1371)	(hp908_1462)
pheT	Phenylalanyl-tRNA synthetase subunit beta	0.02081	0.0209133	HPF57_1015	HPF32_0352	HPF30_0335	HPF16_0994	KHP_0954	HPKB_0981	HP0402	HPAG1_0990	HPG27_995	HPP12_1018	HELPY_1023	HPB8_453	HPSJM_05175	(HPSH_05395)	(HPV225_1067)	(HPCU_05330)	(HPSAT_05005)	(HPPC_05095)	(jhp0979)	(hp908_1041)
adk	Adenylate kinase	0.02063	0.023925	HPF57_0641	HPF32_0592	HPF30_0711	HPF16_0743	KHP_0702	HPKB_0726	HP0618	HPAG1_0599	HPG27_578	HPP12_0627	HELPY_0754	HPB8_816	HPSJM_03130	(HPSH_03780)	(HPV225_0625)	(HPCU_03365)	(HPSAT_03710)	(HPPC_03115)	(jhp0561)	(hp908_0627)
	Hypothetical protein	0.0206	0.0367967	HPF57_1513	HPF32_1484	HPF30_1470	HPF16_1492	KHP_1447	HPKB_1501	HP1579	HPAG1_1527	HPG27_1516	HPP12_1570	HELPY_1583	HPB8_1639	HPSJM_08155	(HPSH_08220)	(HPV225_1627)	(HPCU_08080)	(HPSAT_07735)	(HPPC_08065)	(jhp1486)	(hp908_1595)
ppiA	Peptidyl-prolyl cis-trans isomerase B, cyclosporin-type rotamase	0.0205	0.00792667	HPF57_1356	HPF32_1328	HPF30_1308	HPF16_1337	mKHP_1292	HPKB_1342	mHP1441	mHPAG1_1367	HPG27_1363	HPP12_1419	mHELPY_1412	HPB8_95	HPSJM_07320	(HPSH_07375)	(HPV225_1577)	(HPCU_07260)	(HPSAT_06915)	(HPPC_07025)	(jhp1334)	(hp908_1421)
	Hypothetical protein	0.02048	0.00534	HPF57_0415	HPF32_0944	HPF30_0934	HPF16_0368	KHP_0353	HPKB_0368	HP1085	HPAG1_0362	HPG27_345	HPP12_0359	HELPY_0368	mHPB8_1204	mHPSJM_01920	(mHPSH_01885)	(mHPV225_0382)	(HPCU_02140)	(HPSAT_01815)	(HPPC_01835)	(mjhp0340)	(hp908_0375)
folB	Dihydroneopterin aldolase	0.02045	0.01524	HPF57_1425	HPF32_1399	HPF30_1380	HPF16_1410	KHP_1362	HPKB_1413	HP1510	HPAG1_1402	HPG27_1434	HPP12_1488	HELPY_1483	HPB8_19	HPSJM_07705	(HPSH_07750)	(HPV225_1504)	(HPCU_07610)	(HPSAT_07285)	(HPPC_07410)	(jhp1403)	(hp908_1496)
coaD	Phosphopantetheine adenylyltransferase	0.02029	0.0116033	HPF57_1390	HPF32_1362	HPF30_1343	HPF16_1372	KHP_1326	HPKB_1379	HP1475	HPAG1_1438	HPG27_1398	HPP12_1453	HELPY_1448	HPB8_55	HPSJM_07520	(HPSH_07555)	(HPV225_1540)	(HPCU_07435)	(HPSAT_07095)	(HPPC_07230)	(jhp1368)	(hp908_1459)
	Hypothetical protein	0.01998	0.021945	HPF57_0340	HPF32_0296	HPF30_1009	HPF16_0294	KHP_0285	HPKB_0298	HP0287	HPAG1_0289	HPG27_266	HPP12_0286	HELPY_0293	HPB8_1275	HPSJM_01550	(HPSH_01490)	(HPV225_0305)	(HPCU_01765)	(HPSAT_01435)	(HPPC_01455)	(jhp0272)	(hp908_0301)
horH	Outer membrane protein	0.01997	0.0086	HPF57_1070	HPF32_1044	HPF30_0281	HPF16_1050	mKHP_1008	HPKB_1038	mHP1107	mHPAG1_1046	HPG27_1049	HPP12_1072	HELPY_1076	HPB8_397	HPSJM_05475	(HPSH_05690)	(HPV225_1125)	(HPCU_05610)	(HPSAT_05300)	(HPPC_05380)	(jhp1034)	(hp908_1102)
guaC	Guanosine 5'-monophosphate oxidoreductase	0.01995	0.0103983	HPF57_0874	HPF32_0822	HPF30_0477	HPF16_0508	mKHP_0476	HPKB_0493	mHP0854	HPAG1_0838	HPG27_810	mHPP12_0855	HELPY_0500	HPB8_1064	HPSJM_04340	(HPSH_02530)		(HPCU_04550)	(HPSAT_02450)	(HPPC_04325)	(jhp0790)	(hp908_0867)
	Hypothetical protein	0.01984	0.0157067	HPF57_0134	HPF32_0113	HPF30_1181	HPF16_0114	KHP_0104	HPKB_0114	HP0101	HPAG1_0101	HPG27_93	HPP12_0103	HELPY_0099	mHPB8_1464	HPSJM_00570	(HPSH_00505)	(HPV225_0110)	(HPCU_00475)	(HPSAT_00475)	(HPPC_00515)	(jhp0093)	(hp908_0110)
rbn	Putative ribonuclease N	0.01952	0.00950667	HPF57_1323	HPF32_1294	HPF30_1276	HPF16_1299	KHP_1259	HPKB_1305	HP1407	HPAG1_1331	HPG27_1330	HPP12_1380	HELPY_1373	HPB8_1556	HPSJM_07115	(HPSH_07175)	(HPV225_1424)	(HPCU_07080)	(HPSAT_06725)	(HPPC_06835)	(jhp1299)	(hp908_1387)
	Hypothetical protein	0.01929	0.030745	HPF57_0619	HPF32_0569	HPF30_0733	HPF16_0765	KHP_0724	HPKB_0749	HP0594	HPAG1_0574	HPG27_554	HPP12_0601	HELPY_0780	HPB8_792	HPSJM_03005	(HPSH_03900)	(HPV225_0601)	(HPCU_03240)	(HPSAT_03825)	(HPPC_02995)	(jhp0541)	(hp908_0604)
ubiD	Hypothetical protein	0.01925	0.0145533	HPF57_1021	HPF32_0346	HPF30_0329	HPF16_1000	KHP_0960	HPKB_0987	HP0396	HPAG1_0996	HPG27_1001	HPP12_1024	HELPY_1029	HPB8_447	HPSJM_05205	(HPSH_05425)	(HPV225_1073)	(HPCU_05360)	(HPSAT_05035)	(HPPC_05125)	(jhp0985)	(hp908_1047)
yidC	Putative inner membrane protein translocase component YidC	0.01894	0.0125233	HPF57_1365	HPF32_1337	HPF30_1317	HPF16_1346	KHP_1301	HPKB_1351	HP1450	HPAG1_1376	HPG27_1371	HPP12_1427	HELPY_1420	HPB8_86	HPSJM_07365	(HPSH_07420)	(HPV225_1568)	(HPCU_07305)	(HPSAT_06960)	(HPPC_07075)	(jhp1343)	(hp908_1430)
dgkA	Diacylglycerol kinase	0.01871	0.0170967	HPF57_0724	HPF32_0625	HPF30_0633	HPF16_0711	KHP_0622	HPKB_0648	HP0700	HPAG1_0685	mHPG27_656	HPP12_0710	HELPY_0669	HPB8_901	HPSJM_03545	(HPSH_03355)	(HPV225_0708)	(HPCU_03765)	(HPSAT_03310)	(HPPC_03280)	(jhp0640)	(hp908_0710)
ribD	Riboflavin biosynthesis protein	0.01862	0.02421	HPF57_1420	HPF32_1394	HPF30_1375	HPF16_1405	KHP_1357	HPKB_1408	HP1505	HPAG1_1407	HPG27_1429	HPP12_1483	HELPY_1478	HPB8_24	HPSJM_07680	(HPSH_07725)	(mHPV225_1509)	(HPCU_07585)	(HPSAT_07260)	(HPPC_07385)	(jhp1398)	(hp908_1491)
kgtP	Alpha-ketoglutarate permease	0.01825	0.013915	HPF57_0409	HPF32_0950	HPF30_0940	HPF16_0362	KHP_0347	HPKB_0362	HP1091	HPAG1_0356	HPG27_338	HPP12_0353	HELPY_0362	HPB8_1210	HPSJM_01885	(HPSH_01855)	(HPV225_0376)	(HPCU_02110)	(HPSAT_01785)	(HPPC_01805)	(jhp0334)	(hp908_0369)
aroB	3-dehydroquinate synthase	0.01803	0.01913	HPF57_0336	HPF32_0292	HPF30_1013	HPF16_0290	KHP_0281	HPKB_0294	HP0283	HPAG1_0285	HPG27_262	HPP12_0282	HELPY_0289	HPB8_1279	HPSJM_01530	(HPSH_01470)	(HPV225_0301)	(HPCU_01745)	(HPSAT_01415)	(HPPC_01435)	(jhp0268)	(hp908_0297)
horL	Putative outer membrane protein	0.01802	0.008675	HPF57_1457	HPF32_1428	HPF30_1414	HPF16_1437	KHP_1394	HPKB_1445	HP1395	HPAG1_1475	HPG27_1463	HPP12_1518	HELPY_1515	HPB8_1696	HPSJM_07875	(HPSH_07930)	(HPV225_1466)	(HPCU_07770)	(HPSAT_07430)	(HPPC_07570)	(jhp1432)	(hp908_1533)
	Hypothetical protein	0.01796	0.00694833	HPF57_0667	HPF32_0675	HPF30_0684	HPF16_0653	KHP_0677	HPKB_0700	HP0644	HPAG1_0629	HPG27_606	HPP12_0657	HELPY_0727	HPB8_846	HPSJM_03280	(HPSH_03640)	(HPV225_0652)	(HPCU_03500)	(HPSAT_03570)	(HPPC_03570)	(jhp0589)	(hp908_0657)
panC	Pantoate--beta-alanine ligase	0.01782	0.02914	HPF57_0006	HPF32_0006	HPF30_0006	HPF16_0006	KHP_0006	HPKB_0006	HP0006	HPAG1_0006	HPG27_6	HPP12_0006	HELPY_0006	HPB8_1619	HPSJM_00030	(HPSH_00030)	(HPV225_0006)	(HPCU_00030)	(HPSAT_00030)	(HPPC_00030)	(jhp0006)	(hp908_0006)
	Hypothetical protein	0.01762	0.029055	HPF57_0661	HPF32_0614	HPF30_0690	HPF16_0723	KHP_0683	HPKB_0706	HP0637	HPAG1_0620	HPG27_598	HPP12_0649	HELPY_0734	HPB8_837	HPSJM_03235	(HPSH_03680)	(HPV225_0646)	(HPCU_03465)	(HPSAT_03605)	(HPPC_03215)	(jhp0580)	(hp908_0648)
pepQ	Hypothetical protein	0.01761	0.013205	HPF57_0462	HPF32_0898	HPF30_0887	HPF16_0414	KHP_0398	HPKB_0415	HP1037	HPAG1_0410	HPG27_391	HPP12_0407	HELPY_0416	HPB8_1155	HPSJM_02170	(HPSH_02130)	(HPV225_0431)	(HPCU_02385)	(HPSAT_02055)	(HPPC_02070)	(jhp0387)	(hp908_0427)
	Hypothetical protein	0.01754	0.026565	HPF57_0329	HPF32_0285	HPF30_1020	HPF16_0283	KHP_0274	HPKB_0287	HP0276	HPAG1_0278	HPG27_255	HPP12_0275	mHELPY_0282	HPB8_1286	HPSJM_01495	(HPSH_01435)	(HPV225_0294)	(HPCU_01710)	(HPSAT_01380)	(HPPC_01400)	(jhp0261)	(hp908_0290)
mscS	Hypothetical protein	0.01753	0.01128	HPF57_0989	HPF32_0380	HPF30_0360	HPF16_0965	KHP_0913	HPKB_0949	HP0983	HPAG1_0963	HPG27_933	HPP12_0979	HELPY_0976	HPB8_561	HPSJM_05025	(HPSH_05200)	(HPV225_1008)	(HPCU_05150)	(HPSAT_04825)	(HPPC_04965)	(jhp0915)	(hp908_0995)
	Hypothetical protein	0.01748	0.020035	HPF57_0188	HPF32_0177	HPF30_1127	HPF16_0177	KHP_0167	HPKB_0176	HP0170	HPAG1_0166	HPG27_155	HPP12_0167	HELPY_0173	HPB8_1396	HPSJM_00915	(HPSH_00855)	(HPV225_0186)	(HPCU_00805)	(HPSAT_00820)	(HPPC_00860)	(jhp0156)	(hp908_0178)
pgbB	Hypothetical protein	0.01747	0.017235	HPF57_0881	HPF32_0829	HPF30_0470	HPF16_0501	KHP_0469	HPKB_0486	HP0863	mHPAG1_0846	HPG27_817	HPP12_0863	HELPY_0489	HPB8_1072	HPSJM_04380	(HPSH_02495)	(mHPV225_0884)	(HPCU_04585)	(HPSAT_02415)	(HPPC_04360)	(jhp0797)	(hp908_0874)
pyrC	Dihydroorotase	0.01743	0.0242167	HPF57_0319	HPF32_0275	HPF30_1030	HPF16_0273	KHP_0264	mHPKB_0277	HP0266	HPAG1_0268	HPG27_245	HPP12_0265	HELPY_0272	HPB8_1296	HPSJM_01445	(HPSH_01385)	(HPV225_0284)	(HPCU_01660)	(HPSAT_01330)	(HPPC_01350)	(jhp0251)	(hp908_0280)
rnr	3'-5' exoribonuclease R	0.0173	0.0257233	HPF57_1207	HPF32_1178	HPF30_0149	HPF16_1182	KHP_1144	HPKB_1183	HP1248	HPAG1_1191	HPG27_1193	HPP12_1214	HELPY_1224	HPB8_232	HPSJM_06240	(HPSH_06465)	(HPV225_1282)	(HPCU_06380)	(HPSAT_06020)	(HPPC_06130)	(jhp1169)	(hp908_1247)
	Hypothetical protein	0.0173	0.0151117	HPF57_0647	HPF32_0600	HPF30_0704	HPF16_0737	KHP_0697	HPKB_0720	HP0622	HPAG1_0605	HPG27_583	HPP12_0635	HELPY_0749	HPB8_821	HPSJM_03160	(HPSH_03750)	(HPV225_0630)	(HPCU_03395)	(HPSAT_03680)	(HPPC_03140)	(jhp0566)	(hp908_0633)
cbpA	Co-chaperone-curved DNA binding protein A	0.01729	0.0143117	HPF57_0475	HPF32_0885	HPF30_0874	HPF16_0427	KHP_0411	HPKB_0428	HP1024	HPAG1_0423	HPG27_404	HPP12_0420	HELPY_0429	HPB8_1142	HPSJM_02235	(HPSH_02195)	(HPV225_0444)	(HPCU_02450)	(HPSAT_02120)	(HPPC_02135)	(jhp0400)	(hp908_0440)
neuA-2	CMP-N-acetylneuraminic acid synthetase	0.01728	0.0208067	HPF57_0379	HPF32_0978	HPF30_0969	HPF16_0334	aH51_1_030	HPKB_0334	(HP0326)	HPAG1_0330	mHPG27_308	HPP12_0324	aHB38_1_026	HPB8_1237	HPSJM_01750	(HPSH_01695)	(HPV225_0345)	(HPCU_01960)	(HPSAT_01630)	(mHPPC_01655)	(aHPJ99_009)	(mhp908_0342)
pdxA	4-hydroxythreonine-4-phosphate dehydrogenase	0.01714	0.0122967	HPF57_1517	HPF32_1488	HPF30_1474	HPF16_1496	KHP_1451	HPKB_1505	HP1583	HPAG1_1531	HPG27_1520	HPP12_1574	HELPY_1587	HPB8_1634	HPSJM_08175	(HPSH_08240)	(HPV225_1632)	(HPCU_08100)	(HPSAT_07755)	(HPPC_08085)	(jhp1490)	(hp908_1599)
ligA	NAD-dependent DNA ligase LigA	0.01711	0.01315	HPF57_0638	HPF32_0589	HPF30_0714	HPF16_0746	KHP_0705	HPKB_0729	HP0615	HPAG1_0596	HPG27_575	HPP12_0624	HELPY_0757	HPB8_813	HPSJM_03115	(HPSH_03795)	(HPV225_0622)	(HPCU_03350)	(HPSAT_03725)	(HPPC_03100)	(jhp0558)	(hp908_0624)
rbfA	Ribosome-binding factor A	0.0171	0.00456667	HPF57_0452	HPF32_0908	HPF30_0897	HPF16_0404	KHP_0388	HPKB_0405	HP1047	HPAG1_0400	HPG27_381	HPP12_0397	HELPY_0403	HPB8_1165	HPSJM_02110	(HPSH_02085)	(HPV225_0421)	(HPCU_02335)	(HPSAT_02010)	(HPPC_02015)	(jhp0378)	(hp908_0417)
pflA	Paralysed flagella protein	0.01708	0.01468	HPF57_1233	HPF32_1204	HPF30_0123	HPF16_1209	aH51_1_086	HPKB_1210	HP1274	HPAG1_1218	mHPG27_1219	HPP12_1240	HELPY_1250	HPB8_206	HPSJM_06370	(HPSH_06600)	(mHPV225_1308)	(HPCU_06510)	(HPSAT_06160)	(HPPC_06265)	(jhp1195)	(hp908_1274)
	Hypothetical protein	0.01707	0.0276733	HPF57_0133	HPF32_0114	HPF30_1182	HPF16_0115	KHP_0105	HPKB_0115	HP0102	HPAG1_0102	HPG27_94	HPP12_0104	HELPY_0100	HPB8_1463	HPSJM_00575	(HPSH_00510)	(HPV225_0111)	(HPCU_00480)	(HPSAT_00480)	(HPPC_00520)	(jhp0094)	(hp908_0111)
	Sodium- and chloride-dependent transporter	0.01698	0.00490333	HPF57_0528	HPF32_0478	HPF30_0824	HPF16_0856	KHP_0819	HPKB_0840	HP0497	HPAG1_0473	HPG27_457	HPP12_0505	HELPY_0856	HPB8_682	HPSJM_02490	(HPSH_04430)	(HPV225_0495)	(HPCU_02715)	(HPSAT_04275)	(HPPC_02450)	(jhp0449)	(hp908_0495)
rfaF	ADP-heptose-lps heptosyltransferase II	0.01687	0.0182967	HPF57_1154	HPF32_1124	HPF30_0201	HPF16_1129	KHP_1087	mHPKB_1123	HP1191	HPAG1_1132	HPG27_1136	HPP12_1157	HELPY_1163	HPB8_300	HPSJM_05955	(HPSH_06165)	(HPV225_1219)	(HPCU_06070)	(HPSAT_05745)	(HPPC_05820)	(jhp1116)	(hp908_1194)
murB	UDP-N-acetylenolpyruvoylglucosamine reductase	0.01686	0.0141783	HPF57_1333	HPF32_1305	HPF30_1287	HPF16_1316	KHP_1269	HPKB_1317	HP1418	HPAG1_1344	HPG27_1341	HPP12_1391	HELPY_1387	HPB8_126	HPSJM_07180	(HPSH_07235)	(HPV225_1440)	(HPCU_07140)	(HPSAT_06785)	(HPPC_06900)	(jhp1313)	(hp908_1402)
	Hypothetical protein	0.01686	0.019265	HPF57_0445	HPF32_0915	HPF30_0904	HPF16_0397	KHP_0381	HPKB_0398	mHP1054	HPAG1_0393	HPG27_374	HPP12_0390	HELPY_0396	HPB8_1173	HPSJM_02075	(HPSH_02050)	(HPV225_0414)	(HPCU_02300)	(HPSAT_01975)	(HPPC_01980)	(jhp0371)	(hp908_0410)
proC	Pyrroline-5-carboxylate reductase	0.01685	0.0195467	HPF57_1120	HPF32_1093	HPF30_0232	HPF16_1098	KHP_1054	HPKB_1088	HP1158	HPAG1_1097	HPG27_1102	HPP12_1124	HELPY_1132	HPB8_341	HPSJM_05755	(HPSH_05975)	(HPV225_1180)	(HPCU_05890)	(HPSAT_05575)	(HPPC_05640)	(jhp1085)	(hp908_1155)
aspB	Aspartate aminotransferase	0.01642	0.0118383	HPF57_0694	HPF32_0648	HPF30_0659	HPF16_0679	KHP_0651	HPKB_0674	HP0672	HPAG1_0655	HPG27_632	HPP12_0685	HELPY_0697	HPB8_876	HPSJM_03415	(HPSH_03500)	(HPV225_0679)	(HPCU_03630)	(HPSAT_03430)	(HPPC_03440)	(jhp0615)	(hp908_0683)
feoB	Iron(II) transport protein	0.01637	0.0101883	HPF57_0709	HPF32_0636	HPF30_0644	HPF16_0697	mKHP_0637	mHPKB_0662	HP0687	HPAG1_0670	HPG27_644	mHPP12_0699	HELPY_0685	mHPB8_888	HPSJM_03490	(mHPSH_03430)	(mHPV225_0692)	(mHPCU_03690)	(mHPSAT_03365)	(HPPC_03360)	(jhp0627)	(hp908_0694)
rfaJ1	Putative lipopolysaccharide biosynthesis protein	0.01634	0.025685	HPF57_0179	HPF32_0168	HPF30_1136	HPF16_0168	KHP_0158	HPKB_0167	HP0159	HPAG1_0157	HPG27_146	HPP12_0158	HELPY_0163	HPB8_1406	HPSJM_00865	(HPSH_00805)	(HPV225_0174)	(HPCU_00760)	(HPSAT_00765)	(HPPC_00810)	(jhp0147)	(hp908_0168)
tpiA	Triosephosphate isomerase	0.01631	0.0207167	HPF57_0212	HPF32_0202	HPF30_1100	HPF16_0200	KHP_0193	HPKB_0202	HP0194	HPAG1_0188	HPG27_178	HPP12_0195	HELPY_0197	HPB8_1373	HPSJM_01055	(HPSH_00995)	(HPV225_0208)	(HPCU_00940)	(HPSAT_00955)	(HPPC_00970)	(jhp0180)	(hp908_0203)
cpdB	2',3'-cyclic-nucleotide 2'-phosphodiesterase	0.01619	0.0140083	HPF57_0131	HPF32_0116	HPF30_1184	HPF16_0117	KHP_0107	HPKB_0117	HP0104	HPAG1_0104	HPG27_96	HPP12_0106	HELPY_0102	HPB8_1461	HPSJM_00585	(HPSH_00520)	(HPV225_0113)	(HPCU_00490)	(HPSAT_00490)	(HPPC_00530)	(jhp0096)	(hp908_0114)
	Hypothetical protein	0.01616	0.0200133	HPF57_0411	HPF32_0948	HPF30_0938	HPF16_0364	KHP_0349	HPKB_0364	HP1089	HPAG1_0358	HPG27_341	HPP12_0355	HELPY_0364	HPB8_1208	HPSJM_01900	(HPSH_01865)	(HPV225_0378)	(HPCU_02120)	(HPSAT_01795)	(HPPC_01815)	(jhp0336)	(hp908_0371)
	Hypothetical protein	0.01593	0.00896	HPF57_0960	HPF32_0408	HPF30_0390	HPF16_0930	KHP_0889	HPKB_0923	mHP0951	HPAG1_0935	HPG27_899	HPP12_0947	HELPY_0937	HPB8_595	HPSJM_04850	(HPSH_05010)	(HPV225_0978)	(HPCU_05005)	(HPSAT_04660)	(HPPC_04805)	(jhp0885)	(hp908_0966)
serB	Phosphoserine phosphatase	0.01592	0.0204767	HPF57_0675	HPF32_0667	HPF30_0676	HPF16_0661	KHP_0669	HPKB_0692	HP0652	HPAG1_0637	HPG27_614	HPP12_0665	HELPY_0719	HPB8_855	HPSJM_03320	(HPSH_03595)	(HPV225_0660)	(HPCU_03540)	(HPSAT_03525)	(HPPC_03525)	(jhp0597)	(hp908_0665)
flgG	Flagellar basal-body rod protein	0.01558	0.009435	HPF57_0408	HPF32_0951	HPF30_0941	HPF16_0361	KHP_0346	HPKB_0361	HP1092	HPAG1_0355	HPG27_337	HPP12_0352	HELPY_0361	HPB8_1211	HPSJM_01880	(HPSH_01850)	(HPV225_0375)	(HPCU_02105)	(HPSAT_01780)	(HPPC_01800)	(jhp0333)	(hp908_0368)
hemK	Protoporphyrinogen oxidase	0.01553	0.0258883	HPF57_1036	HPF32_0331	HPF30_0314	HPF16_1016	KHP_0975	HPKB_1002	HP0381	HPAG1_1011	HPG27_1016	HPP12_1040	HELPY_1044	HPB8_430	HPSJM_05285	(HPSH_05510)	(HPV225_1090)	(HPCU_05440)	(HPSAT_05120)	(HPPC_05210)	(jhp1000)	(hp908_1065)
	Hypothetical protein	0.01545	0.014245	HPF57_0324	HPF32_0280	HPF30_1025	HPF16_0278	KHP_0269	HPKB_0282	HP0271	HPAG1_0273	mHPG27_250	HPP12_0270	HELPY_0277	HPB8_1291	HPSJM_01470	(HPSH_01410)	(HPV225_0289)	(HPCU_01685)	(HPSAT_01355)	(HPPC_01375)	(jhp0256)	(hp908_0285)
lysA	Diaminopimelate decarboxylase	0.01544	0.009945	HPF57_0344	HPF32_0300	HPF30_1004	HPF16_0298	KHP_0287	HPKB_0301	HP0290	HPAG1_0292	HPG27_269	HPP12_0289	HELPY_0296	HPB8_1272	HPSJM_01565	(HPSH_01505)	(HPV225_0308)	(aHCuz_1_016)	(HPSAT_01450)	(HPPC_01470)	(jhp0275)	(hp908_0304)
dnaG	DNA primase	0.01534	0.010865	HPF57_0010	HPF32_0010	HPF30_0010	HPF16_0010	KHP_0010	HPKB_0015	HP0012	HPAG1_0012	HPG27_11	HPP12_0010	HELPY_0010	HPB8_1613	HPSJM_00070	(HPSH_00060)	(HPV225_0016)	(HPCU_00050)	(HPSAT_00055)	(HPPC_00060)	(jhp0010)	(hp908_0014)
grpE	Co-chaperone and heat shock protein 24	0.01525	0.0317267	HPF57_0126	HPF32_0121	HPF30_1189	HPF16_0123	KHP_0112	HPKB_0122	HP0110	HPAG1_0110	HPG27_102	HPP12_0112	HELPY_0110	HPB8_1455	HPSJM_00615	(HPSH_00555)	(HPV225_0120)	(HPCU_00520)	(HPSAT_00520)	(HPPC_00560)	(jhp0102)	(hp908_0121)
	Hypothetical protein	0.01521	0.0431033	HPF57_0909	HPF32_0454	HPF30_0440	HPF16_0880	KHP_0840	HPKB_0867	HP0897	HPAG1_0877	mHPG27_851	HPP12_0892	aHB38_1_078	aHB8_1_011	HPSJM_04555	(aHPShi470_032)	(mHPV225_0919)	(aHCuz_1_034)	(mHPSAT_04400)	(aHPeC_1_041)	(aHPJ99_021)	(hp908_0911)
	2-hydroxyacid dehydrogenase	0.01517	0.023405	HPF57_0139	HPF32_0108	HPF30_1175	HPF16_0109	KHP_0099	HPKB_0109	HP0096	HPAG1_0096	HPG27_88	HPP12_0098	HELPY_0093	HPB8_1470	HPSJM_00545	(HPSH_00480)	(HPV225_0104)	(HPCU_00450)	(HPSAT_00450)	(HPPC_00490)	(jhp0088)	(hp908_0105)
hsdM	Type I restriction enzyme M protein	0.01516	0.0223167	HPF57_1448	HPF32_1420	HPF30_1406	HPF16_1430	KHP_1386	HPKB_1437	HP1403	HPAG1_1464	HPG27_1456	HPP12_1509	HELPY_1507	HPB8_1705	(aHSJM_1_049)	(HPSH_07890)		(aHCuz_1_052)	(HPSAT_07385)	(HPPC_07525)	(jhp1423)	(hp908_1523)
	Hypothetical protein	0.01505	0.02146	HPF57_1308	HPF32_1279	HPF30_1261	HPF16_1284	KHP_1245	HPKB_1286	HP0036	mHPAG1_0034	HPG27_33	HPP12_0032	mHELPY_0034	HPB8_1588	HPSJM_00200	(HPSH_00180)	(HPV225_0044)	(mHPCU_00165)	(HPSAT_00180)	(HPPC_00170)	(mjhp0032)	(hp908_0039)
jag	Hypothetical protein	0.01501	0.0186933	HPF57_1366	HPF32_1338	HPF30_1318	HPF16_1347	KHP_1302	HPKB_1352	HP1451	HPAG1_1377	HPG27_1372	HPP12_1428	HELPY_1421	HPB8_85	HPSJM_07370	(HPSH_07425)	(HPV225_1567)	(HPCU_07310)	(HPSAT_06965)	(HPPC_07080)	(jhp1344)	(hp908_1431)
exsB	ExsB trans-regulatory protein	0.01493	0.026455	HPF57_0663	HPF32_0679	HPF30_0688	HPF16_0649	KHP_0681	HPKB_0704	HP0639	HPAG1_0622	HPG27_600	HPP12_0651	HELPY_0732	HPB8_839	HPSJM_03245	(HPSH_03670)	(HPV225_0648)	(HPCU_03475)	(HPSAT_03595)	(HPPC_03595)	(jhp0582)	(hp908_0650)
rocF	Arginase	0.0146	0.0117333	HPF57_1452	HPF32_1424	HPF30_1411	HPF16_1434	KHP_1390	HPKB_1441	HP1399	HPAG1_1470	HPG27_1460	HPP12_1513	HELPY_1512	HPB8_1701	HPSJM_07860	(HPSH_07915)	(HPV225_1461)	(HPCU_07750)	(HPSAT_07410)	(HPPC_07545)	(jhp1427)	(hp908_1529)
pyrD	Dihydroorotate dehydrogenase 2	0.01439	0.0287067	HPF57_0487	HPF32_0873	HPF30_0862	HPF16_0439	KHP_0423	HPKB_0440	HP1011	HPAG1_0435	HPG27_417	HPP12_0432	HELPY_0442	HPB8_1127	HPSJM_02295	(HPSH_02255)	(HPV225_0457)	(HPCU_02515)	(HPSAT_02185)	(HPPC_02200)	(jhp0412)	(hp908_0452)
kdsB	3-deoxy-manno-octulosonate cytidylyltransferase	0.01438	0.0228267	HPF57_0249	HPF32_0239	HPF30_1065	HPF16_0238	KHP_0229	HPKB_0240	HP0230	HPAG1_0233	HPG27_210	HPP12_0230	HELPY_0234	HPB8_1335	HPSJM_01275	(HPSH_01195)	(HPV225_0248)	(HPCU_01475)	(HPSAT_01150)	(HPPC_01165)	(jhp0215)	(hp908_0243)
ftsW	Putative rod shape-determining protein	0.01437	0.0249783	HPF57_1496	HPF32_1467	HPF30_1453	HPF16_1475	KHP_1430	HPKB_1483	HP1560	HPAG1_1509	HPG27_1498	HPP12_1552	HELPY_1563	HPB8_1659	HPSJM_08065	(HPSH_08130)	(HPV225_1608)	(HPCU_07990)	(HPSAT_07645)	(HPPC_07970)	(jhp1468)	(hp908_1575)
clpS	ATP-dependent Clp protease adapter protein clpS 3332	0.01428	0.0105633	HPF57_1312	HPF32_1283	HPF30_1265	HPF16_1288	KHP_1249	mHPKB_1290	HP0032	HPAG1_0030	mHPG27_29	HPP12_0028	mHELPY_0030	mHPB8_1592	mHPSJM_00180	(HPSH_00160)	(HPV225_0040)	(HPCU_00145)	(HPSAT_00160)	(mHPPC_00150)	(mjhp0028)	(hp908_0035)
	Hypothetical protein	0.01427	0.0123417	HPF57_0767	HPF32_0714	HPF30_0587	HPF16_0615	mKHP_0580	mHPKB_0601	HP0746	HPAG1_0731	mHPG27_703	HPP12_0756	mHELPY_0619	mHPB8_953	HPSJM_03785	(HPSH_03100)	(HPV225_0755)	(HPCU_03980)	(HPSAT_03060)	(HPPC_03780)	(jhp0683)	(mhp908_0759)
tlyA	Hemolysin	0.01427	0.0212817	HPF57_0414	HPF32_0945	HPF30_0935	HPF16_0367	KHP_0352	HPKB_0367	HP1086	HPAG1_0361	HPG27_344	HPP12_0358	HELPY_0367	HPB8_1205	HPSJM_01915	(HPSH_01880)	(mHPV225_0381)	(HPCU_02135)	(HPSAT_01810)	(HPPC_01830)	(jhp0339)	(hp908_0374)
psd	Phosphatidylserine decarboxylase	0.01424	0.0114617	HPF57_0043	HPF32_0044	HPF30_0043	HPF16_0042	mKHP_0045	HPKB_0045	HP1357	HPAG1_1304	mHPG27_1305	HPP12_1356	HELPY_1347	HPB8_1528	HPSJM_06810	(HPSH_07025)	(mHPV225_1393)	(mHPCU_06930)	(HPSAT_06575)	(HPPC_06675)	(jhp1275)	(hp908_1361)
rfaD	ADP-L-glycero-D-mannoheptose-6-epimerase	0.01423	0.0166533	HPF57_0877	HPF32_0825	HPF30_0474	HPF16_0505	KHP_0473	HPKB_0490	HP0859	HPAG1_0842	HPG27_813	HPP12_0859	HELPY_0493	HPB8_1068	HPSJM_04360	(HPSH_02515)	(HPV225_0880)	(HPCU_04565)	(HPSAT_02435)	(HPPC_04340)	(jhp0793)	(hp908_0870)
rfaJ	Lipopolysaccharide 1,2-glucosyltransferase	0.0142	0.023845	HPF57_1331	HPF32_1302	HPF30_1284	HPF16_1313	KHP_1267	HPKB_1314	HP1416	HPAG1_1342	HPG27_1339	HPP12_1388	HELPY_1384	HPB8_1573	HPSJM_07165	(HPSH_07215)	(HPV225_1437)	(HPCU_07125)	(HPSAT_06770)	(HPPC_06880)	(jhp1311)	(hp908_1399)
cagL	Cag pathogenicity island protein	0.01417	0.0136467	HPF57_0566	HPF32_0515	HPF30_0787	HPF16_0819	KHP_0780	HPKB_0804	HP0539	HPAG1_0514	HPG27_497	HPP12_0546		HPB8_704	HPSJM_02600	(HPSH_04195)	(HPV225_0543)	(HPCU_02950)		(HPPC_02665)	(jhp0487)	(mhp908_0541)
tlpB	Methyl-accepting chemotaxis protein	0.01414	0.0160967	HPF57_0132	HPF32_0115	HPF30_1183	HPF16_0116	KHP_0106	HPKB_0116	mHP0103	mHPAG1_0103	mHPG27_95	mHPP12_0105	mHELPY_0101	mHPB8_1462	HPSJM_00580	(HPSH_00515)	(HPV225_0112)	(HPCU_00485)	(HPSAT_00485)	(mHPPC_00525)	(mjhp0095)	(mhp908_0112)
comB9	ComB9 competence protein	0.01413	0.01323	HPF57_1305	HPF32_1276	HPF30_1258	HPF16_1281	KHP_1241	HPKB_1282	(m2HP0039m)	mHPAG1_0038	HPG27_36	HPP12_0036	HELPY_0037	HPB8_1584	HPSJM_00220	(HPSH_00200)	(HPV225_0048)	(HPCU_00180)	(HPSAT_00200)	(HPPC_00190)	(jhp0035)	(hp908_0043)
addB	ATP-dependent nuclease	0.01412	0.00397333	HPF57_0328	HPF32_0284	HPF30_1021	HPF16_0282	KHP_0273	HPKB_0286	HP0275	HPAG1_0277	HPG27_254	HPP12_0274	HELPY_0281	HPB8_1287	HPSJM_01490	(HPSH_01430)	(HPV225_0293)	(HPCU_01705)	(HPSAT_01375)	(HPPC_01395)	(jhp0260)	(hp908_0289)
	Hypothetical protein	0.01408	0.0159533	HPF57_0493	HPF32_0866	HPF30_0856	HPF16_0446	KHP_0430	HPKB_0448	HP0466	HPAG1_0442	HPG27_424	HPP12_0475	HELPY_0449	HPB8_1117	HPSJM_02335	(HPSH_02285)	(HPV225_0465)	(HPCU_02560)	(HPSAT_02220)	(HPPC_02235)	(jhp0418)	(hp908_0459)
ymxG	Processing protease	0.01397	0.00568667	HPF57_0680	HPF32_0662	HPF30_0671	HPF16_0666	mKHP_0664	mHPKB_0687	HP0657	HPAG1_0642	HPG27_619	HPP12_0670	HELPY_0714	HPB8_860	mHPSJM_03345	(HPSH_03570)	(mHPV225_0665)	(mHPCU_03565)	(mHPSAT_03500)	(mHPPC_03500)	(jhp0602)	(mhp908_0670)
	Hypothetical protein	0.01389	0.0189983	HPF57_1289	HPF32_1259	HPF30_0067	HPF16_1264	mKHP_1226	HPKB_1266	mHP1333	mHPAG1_1278	HPG27_1281	mHPP12_1297	mHELPY_1309	mHPB8_145	mHPSJM_06685	(HPSH_06890)	(mHPV225_1369)	(mHPCU_06810)	(mHPSAT_06450)	(mHPPC_06560)	(jhp1253)	(mhp908_1333)
vdlC	Short-chain oxidoreductase	0.01388	0.023535	HPF57_0905	HPF32_0459	HPF30_0445	HPF16_0875	KHP_0836	HPKB_0859	mHP0890	HPAG1_0871	HPG27_843	HPP12_0887	HELPY_0875	HPB8_662	HPSJM_04505	(HPSH_04695)	(HPV225_0911)	(HPCU_04715)	(HPSAT_04375)	(HPPC_04485)	(mjhp0823)	(hp908_0905)
	Hypothetical protein	0.01388	0.0191467	HPF57_0732	HPF32_0617	HPF30_0625	HPF16_0719	KHP_0614	HPKB_0639	HP0709	HPAG1_0694	HPG27_666	HPP12_0720	HELPY_0657	mHPB8_914	HPSJM_03590	(HPSH_03310)	(HPV225_0720)	(HPCU_03815)	(HPSAT_03260)	(HPPC_03230)	(jhp0648)	(hp908_0719)
tonB	Siderophore-mediated iron transport protein	0.01387	0.0123633	HPF57_1296	HPF32_1267	HPF30_0059	HPF16_1272	KHP_1233	HPKB_1273	HP1341	HPAG1_1288	mHPG27_1289	HPP12_1304	HELPY_1316	HPB8_138	HPSJM_06720	(HPSH_06935)	(HPV225_1377)	(HPCU_06845)	(HPSAT_06485)	(HPPC_06595)	(jhp1260)	(hp908_1344)
fldA	Flavodoxin FldA	0.01387	0.0101717	HPF57_1123	HPF32_1096	HPF30_0229	HPF16_1101	KHP_1057	HPKB_1091	HP1161	HPAG1_1100	HPG27_1105	HPP12_1127	HELPY_1135	HPB8_337	HPSJM_05770	(HPSH_05990)	(HPV225_1183)	(HPCU_05905)	(HPSAT_05595)	(HPPC_05655)	(jhp1088)	(hp908_1159)
flgA	Flagellar basal body P-ring biosynthesis protein FlgA	0.01385	0.0167933	HPF57_1392	HPF32_1364	HPF30_1345	HPF16_1374	KHP_1328	HPKB_1381	HP1477	HPAG1_1436	HPG27_1400	HPP12_1455	mHELPY_1450	HPB8_53	HPSJM_07535	(HPSH_07570)	(HPV225_1538)	(HPCU_07445)	(HPSAT_07110)	(HPPC_07245)	(jhp1370)	(mhp908_1461)
selA	Selenocysteine synthase	0.0138	0.024205	HPF57_1428	HPF32_1402	HPF30_1383	HPF16_1413	KHP_1365	HPKB_1416	HP1513	HPAG1_1399	HPG27_1437	HPP12_1491	HELPY_1486	HPB8_15	HPSJM_07720	(HPSH_07770)	(HPV225_1501)	(HPCU_07625)	(HPSAT_07300)	(HPPC_07425)	(jhp1406)	(hp908_1499)
hsdM_1	Type I restriction enzyme M protein	0.01378	0.031416	HPF57_0490	HPF32_0870	HPF30_0859	HPF16_0442	KHP_0427	(aH52_1_036)	HP0463	HPAG1_0438	mHPG27_420	HPP12_0435	HELPY_0445	HPB8_1122	HPSJM_02315	(HPSH_02270)	(HPV225_0461)	(HPCU_02535)	(HPSAT_02205)	(HPPC_02220)	(jhp0415)	(hp908_0455)
	Hypothetical protein	0.01376	0.00830833	HPF57_0176	HPF32_0165	HPF30_1139	HPF16_0165	mKHP_0155	HPKB_0164	mHP0156	mHPAG1_0154	HPG27_143	HPP12_0155	mHELPY_0160	HPB8_1409	HPSJM_00850	(HPSH_00790)	(HPV225_0171)	(HPCU_00745)	(HPSAT_00750)	(HPPC_00795)	(jhp0144)	(hp908_0165)
	Hypothetical protein	0.01373	0.0165283	HPF57_0100	HPF32_0098	HPF30_1213	HPF16_0100	KHP_0091	HPKB_0099	HP0087	HPAG1_0088	HPG27_80	HPP12_0090	HELPY_0084	HPB8_1478	HPSJM_00495	(HPSH_00430)	(HPV225_0095)	(HPCU_00400)	(HPSAT_00400)	(HPPC_00440)	(jhp0080)	(hp908_0097)
fliM2	Hypothetical protein	0.01368	0.0232433	HPF57_0470	HPF32_0890	HPF30_0879	HPF16_0422	KHP_0406	HPKB_0423	HP1029	HPAG1_0418	HPG27_399	HPP12_0415	HELPY_0424	HPB8_1147	HPSJM_02210	(HPSH_02170)	(HPV225_0439)	(HPCU_02425)	(HPSAT_02095)	(HPPC_02110)	(jhp0395)	(hp908_0435)
flhG	ATP-binding protein	0.01366	0.00835833	HPF57_0465	HPF32_0895	HPF30_0884	HPF16_0417	KHP_0401	HPKB_0418	HP1034	HPAG1_0413	HPG27_394	HPP12_0410	HELPY_0419	HPB8_1152	HPSJM_02185	(HPSH_02145)	(HPV225_0434)	(HPCU_02400)	(HPSAT_02070)	(HPPC_02085)	(jhp0390)	(hp908_0430)
	Hypothetical protein	0.01365	0.012975	HPF57_1402	HPF32_1374	HPF30_1355	HPF16_1384	KHP_1338	HPKB_1391	HP1487	HPAG1_1426	HPG27_1410	HPP12_1465	HELPY_1460	mHPB8_43	mHPSJM_07585	(mHPSH_07620)	(mHPV225_1528)	(HPCU_07495)	(mHPSAT_07160)	(HPPC_07295)	(jhp1380)	(hp908_1472)
queA	S-adenosylmethionine:tRNA ribosyltransferase-isomerase	0.01354	0.01902	HPF57_0437	HPF32_0923	HPF30_0912	HPF16_0389	KHP_0373	HPKB_0390	HP1062	HPAG1_0385	HPG27_366	HPP12_0382	HELPY_0388	HPB8_1181	HPSJM_02035	(HPSH_02010)	(HPV225_0406)	(HPCU_02255)	(HPSAT_01935)	(HPPC_01940)	(jhp0363)	(hp908_0402)
	Sodium-dependent transporter	0.0134	0.0116217	HPF57_0233	HPF32_0223	HPF30_1081	HPF16_0222	KHP_0214	HPKB_0223	HP0214	HPAG1_0215	HPG27_196	HPP12_0215	HELPY_0217	HPB8_1351	HPSJM_01175	(HPSH_01105)	(HPV225_0230)	(HPCU_01375)	(HPSAT_01060)	(HPPC_01070)	(jhp0200)	(hp908_0225)
fliY	Flagellar motor switch protein FliY	0.01329	0.02463	HPF57_0469	HPF32_0891	HPF30_0880	HPF16_0421	KHP_0405	HPKB_0422	HP1030	HPAG1_0417	HPG27_398	HPP12_0414	HELPY_0423	HPB8_1148	HPSJM_02205	(HPSH_02165)	(HPV225_0438)	(HPCU_02420)	(HPSAT_02090)	(HPPC_02105)	(jhp0394)	(hp908_0434)
hcpC	Hypothetical protein	0.01316	0.00545167	HPF57_1060	HPF32_1034	HPF30_0291	HPF16_1040	KHP_0998	HPKB_1028	HP1098	HPAG1_1036	HPG27_1039	HPP12_1063	HELPY_1067	HPB8_406	HPSJM_05420	(HPSH_05640)	(HPV225_1116)	(HPCU_05560)	(HPSAT_05245)	(HPPC_05330)	(jhp1024)	(hp908_1090)
hopF	Outer membrane protein	0.013	0.0186433	HPF57_0271	HPF32_0262	HPF30_1043	HPF16_0260	KHP_0251	HPKB_0263	HP0252	HPAG1_0255	HPG27_232	HPP12_0252	HELPY_0258	HPB8_1310	HPSJM_01390	(HPSH_01315)	(HPV225_0272)	(HPCU_01590)	(HPSAT_01265)	(HPPC_01280)	(jhp0237)	(hp908_0265)
	Hypothetical protein	0.013	0.00993	HPF57_1394	HPF32_1366	HPF30_1347	HPF16_1376	KHP_1330	HPKB_1383	HP1479	HPAG1_1434	HPG27_1402	HPP12_1457	HELPY_1452	HPB8_51	HPSJM_07545	(HPSH_07580)	(HPV225_1536)	(HPCU_07455)	(HPSAT_07120)	(HPPC_07255)	(jhp1372)	(hp908_1463)
waaM	Lipid A biosynthesis lauroyl acyltransferase	0.013	0.0191217	HPF57_0333	HPF32_0289	HPF30_1016	HPF16_0287	KHP_0278	HPKB_0291	HP0280	HPAG1_0282	HPG27_259	HPP12_0279	HELPY_0286	HPB8_1282	HPSJM_01515	(HPSH_01455)	(HPV225_0298)	(HPCU_01730)	(HPSAT_01400)	(HPPC_01420)	(jhp0265)	(hp908_0294)
trpA	Tryptophan synthase subunit alpha	0.01296	0.0277583	HPF57_1236	HPF32_1206	HPF30_0120	HPF16_1211	KHP_1173	HPKB_1213	HP1277	HPAG1_1235	HPG27_1223	HPP12_1243	HELPY_1254	HPB8_203	HPSJM_06405	(HPSH_06615)	(HPV225_1311)	(HPCU_06540)	(HPSAT_06175)	(HPPC_06280)	(jhp1198)	(hp908_1277)
glpC	Anaerobic glycerol-3-phosphate dehydrogenase, subunit C	0.01295	0.0161117	HPF57_0689	HPF32_0653	HPF30_0662	HPF16_0675	KHP_0655	HPKB_0678	HP0666	HPAG1_0651	HPG27_628	HPP12_0679	HELPY_0705	HPB8_869	HPSJM_03390	(HPSH_03525)	(HPV225_0674)	(HPCU_03610)	(HPSAT_03450)	(HPPC_03455)	(jhp0611)	(hp908_0679)
mfd	Transcription-repair coupling factor	0.01295	0.0129033	HPF57_1484	HPF32_1457	HPF30_1442	HPF16_1464	KHP_1421	HPKB_1473	HP1541	HPAG1_1490	HPG27_1479	HPP12_1543	HELPY_1544	HPB8_1669	HPSJM_07970	(HPSH_08085)	(HPV225_1595)	(HPCU_07945)	(HPSAT_07600)	(HPPC_07925)	(jhp1458)	(hp908_1562)
	Hypothetical protein	0.01292	0.02918	HPF57_0448	HPF32_0912	HPF30_0901	HPF16_0400	KHP_0384	HPKB_0401	mHP1051	HPAG1_0396	HPG27_377	HPP12_0393	HELPY_0399	HPB8_1170	HPSJM_02090	(HPSH_02065)	(HPV225_0417)	(HPCU_02315)	(HPSAT_01990)	(HPPC_01995)	(jhp0374)	(hp908_0413)
	Histidine triad family protein	0.0129	0.01473	HPF57_0760	HPF32_0707	HPF30_0593	HPF16_0622	KHP_0585	HPKB_0607	HP0741	HPAG1_0725	mHPG27_697	HPP12_0750	HELPY_0626	HPB8_948	HPSJM_03755	(HPSH_03135)	(HPV225_0749)	(HPCU_03950)	(HPSAT_03090)	(HPPC_03755)	(jhp0678)	(hp908_0753)
prc	Carboxyl-terminal protease	0.01286	0.00611833	HPF57_0052	HPF32_0051	HPF30_0050	HPF16_0049	mKHP_0051	HPKB_0051	HP1350	mHPAG1_1297	HPG27_1298	HPP12_1313	HELPY_1326	mHPB8_129	HPSJM_06765	(HPSH_06985)	(HPV225_1388)	(HPCU_06895)	(HPSAT_06540)	(HPPC_06645)	(mjhp1269)	(hp908_1353)
	Hypothetical protein	0.01283	0.00849167	HPF57_0321	HPF32_0277	HPF30_1028	HPF16_0275	KHP_0266	HPKB_0279	HP0268	HPAG1_0270	HPG27_247	HPP12_0267	HELPY_0274	HPB8_1294	HPSJM_01455	(HPSH_01395)	(HPV225_0286)	(HPCU_01670)	(HPSAT_01340)	(HPPC_01360)	(jhp0253)	(hp908_0282)
pcnB	Poly(A) polymerase	0.0128	0.0386967	HPF57_0664	HPF32_0678	HPF30_0687	HPF16_0650	KHP_0680	mHPKB_0703	HP0640	HPAG1_0623	HPG27_601	HPP12_0652	HELPY_0731	mHPB8_841	HPSJM_03255	(HPSH_03665)	(HPV225_0649)	(HPCU_03480)	(HPSAT_03590)	(HPPC_03590)	(jhp0583)	(hp908_0651)
	Hypothetical protein	0.01276	0.0153133	HPF57_1401	HPF32_1373	HPF30_1354	HPF16_1383	KHP_1337	HPKB_1390	HP1486	HPAG1_1427	HPG27_1409	HPP12_1464	HELPY_1459	HPB8_44	HPSJM_07580	(HPSH_07615)	(HPV225_1529)	(HPCU_07490)	(HPSAT_07155)	(HPPC_07290)	(jhp1379)	(hp908_1471)
	Hypothetical protein	0.01273	0.01619	HPF57_0633	HPF32_0583	HPF30_0718	HPF16_0751	KHP_0710	(HPKB_0734)	mHP0608	HPAG1_0589	HPG27_569	HPP12_0616	HELPY_0764	HPB8_807	HPSJM_03080	(HPSH_03820)	(HPV225_0617)	(HPCU_03325)	(HPSAT_03750)	(HPPC_03070)	(jhp0555)	(hp908_0619)
	Hypothetical protein	0.01272	0.00396	HPF57_0222	HPF32_0212	HPF30_1090	HPF16_0210	KHP_0204	HPKB_0213	HP0204	HPAG1_0198	HPG27_187	HPP12_0205	HELPY_0207	HPB8_1362	HPSJM_01110	(HPSH_01045)	(HPV225_0218)	(HPCU_01150)	(HPSAT_01005)	(HPPC_01020)	(jhp0190)	(hp908_0213)
pyrC	Dihydroorotase	0.01264	0.0153067	HPF57_0606	HPF32_0556	HPF30_0746	HPF16_0778	KHP_0737	HPKB_0763	HP0581	HPAG1_0560	HPG27_540	HPP12_0587	HELPY_0794	HPB8_778	HPSJM_02940	(HPSH_03970)	(HPV225_0587)	(HPCU_03170)	(HPSAT_03900)	(HPPC_02880)	(jhp0528)	(hp908_0588)
ftsK	Cell division protein	0.01263	0.0179133	HPF57_0410	HPF32_0949	HPF30_0939	HPF16_0363	mKHP_0348	HPKB_0363	mHP1090	mHPAG1_0357	HPG27_340	HPP12_0354	HELPY_0363	HPB8_1209	HPSJM_01895	(HPSH_01860)	(HPV225_0377)	(HPCU_02115)	(HPSAT_01790)	(HPPC_01810)	(jhp0335)	(hp908_0370)
	Hypothetical protein	0.01263	0.013275	HPF57_0612	HPF32_0562	HPF30_0740	HPF16_0772	KHP_0731	HPKB_0757	HP0586	HPAG1_0567	HPG27_546	HPP12_0593	HELPY_0788	HPB8_784	HPSJM_02970	(HPSH_03940)	(HPV225_0593)	(HPCU_03200)	(HPSAT_03870)	(HPPC_02910)	(jhp0534)	(hp908_0596)
minC	Septum formation inhibitor	0.01261	0.0105217	HPF57_0446	HPF32_0914	HPF30_0903	HPF16_0398	mKHP_0382	HPKB_0399	mHP1053	mHPAG1_0394	HPG27_375	HPP12_0391	HELPY_0397	HPB8_1172	HPSJM_02080	(HPSH_02055)	(HPV225_0415)	(HPCU_02305)	(HPSAT_01980)	(HPPC_01985)	(jhp0372)	(hp908_0411)
bioA	Adenosylmethionine--8-amino-7-oxononanoate transaminase	0.0126	0.00939667	HPF57_0985	HPF32_0385	HPF30_0365	HPF16_0959	KHP_0909	HPKB_0945	HP0976	HPAG1_0957	HPG27_923	HPP12_0972	HELPY_0963	HPB8_569	HPSJM_04985	(HPSH_05155)	(HPV225_1002)	(HPCU_05120)	(HPSAT_04795)	(HPPC_04935)	(jhp0910)	(hp908_0988)
uvrC	Excinuclease ABC subunit C	0.01253	0.007255	HPF57_0844	HPF32_0789	HPF30_0509	HPF16_0539	KHP_0507	HPKB_0525	HP0821	HPAG1_0807	HPG27_780	HPP12_0828	HELPY_0535	HPB8_1030	HPSJM_04160	(HPSH_02700)	(HPV225_0840)	(HPCU_04345)	(HPSAT_02660)	(HPPC_04155)	(jhp0760)	(hp908_0837)
folC	Folylpolyglutamate synthase	0.0125	0.021795	HPF57_1480	HPF32_1453	HPF30_1438	HPF16_1460	KHP_1417	HPKB_1469	HP1545	HPAG1_1494	mHPG27_1483	HPP12_1539	HELPY_1548	HPB8_1673	HPSJM_07990	(HPSH_08060)	(HPV225_1591)	(HPCU_07925)	(HPSAT_07580)	(HPPC_07905)	(jhp1454)	(hp908_1558)
narK	Nitrite extrusion protein	0.01248	0.017125	HPF57_0369	HPF32_0323	HPF30_0979	HPF16_0323 (HPF16_0324)	mKHP_0310	HPKB_0324	HP0313	HPAG1_0317	HPG27_294	HPP12_0312	HELPY_0320	mHPB8_1249	HPSJM_01685	(HPSH_01635)	(HPV225_0333)	(HPCU_01910)	(HPSAT_01575)	(HPPC_01605)	(jhp0298)	(hp908_0328)
	Hypothetical protein	0.01247	0.0251233	HPF57_0204	HPF32_0195	HPF30_1109	HPF16_0193	KHP_0184	HPKB_0195	HP0185	HPAG1_0182	HPG27_171	HPP12_0185	HELPY_0189	HPB8_1381	HPSJM_01015	(HPSH_00940)	(HPV225_0201)	(HPCU_00890)	(HPSAT_00910)	(HPPC_00935)	(jhp0173)	(hp908_0195)
fbp	Fructose-1,6-bisphosphatase	0.01246	0.00797333	HPF57_1465	HPF32_1438	HPF30_1422	HPF16_1445	KHP_1402	HPKB_1454	HP1385	HPAG1_1483	HPG27_1472	HPP12_1525	HELPY_1537	HPB8_1688	HPSJM_07930	(HPSH_07980)	(HPV225_1474)	(HPCU_07825)	(HPSAT_07480)	(HPPC_07615)	(jhp1440)	(hp908_1544)
	Hypothetical protein	0.01238	0.0079	HPF57_0803	HPF32_0750	HPF30_0549	HPF16_0579	KHP_0546	HPKB_0568	HP0781	HPAG1_0767	HPG27_738	HPP12_0790	HELPY_0583	HPB8_990	HPSJM_03960	(HPSH_02905)	(HPV225_0792)	(HPCU_04150)	(HPSAT_02875)	(HPPC_03950)	(jhp0718)	(hp908_0796)
glmS	D-fructose-6-phosphate amidotransferase	0.01238	0.00646333	HPF57_1444	HPF32_1417	HPF30_1403	HPF16_1426	KHP_1383	HPKB_1433	HP1532	HPAG1_1384	HPG27_1453	HPP12_1506	HELPY_1503	HPB8_1710	HPSJM_07815	(HPSH_07870)	(HPV225_1487)	(HPCU_07695)	(HPSAT_07365)	(HPPC_07500)	(jhp1420)	(hp908_1518)
	Hypothetical protein	0.01231	0.00881667	HPF57_1083	HPF32_1056	HPF30_0269	HPF16_1062	KHP_1019	HPKB_1050	HP1120	HPAG1_1058	HPG27_1065	HPP12_1085	HELPY_1092	HPB8_381	HPSJM_05550	(HPSH_05765)	(HPV225_1140)	(HPCU_05680)	(HPSAT_05365)	(HPPC_05445)	(jhp1048)	(hp908_1116)
comB6	NADH-ubiquinone oxidoreductase subunit	0.0123	0.0149933	HPF57_1307	HPF32_1278	HPF30_1260	HPF16_1283	KHP_1244	HPKB_1285	HP0037	HPAG1_0035	HPG27_34	HPP12_0033	HELPY_0035	HPB8_1587	HPSJM_00205	(HPSH_00185)	(HPV225_0045)	(HPCU_00170)	(HPSAT_00185)	(HPPC_00175)	(jhp0033)	(hp908_0040)
hofA	Outer membrane protein HofA	0.01219	0.01967	HPF57_0228	HPF32_0218	HPF30_1086	HPF16_0217	KHP_0208	HPKB_0217	HP0209	HPAG1_0210	mHPG27_191	HPP12_0210	HELPY_0212	HPB8_1357	HPSJM_01140	(mHPSH_01080)	(HPV225_0224)	(HPCU_01175)	(HPSAT_01035)	(HPPC_01045)	(mjhp0195)	(mhp908_0218)
	Hypothetical protein	0.01219	0.01452	HPF57_1370	HPF32_1342	HPF30_1322	HPF16_1351	KHP_1306	HPKB_1356	mHP1455	HPAG1_1460	HPG27_1378	HPP12_1433	HELPY_1426	HPB8_79	HPSJM_07395	(HPSH_07450)	(HPV225_1561)	(HPCU_07335)	(HPSAT_06995)	(HPPC_07110)	(jhp1348)	(hp908_1436)
copA	Putative cation transporting P-type ATPase	0.01218	0.0116317	HPF57_1418	HPF32_1392	HPF30_1373	HPF16_1403	KHP_1355	HPKB_1406	HP1503	HPAG1_1409	(aHPG27_099)	HPP12_1481	HELPY_1476	HPB8_26	HPSJM_07670	(HPSH_07715)	(HPV225_1511)	(HPCU_07575)	(HPSAT_07250)	(HPPC_07375)	(jhp1396)	(hp908_1489)
znuA	Hypothetical protein	0.01217	0.0125033	HPF57_0742	HPF32_0687	HPF30_0615	HPF16_0641	KHP_0605	HPKB_0629	HP0721	HPAG1_0705	HPG27_676	HPP12_0729	HELPY_0646	HPB8_926	HPSJM_03640	(HPSH_03265)	(HPV225_0730)	(HPCU_03860)	(HPSAT_03210)	(HPPC_03640)	(jhp0658)	(hp908_0728)
	Hypothetical protein	0.01208	0.00376	HPF57_0370	HPF32_0987	HPF30_0978	HPF16_0325	KHP_0311	HPKB_0325	HP0318	HPAG1_0321	mHPG27_299	HPP12_0315	HELPY_0321	HPB8_1247	HPSJM_01705	(HPSH_01645)	(HPV225_0335)	(HPCU_01915)	(HPSAT_01580)	(HPPC_01610)	(jhp0301)	(hp908_0331)
trpS	Tryptophanyl-tRNA synthetase	0.01208	0.00911833	HPF57_1212	HPF32_1183	HPF30_0144	HPF16_1187	KHP_1149	HPKB_1188	mHP1253	mHPAG1_1197	HPG27_1198	HPP12_1219	HELPY_1229	HPB8_227	HPSJM_06265	(HPSH_06495)	(HPV225_1287)	(HPCU_06405)	(HPSAT_06050)	(HPPC_06160)	(jhp1174)	(hp908_1253)
alr	Alanine racemase, biosynthetic	0.012	0.013625	HPF57_0950	HPF32_0418	HPF30_0400	HPF16_0920	KHP_0879	HPKB_0909	HP0941	HPAG1_0924	HPG27_890	HPP12_0938	HELPY_0927	HPB8_607	HPSJM_04795	(HPSH_04955)	(HPV225_0962)	(HPCU_04955)	(HPSAT_04605)	(HPPC_04750)	(jhp0876)	(hp908_0956)
nhaA	Na(+)/H(+) antiporter 1	0.01199	0.00708167	HPF57_1473	HPF32_1446	HPF30_1431	HPF16_1453	KHP_1410	HPKB_1462	HP1552	HPAG1_1501	HPG27_1490	HPP12_1532	mHELPY_1555	HPB8_1680	mHPSJM_08025	(mHPSH_08025)	(HPV225_1584)	(HPCU_07890)	(HPSAT_07545)	(HPPC_07870)	(jhp1447)	(mhp908_1551)
res-2	Type III restriction enzyme R protein	0.01198	0.048604	HPF57_0033	(HPF32_0032)	HPF30_0033	HPF16_0032	KHP_0032	HPKB_0531 (mHPKB_0532)	HP1371	HPAG1_1315 (HPAG1_1316)	HPG27_1316	HPP12_1366	HELPY_1358	HPB8_1539	HPSJM_07040	(HPSH_07095)	(HPV225_0833)	(HPCU_07005)	(HPSAT_06645)	(HPPC_04125)	(jhp1285)	(hp908_1372)
tal	Transaldolase	0.01197	0.0221817	HPF57_1410	HPF32_1382	HPF30_1363	HPF16_1392	KHP_1346	HPKB_1399	HP1495	HPAG1_1418	HPG27_1418	HPP12_1473	HELPY_1468	HPB8_35	HPSJM_07625	(HPSH_07660)	(HPV225_1520)	(HPCU_07535)	(HPSAT_07200)	(HPPC_07335)	(jhp1388)	(hp908_1480)
eda	2-keto-3-deoxy-6-phosphogluconate aldolase	0.01196	0.0224267	HPF57_1061	HPF32_1035	HPF30_0290	HPF16_1041	KHP_0999	HPKB_1029	HP1099	HPAG1_1037	HPG27_1040	HPP12_1064	HELPY_1068	HPB8_405	HPSJM_05425	(HPSH_05645)	(HPV225_1117)	(HPCU_05565)	(HPSAT_05250)	(HPPC_05335)	(jhp1025)	(hp908_1091)
serC	Putative aminotransferase	0.01189	0.0125117	HPF57_0755	HPF32_0702	HPF30_0598	HPF16_0627	KHP_0590	mHPKB_0612	HP0736	HPAG1_0720	mHPG27_692	HPP12_0745	HELPY_0631	HPB8_943	HPSJM_03730	(mHPSH_03160)	(mHPV225_0744)	(HPCU_03925)	(HPSAT_03115)	(HPPC_03730)	(jhp0673)	(hp908_0748)
	Hypothetical protein	0.01187	0.012395	HPF57_0793	HPF32_0740	HPF30_0559	HPF16_0589	KHP_0556	HPKB_0579	HP0771	HPAG1_0756	HPG27_728	HPP12_0780	HELPY_0593	HPB8_980	HPSJM_03910	(HPSH_02955)	(HPV225_0782)	(HPCU_04100)	(HPSAT_02925)	(HPPC_03900)	(jhp0708)	(hp908_0786)
rlpA	Rare lipoprotein A	0.01181	0.009995	HPF57_1506	HPF32_1477	HPF30_1463	HPF16_1485	KHP_1440	HPKB_1494	HP1571	HPAG1_1520	HPG27_1508	HPP12_1562	HELPY_1574	HPB8_1646	HPSJM_08120	(HPSH_08185)	(HPV225_1619)	(HPCU_08045)	(HPSAT_07700)	(HPPC_08025)	(jhp1479)	(hp908_1588)
tktA	Transketolase	0.01178	0.0120633	HPF57_0412	HPF32_0947	HPF30_0937	HPF16_0365	KHP_0350	mHPKB_0365	HP1088	mHPAG1_0359	HPG27_342	HPP12_0356	HELPY_0365	HPB8_1207	HPSJM_01905	(HPSH_01870)	(HPV225_0379)	(HPCU_02125)	(HPSAT_01800)	(HPPC_01820)	(jhp0337)	(hp908_0372)
	Fibronectin/fibrinogen-binding protein	0.01175	0.0211383	HPF57_1460	HPF32_1431	HPF30_1417	HPF16_1440	KHP_1397	HPKB_1448	HP1392	HPAG1_1478	HPG27_1467	HPP12_1521	HELPY_1518	HPB8_1692	HPSJM_07895	(HPSH_07945)	(HPV225_1469)	(HPCU_07785)	(HPSAT_07445)	(HPPC_07585)	(jhp1435)	(hp908_1536)
	Hypothetical protein	0.01173	0.00340333	HPF57_0221	HPF32_0211	HPF30_1091	HPF16_0209	KHP_0202	HPKB_0212	HP0203	mHPAG1_0197	(HPG27_186)	HPP12_0204	HELPY_0206	HPB8_1364	HPSJM_01100	(HPSH_01040)	(HPV225_0217)	(HPCU_01145)	(HPSAT_01000)	(HPPC_01015)	(jhp0189)	(hp908_0212)
xerC	Integrase-recombinase protein	0.01173	0.0104243	HPF57_0696	HPF32_0646	HPF30_0657	HPF16_0681 HPF16_0685	KHP_0649	HPKB_0672	HP0675	HPAG1_0658	HPG27_634	HPP12_0687	HELPY_0695	HPB8_878	HPSJM_03440	(HPSH_03490)	(HPV225_0681)	(HPCU_03635)	(HPSAT_03420)	(HPPC_03415)	(jhp0617)	(hp908_0685)
	Conserved hypothetical secreted protein	0.01171	0.0192217	HPF57_1244	HPF32_1214	HPF30_0112	HPF16_1219	KHP_1181	HPKB_1221	HP1286	HPAG1_1227	HPG27_1238	HPP12_1252	HELPY_1262	HPB8_195	HPSJM_06445	(HPSH_06655)	(HPV225_1319)	(HPCU_06580)	(HPSAT_06215)	(HPPC_06320)	(jhp1206)	(hp908_1285)
	Hypothetical protein	0.01168	0.0155	HPF57_0455	HPF32_0905	HPF30_0894	HPF16_0407	KHP_0391	HPKB_0408	HP1044	HPAG1_0403	HPG27_384	HPP12_0400	HELPY_0406	HPB8_1162	HPSJM_02125	(HPSH_02095)	(HPV225_0423)	(HPCU_02350)	(HPSAT_02020)	(HPPC_02030)	(jhp0380)	(hp908_0419)
rep	Rep helicase, single-stranded DNA-dependent ATPase	0.01164	0.010325	HPF57_0921	HPF32_0443	HPF30_0428	HPF16_0892	KHP_0851	mHPKB_0879	HP0911	HPAG1_0893	HPG27_862	HPP12_0909	HELPY_0895	HPB8_641	HPSJM_04645	(HPSH_04795)	(HPV225_0931)	(HPCU_04795)	(HPSAT_04460)	(HPPC_04595)	(jhp0847)	(hp908_0924)
nrdG	Hypothetical protein	0.01163	0.0256033	HPF57_0942	HPF32_0423	HPF30_0408	HPF16_0912	KHP_0871	HPKB_0901	HP0934	HPAG1_0914	HPG27_882	HPP12_0930	HELPY_0917	HPB8_616	HPSJM_04750	(HPSH_04915)	(mHPV225_0953)	(HPCU_04900)	(HPSAT_04565)	(HPPC_04700)	(jhp0868)	(hp908_0947)
rloF	Hypothetical protein	0.01158	0.03859	HPF57_0653	HPF32_0606	HPF30_0698	HPF16_0731	KHP_0691	HPKB_0714	HP0629	(HPAG1_0612 HPAG1_0611)	mHPG27_590	HPP12_0641	aHB38_1_066	HPB8_828	HPSJM_03190	(HPSH_03720)	(HPV225_0637)	(HPCU_03425)	(HPSAT_03645)	(HPPC_03170)	(jhp0572)	(hp908_0640)
lepB	Signal peptidase I	0.01155	0.0119833	HPF57_0601	HPF32_0551	HPF30_0751	HPF16_0783	KHP_0742	HPKB_0768	HP0576	HPAG1_0555	HPG27_535	HPP12_0582	HELPY_0800	HPB8_772	HPSJM_02915	(HPSH_03995)	(HPV225_0582)	(HPCU_03145)	(HPSAT_03925)	(HPPC_02855)	(jhp0523)	(hp908_0583)
fliW	Flagellar assembly protein FliW	0.01144	0.00678667	HPF57_1116	HPF32_1089	HPF30_0236	HPF16_1094	KHP_1050	HPKB_1084	HP1154	HPAG1_1093	HPG27_1098	HPP12_1120	HELPY_1128	HPB8_346	HPSJM_05735	(HPSH_05955)	(HPV225_1175)	(HPCU_05865)	(HPSAT_05555)	(HPPC_05620)	(jhp1081)	(hp908_1150)
trx2	Thioredoxin	0.01128	0.0131783	HPF57_1373	HPF32_1345	HPF30_1325	HPF16_1354	KHP_1309	HPKB_1359	HP1458	HPAG1_1457	HPG27_1381	HPP12_1436	HELPY_1429	HPB8_74	HPSJM_07410	(HPSH_07465)	(HPV225_1557)	(HPCU_07350)	(HPSAT_07010)	(HPPC_07125)	(jhp1351)	(hp908_1440)
nadA	Quinolinate synthetase	0.01126	0.00485	HPF57_0044	HPF32_0045	HPF30_0044	HPF16_0043	KHP_0046	HPKB_0046	HP1356	HPAG1_1303	mHPG27_1304	HPP12_1355	HELPY_1346	HPB8_1527	HPSJM_06805	(HPSH_07020)	(HPV225_1392)	(HPCU_06925)	(HPSAT_06570)	(HPPC_06670)	(jhp1274)	(hp908_1360)
aspB	Hypothetical protein	0.01121	0.022935	HPF57_0649	HPF32_0602	HPF30_0702	HPF16_0735	KHP_0695	HPKB_0718	HP0624	HPAG1_0607	HPG27_585	HPP12_0637	HELPY_0747	HPB8_823	HPSJM_03170	(HPSH_03740)	(HPV225_0632)	(HPCU_03405)	(HPSAT_03670)	(HPPC_03150)	(jhp0568)	(hp908_0635)
putP	Proline permease	0.0112	0.008425	HPF57_0062	HPF32_0061	HPF30_1246	HPF16_0060	KHP_0064	HPKB_0062	HP0055	HPAG1_0052	HPG27_50	HPP12_0049	HELPY_0048	HPB8_1513	HPSJM_00300	(HPSH_00270)	(HPV225_0058)	(HPCU_00260)	(HPSAT_00265)	(HPPC_00245)	(jhp0047)	(hp908_0058)
	Hypothetical protein	0.01118	0.0134667	HPF57_0726	HPF32_0623	HPF30_0631	HPF16_0713	mKHP_0620	HPKB_0646	mHP0702	mHPAG1_0687	mHPG27_658	HPP12_0712	HELPY_0667	HPB8_903	mHPSJM_03555	(mHPSH_03345)	(mHPV225_0710)	(mHPCU_03775)	(mHPSAT_03300)	(mHPPC_03270)	(jhp0642)	(hp908_0712)
slt	Soluble lytic murein transglycosylase	0.01111	0.0190517	HPF57_0668	HPF32_0674	HPF30_0683	HPF16_0654	mKHP_0676	mHPKB_0699	HP0645	HPAG1_0630	HPG27_607	HPP12_0658	HELPY_0726	HPB8_847	mHPSJM_03285	(HPSH_03635)	(mHPV225_0653)	(HPCU_03505)	(HPSAT_03565)	(HPPC_03565)	(jhp0590)	(hp908_0658)
dnaX	DNA polymerase III subunits gamma and tau	0.01105	0.0172333	HPF57_0739	HPF32_0684	HPF30_0618	HPF16_0644	KHP_0608	HPKB_0632	HP0717	HPAG1_0702	aHPG27_058 (aHPG27_059)	HPP12_0726	HELPY_0649	HPB8_923	HPSJM_03625	(HPSH_03280)	(HPV225_0727)	(HPCU_03845)	(HPSAT_03225)	(HPPC_03625)	(jhp0655)	(hp908_0725)
	Hypothetical protein	0.01105	0.0541767	HPF57_0367	HPF32_0321	HPF30_0981	HPF16_0321	KHP_0308	HPKB_0322	HP0311	HPAG1_0315	HPG27_292	HPP12_0310	HELPY_0318	HPB8_1251	HPSJM_01675	(HPSH_01625)	(HPV225_0331)	(HPCU_01900)	(HPSAT_01565)	(HPPC_01595)	(jhp0296)	(hp908_0326)
panB	3-methyl-2-oxobutanoate hydroxymethyltransferase	0.01097	0.0122517	HPF57_0441	HPF32_0919	HPF30_0908	HPF16_0393	KHP_0377	HPKB_0394	HP1058	HPAG1_0389	HPG27_370	HPP12_0386	HELPY_0392	HPB8_1177	HPSJM_02055	(HPSH_02030)	(HPV225_0410)	(HPCU_02280)	(HPSAT_01955)	(HPPC_01960)	(jhp0367)	(hp908_0406)
ftsI	Cell division protein	0.01093	0.014165	HPF57_1492	HPF32_1463	HPF30_1449	HPF16_1471	KHP_1426	HPKB_1479	HP1556	HPAG1_1505	HPG27_1494	HPP12_1548	HELPY_1559	HPB8_1664	HPSJM_08045	(HPSH_08110)	(HPV225_1603)	(HPCU_07970)	(HPSAT_07625)	(HPPC_07950)	(jhp1464)	(hp908_1570)
	Hypothetical protein	0.01093	0.0162617	HPF57_0886	HPF32_0834	HPF30_0465	HPF16_0496	KHP_0464	HPKB_0481	HP0868	HPAG1_0851	HPG27_822	HPP12_0868	HELPY_0484	HPB8_1077	HPSJM_04405	(HPSH_02470)	(HPV225_0889)	(HPCU_04610)	(HPSAT_02390)	(HPPC_04385)	(jhp0802)	(hp908_0879)
wecA	Putative undecaprenyl-phosphate-alpha-N- acetylglucosaminyltransferase	0.01092	0.0180467	HPF57_1515	HPF32_1486	HPF30_1472	HPF16_1494	mKHP_1449	mHPKB_1503	HP1581	HPAG1_1529	mHPG27_1518	HPP12_1572	mHELPY_1585	HPB8_1638	mHPSJM_08165	(mHPSH_08230)	(mHPV225_1629)	(HPCU_08090)	(HPSAT_07745)	(mHPPC_08075)	(jhp1488)	(mhp908_1597)
hemC	Porphobilinogen deaminase	0.01089	0.0141433	HPF57_0256	HPF32_0247	HPF30_1058	HPF16_0245	KHP_0236	HPKB_0247	HP0237	HPAG1_0240	HPG27_217	HPP12_0237	HELPY_0242	HPB8_1326	HPSJM_01310	(HPSH_01235)	(HPV225_0255)	(HPCU_01510)	(HPSAT_01185)	(HPPC_01200)	(jhp0222)	(hp908_0250)
	Hypothetical protein	0.01084	0.0236683	HPF57_0268	HPF32_0259	HPF30_1046	HPF16_0257	KHP_0248	HPKB_0259	HP0249	HPAG1_0252	HPG27_229	HPP12_0249	HELPY_0254	HPB8_1314	HPSJM_01370	(HPSH_01295)	(mHPV225_0267)	(HPCU_01570)	(HPSAT_01245)	(HPPC_01260)	(jhp0234)	(hp908_0262)
fliF	Flagellar MS-ring protein	0.01084	0.004115	HPF57_0401	HPF32_0958	HPF30_0947	HPF16_0354	KHP_0340	HPKB_0354	HP0351	HPAG1_0346	HPG27_328	HPP12_0345	HELPY_0354	HPB8_1220	HPSJM_01840	(HPSH_01815)	(HPV225_0367)	(HPCU_02070)	(aHSat_1_006)	(HPPC_01760)	(jhp0325)	(hp908_0360)
murI	Glutamate racemase	0.01083	0.019135	HPF57_0576	HPF32_0525	HPF30_0777	HPF16_0809	KHP_0770	HPKB_0794	HP0549	HPAG1_0527	HPG27_509	HPP12_0556	HELPY_0827	HPB8_743	HPSJM_02775	(HPSH_04140)	(HPV225_0555)	(HPCU_03015)	(HPSAT_04060)	(HPPC_02720)	(jhp0496)	(hp908_0553)
murF	D-alanyl-D-alanine-adding enzyme	0.01079	0.0140383	HPF57_0759	HPF32_0706	HPF30_0594	HPF16_0623	KHP_0586	HPKB_0608	HP0740	HPAG1_0724	mHPG27_696	HPP12_0749	mHELPY_0627	HPB8_947	HPSJM_03750	(mHPSH_03140)	(HPV225_0748)	(HPCU_03945)	(HPSAT_03095)	(HPPC_03750)	(jhp0677)	(hp908_0752)
	Hypothetical protein	0.01079	0.00267333	HPF57_0098	HPF32_0096	HPF30_1215	HPF16_0098	KHP_0089	HPKB_0097	HP0085	HPAG1_0086	HPG27_78	HPP12_0088	HELPY_0082	HPB8_1480	HPSJM_00485	(HPSH_00420)	(HPV225_0093)	(HPCU_00390)	(HPSAT_00390)	(HPPC_00430)	(jhp0078)	(hp908_0095)
xseB	Hypothetical protein	0.01074	0.023408	(HPF57_1397)	HPF32_1369	HPF30_1350	HPF16_1379	KHP_1333	HPKB_1386	HP1482	HPAG1_1431	HPG27_1405	HPP12_1460	HELPY_1455	HPB8_48	HPSJM_07560	(HPSH_07595)	(HPV225_1533)	(HPCU_07470)	(HPSAT_07135)	(HPPC_07270)	(jhp1375)	(hp908_1466)
rfaC	Lipopolysaccharide heptosyltransferase-1	0.01074	0.0281417	HPF57_0332	HPF32_0288	HPF30_1017	HPF16_0286	KHP_0277	HPKB_0290	HP0279	HPAG1_0281	HPG27_258	HPP12_0278	HELPY_0285	HPB8_1283	HPSJM_01510	(HPSH_01450)	(HPV225_0297)	(HPCU_01725)	(HPSAT_01395)	(HPPC_01415)	(jhp0264)	(hp908_0293)
	Putative metalloprotease	0.01074	0.021885	HPF57_1122	HPF32_1095	HPF30_0230	HPF16_1100	KHP_1056	HPKB_1090	HP1160	HPAG1_1099	HPG27_1104	HPP12_1126	HELPY_1134	HPB8_338	HPSJM_05765	(HPSH_05985)	(HPV225_1182)	(HPCU_05900)	(HPSAT_05590)	(HPPC_05650)	(jhp1087)	(hp908_1158)
flhB	Flagellar biosynthesis protein FlhB	0.01072	0.00735	HPF57_0792	HPF32_0739	HPF30_0560	HPF16_0590	KHP_0557	HPKB_0580	HP0770	HPAG1_0755	mHPG27_727	HPP12_0779	HELPY_0594	HPB8_979	HPSJM_03905	(aHPShi470_016)	(HPV225_0781)	(HPCU_04095)	(HPSAT_02930)	(HPPC_03895)	(jhp0707)	(hp908_0785)
hypF	Transcriptional regulator	0.01062	0.025455	HPF57_1299	HPF32_1270	HPF30_1252	HPF16_1275	mKHP_1235	HPKB_1276	HP0048	mHPAG1_0044	HPG27_42	HPP12_0042	mHELPY_0043	mHPB8_1577	HPSJM_00260	(HPSH_00235)	(mHPV225_0054)	(HPCU_00210)	(mHPSAT_00235)	(HPPC_00220)	(jhp0041)	(hp908_0052)
	Conserved hypothetical ATP-binding protein	0.01062	0.0292733	HPF57_0368	HPF32_0322	HPF30_0980	HPF16_0322	KHP_0309	HPKB_0323	HP0312	HPAG1_0316	HPG27_293	HPP12_0311	HELPY_0319	HPB8_1250	HPSJM_01680	(HPSH_01630)	(HPV225_0332)	(HPCU_01905)	(HPSAT_01570)	(HPPC_01600)	(jhp0297)	(hp908_0327)
	Poly E-rich protein	0.01057	0.0458817	HPF57_0374	HPF32_0983	HPF30_0974	HPF16_0329	KHP_0315	HPKB_0329	HP0322	HPAG1_0325	HPG27_303	HPP12_0319	HELPY_0325	HPB8_1243	HPSJM_01725	(HPSH_01665)	(HPV225_0339)	(HPCU_01935)	(HPSAT_01600)	(HPPC_01630)	(jhp0305)	(hp908_0336)
fabZ	(3R)-hydroxymyristoyl-ACP dehydratase	0.01048	0.00260167	HPF57_0028	HPF32_0027	HPF30_0028	HPF16_0027	KHP_0027	HPKB_0032	HP1376	HPAG1_1322	HPG27_1321	HPP12_1371	HELPY_1363	HPB8_1544	HPSJM_07065	(HPSH_07120)	(HPV225_1414)	(HPCU_07030)	(HPSAT_06670)	(HPPC_06785)	(jhp1290)	(hp908_1377)
atoB	Acetyl coenzyme A acetyltransferase	0.01046	0.0185517	HPF57_0715	HPF32_0634	HPF30_0642	HPF16_0702	KHP_0632	HPKB_0657	HP0690	HPAG1_0675	HPG27_646	HPP12_0701	HELPY_0683	HPB8_890	HPSJM_03500	(HPSH_03405)	(HPV225_0697)	(HPCU_03715)	(HPSAT_03355)	(HPPC_03330)	(jhp0638)	(hp908_0708)
metN	ABC transporter, ATP-binding protein	0.0103	0.010125	HPF57_1511	HPF32_1482	HPF30_1468	HPF16_1490	KHP_1445	HPKB_1499	HP1576	HPAG1_1525	HPG27_1513	HPP12_1567	HELPY_1579	HPB8_1641	HPSJM_08145	(HPSH_08210)	(HPV225_1624)	(HPCU_08070)	(HPSAT_07725)	(HPPC_08050)	(jhp1484)	(hp908_1593)
birA	Biotin--protein ligase	0.01027	0.0295933	HPF57_1103	HPF32_1076	HPF30_0249	HPF16_1082	KHP_1038	HPKB_1070	HP1140	HPAG1_1078	HPG27_1085	HPP12_1106	mHELPY_1112	HPB8_361	HPSJM_05650	(HPSH_05870)	(mHPV225_1161)	(HPCU_05780)	(HPSAT_05470)	(HPPC_05545)	(jhp1068)	(hp908_1136)
	Hypothetical protein	0.01026	0.0112067	HPF57_1291	HPF32_1262	HPF30_0064	HPF16_1267	KHP_1228	HPKB_1268	HP1336	HPAG1_1283	HPG27_1284	HPP12_1299	mHELPY_1311	HPB8_143	HPSJM_06695	(HPSH_06910)	(HPV225_1372)	(HPCU_06820)	(HPSAT_06460)	(HPPC_06570)	(jhp1255)	(hp908_1338)
lnt	Apolipoprotein N-acyltransferase	0.01023	0.019975	HPF57_0199	HPF32_0190	HPF30_1114	HPF16_0188	KHP_0179	HPKB_0190	HP0180	HPAG1_0177	HPG27_165	HPP12_0180	HELPY_0184	HPB8_1386	HPSJM_00990	(HPSH_00910)	(HPV225_0196)	(HPCU_00860)	(HPSAT_00875)	(HPPC_00910)	(jhp0168)	(hp908_0189)
pgsA	Phosphatidylglycerophosphate synthase	0.01018	0.01501	HPF57_0482	HPF32_0878	HPF30_0867	HPF16_0434	mKHP_0418	HPKB_0435	HP1016	mHPAG1_0430	(HPG27_412)	HPP12_0427	HELPY_0437	HPB8_1132	HPSJM_02270	(HPSH_02230)	(HPV225_0452)	(HPCU_02490)	(HPSAT_02160)	(HPPC_02170)	(mjhp0407)	(hp908_0447)
	Hypothetical protein	0.01014	0.01085	HPF57_0217	HPF32_0207	HPF30_1095	HPF16_0205	KHP_0198	HPKB_0207	HP0199	HPAG1_0193	HPG27_183	HPP12_0200	HELPY_0202	HPB8_1368	HPSJM_01080	(HPSH_01020)	(HPV225_0213)	(HPCU_01125)	(HPSAT_00980)	(HPPC_00995)	(jhp0185)	(hp908_0208)
dxr	1-deoxy-D-xylulose 5-phosphate reductoisomerase	0.01008	0.02468	HPF57_0235	HPF32_0225	HPF30_1079	HPF16_0224	KHP_0216	HPKB_0225	HP0216	HPAG1_0217	HPG27_198	HPP12_0217	HELPY_0219	HPB8_1349	HPSJM_01185	(HPSH_01115)	(mHPV225_0232)	(HPCU_01385)	(HPSAT_01070)	(HPPC_01080)	(jhp0202)	(hp908_0227)
	Hypothetical protein	0.01005	0.0134433	HPF57_0093	HPF32_0092	HPF30_1219	HPF16_0093	mKHP_0084	mHPKB_0093	mHP0080	HPAG1_0081	HPG27_74	HPP12_0084	mHELPY_0077	mHPB8_1484	mHPSJM_00460	(HPSH_00390)	(mHPV225_0088)	(HPCU_00370)	(HPSAT_00365)	(mHPPC_00400)	(jhp0074)	(mhp908_0091)
luxS	S-ribosylhomocysteinase	0.01004	0.0122117	HPF57_0130	HPF32_0117	HPF30_1185	HPF16_0118	KHP_0108	HPKB_0118	mHP0105	HPAG1_0105	HPG27_97	HPP12_0107	HELPY_0104	HPB8_1460	HPSJM_00590	(HPSH_00525)	(HPV225_0114)	(HPCU_00495)	(HPSAT_00495)	(HPPC_00535)	(jhp0097)	(hp908_0115)
hcpE	Cysteine-rich protein E	0.00996	0.0143683	HPF57_0254	HPF32_0245 (HPF32_0244)	HPF30_1060	HPF16_0243	KHP_0234	HPKB_0245	HP0235	HPAG1_0238	HPG27_215	HPP12_0235	HELPY_0240	HPB8_1328	HPSJM_01300	(HPSH_01225)	(HPV225_0253)	(HPCU_01500)	(HPSAT_01175)	(HPPC_01190)	(jhp0220)	(hp908_0248)
fcl	Nodulation protein	0.00992	0.012915	HPF57_1301	HPF32_1272	HPF30_1254	HPF16_1277	KHP_1237	HPKB_1278	HP0045	HPAG1_0042	mHPG27_40	HPP12_0040	HELPY_0041	HPB8_1580	HPSJM_00240	(HPSH_00220)	(HPV225_0052)	(HPCU_00200)	(HPSAT_00220)	(HPPC_00210)	(jhp0039)	(hp908_0048)
nspC	Carboxynorspermidine decarboxylase	0.00992	0.0141017	HPF57_0018	HPF32_0018	HPF30_0018	HPF16_0018	KHP_0018	HPKB_0023	HP0020	HPAG1_0020	HPG27_19	HPP12_0018	HELPY_0018	HPB8_1605	HPSJM_00110	(HPSH_00105)	(HPV225_0027)	(HPCU_00090)	(HPSAT_00100)	(HPPC_00100)	(jhp0018)	(hp908_0024)
rfaE	ADP-heptose synthase	0.00981	0.0131167	HPF57_0876	HPF32_0824	HPF30_0475	HPF16_0506	KHP_0474	HPKB_0491	HP0858	HPAG1_0841	HPG27_812	HPP12_0858	HELPY_0494	mHPB8_1067	HPSJM_04355	(HPSH_02520)	(HPV225_0879)	(HPCU_04560)	(HPSAT_02440)	(HPPC_04335)	(jhp0792)	(hp908_0869)
pgpA	Phosphatidylglycerophosphatase A	0.00981	0.0257667	HPF57_0756	HPF32_0703	HPF30_0597	HPF16_0626	KHP_0589	HPKB_0611	HP0737	HPAG1_0721	HPG27_693	HPP12_0746	HELPY_0630	HPB8_944	HPSJM_03735	(HPSH_03155)	(HPV225_0745)	(HPCU_03930)	(HPSAT_03110)	(HPPC_03735)	(jhp0674)	(hp908_0749)
	Signal-transducing protein, histidine kinase	0.00974	0.0153283	HPF57_0036	HPF32_0037	HPF30_0036	HPF16_0035	KHP_0038	mHPKB_0038	HP1364	HPAG1_1311	HPG27_1312	mHPP12_1363	HELPY_1354	mHPB8_1535	HPSJM_06845	(HPSH_07060)	(mHPV225_1400)	(mHPCU_06965)	(HPSAT_06610)	(HPPC_06710)	(mjhp1282)	(hp908_1368)
pgm	Phosphoglyceromutase	0.00972	0.0147217	HPF57_0983	HPF32_0387	HPF30_0367	HPF16_0957	KHP_0907	HPKB_0943	HP0974	HPAG1_0955	HPG27_921	HPP12_0970	HELPY_0961	HPB8_572	HPSJM_04975	(HPSH_05145)	(HPV225_1000)	(HPCU_05110)	(HPSAT_04785)	(HPPC_04925)	(jhp0908)	(hp908_0986)
	Hypothetical protein	0.0097	0.0217267	HPF57_1378	HPF32_1350	HPF30_1330	HPF16_1359	KHP_1314	HPKB_1365	HP1463	HPAG1_1452	HPG27_1386	HPP12_1441	HELPY_1435	HPB8_68	HPSJM_07455	(HPSH_07495)	(HPV225_1552)	(HPCU_07375)	(HPSAT_07035)	(HPPC_07155)	(jhp1356)	(hp908_1445)
cysS	Cysteinyl-tRNA synthetase	0.00969	0.0166533	HPF57_0901	HPF32_0463	HPF30_0449	HPF16_0871	KHP_0832	HPKB_0854	HP0886	HPAG1_0866	HPG27_839	HPP12_0883	HELPY_0871	HPB8_667	HPSJM_04480	(HPSH_04670)	(HPV225_0907)	(HPCU_04695)	(HPSAT_04350)	(HPPC_04465)	(jhp0818)	(hp908_0898)
pabB	Para-aminobenzoate synthetase	0.00966	0.01716	HPF57_0347	HPF32_0303	HPF30_1001	HPF16_0301	KHP_0290	HPKB_0304	HP0293	HPAG1_0295	HPG27_272	HPP12_0292	HELPY_0299	HPB8_1269	HPSJM_01580	(HPSH_01520)	(mHPV225_0311)	(HPCU_01800)	(HPSAT_01465)	(HPPC_01485)	(jhp0278)	(hp908_0307)
flgL	Flagellar hook-associated protein FlgL	0.00966	0.00989167	HPF57_0349	HPF32_0305	HPF30_0999	HPF16_0303	KHP_0292	HPKB_0306	HP0295	HPAG1_0297	HPG27_274	HPP12_0294	HELPY_0301	HPB8_1267	HPSJM_01590	(HPSH_01530)	(HPV225_0313)	(HPCU_01810)	(HPSAT_01475)	(HPPC_01500)	(jhp0280)	(mhp908_0310)
lolA	Outer-membrane lipoprotein carrier protein	0.00965	0.0202267	HPF57_0806	HPF32_0753	HPF30_0546	HPF16_0576	KHP_0542	HPKB_0564	HP0785	HPAG1_0771	HPG27_741	HPP12_0793	HELPY_0579	HPB8_993	HPSJM_03975	(mHPSH_02885)	(HPV225_0796)	(HPCU_04165)	(HPSAT_02860)	(HPPC_03965)	(jhp0722)	(hp908_0799)
cagG	Cag pathogenicity island protein	0.00964	0.0125583	HPF57_0569	HPF32_0518	HPF30_0784	HPF16_0816	KHP_0777	HPKB_0801	HP0542	HPAG1_0517	HPG27_501	HPP12_0549		HPB8_701	HPSJM_02580	(HPSH_04175)	(HPV225_0546)	(HPCU_02965)		(HPPC_02685)	(jhp0490)	(hp908_0544)
atpE	F0F1 ATP synthase subunit C	0.00961	0.00160833	HPF57_1173	HPF32_1143	HPF30_0182	HPF16_1147	KHP_1109	mHPKB_1149	HP1212	HPAG1_1153	HPG27_1158	HPP12_1177	HELPY_1188	HPB8_276	HPSJM_06055	(HPSH_06275)	(HPV225_1247)	(HPCU_06175)	(HPSAT_05845)	(HPPC_05925)	(jhp1135)	(hp908_1213)
	Hypothetical protein	0.00954	0.0245083	HPF57_0053	HPF32_0052	HPF30_0051	HPF16_0050	KHP_0052	HPKB_0052	HP1349	HPAG1_1296	HPG27_1297	HPP12_1312	HELPY_1325	HPB8_130	HPSJM_06760	(HPSH_06980)	(HPV225_1387)	(HPCU_06890)	(HPSAT_06535)	(HPPC_06640)	(jhp1268)	(hp908_1352)
orf1	Chlorohydrolase	0.00952	0.01159	HPF57_0320	HPF32_0276	HPF30_1029	HPF16_0274	KHP_0265	HPKB_0278	HP0267	HPAG1_0269	mHPG27_246	HPP12_0266	HELPY_0273	HPB8_1295	HPSJM_01450	(HPSH_01390)	(HPV225_0285)	(HPCU_01665)	(HPSAT_01335)	(HPPC_01355)	(jhp0252)	(hp908_0281)
	Hypothetical protein	0.00943	0.01352	HPF57_0955	HPF32_0413	HPF30_0395	HPF16_0925	KHP_0884	HPKB_0918	HP0946	HPAG1_0930	mHPG27_894	HPP12_0942	HELPY_0931	HPB8_603	HPSJM_04820	(aHPShi470_039)	(HPV225_0972)	(HPCU_04980)	(HPSAT_04630)	(HPPC_04775)	(jhp0880)	(hp908_0960)
metG	Methionyl-tRNA synthetase	0.00942	0.0132983	HPF57_1000	HPF32_0367	HPF30_0350	HPF16_0980	KHP_0942	HPKB_0965	HP0417	HPAG1_0977	HPG27_956	HPP12_1007	HELPY_1011	HPB8_467	HPSJM_05110	(HPSH_05325)	(HPV225_1050)	(HPCU_05275)	(HPSAT_04945)	(HPPC_05035)	(jhp0967)	(hp908_1027)
ssb	Single-strand DNA-binding protein	0.00942	0.01262	HPF57_1204	HPF32_1175	HPF30_0152	HPF16_1179	KHP_1141	HPKB_1180	HP1245	HPAG1_1188	HPG27_1190	HPP12_1211	HELPY_1221	HPB8_235	HPSJM_06220	(HPSH_06450)	(HPV225_1279)	(HPCU_06360)	(HPSAT_06005)	(HPPC_06110)	(jhp1166)
murC	UDP-N-acetylmuramate--L-alanine ligase	0.00939	0.0118917	HPF57_0648	HPF32_0601	HPF30_0703	HPF16_0736	KHP_0696	HPKB_0719	HP0623	HPAG1_0606	mHPG27_584	HPP12_0636	HELPY_0748	HPB8_822	HPSJM_03165	(HPSH_03745)	(HPV225_0631)	(HPCU_03400)	(HPSAT_03675)	(HPPC_03145)	(jhp0567)	(hp908_0634)
flaB	Flagellin B	0.00935	0.003035	HPF57_0121	HPF32_0126	HPF30_1194	HPF16_0128	KHP_0117	HPKB_0127	HP0115	HPAG1_0115	HPG27_107	HPP12_0117	HELPY_0115	HPB8_1450	HPSJM_00640	(HPSH_00580)	(HPV225_0125)	(HPCU_00545)	(HPSAT_00545)	(HPPC_00585)	(jhp0107)	(hp908_0126)
ribF	Bifunctional riboflavin kinase/FMN adenylyltransferase	0.00935	0.00655667	HPF57_0413	HPF32_0946	HPF30_0936	HPF16_0366	mKHP_0351	mHPKB_0366	HP1087	HPAG1_0360	mHPG27_343	HPP12_0357	HELPY_0366	HPB8_1206	HPSJM_01910	(HPSH_01875)	(mHPV225_0380)	(mHPCU_02130)	(HPSAT_01805)	(mHPPC_01825)	(jhp0338)	(mhp908_0373)
trmB	TRNA (guanine-N(7)-)-methyltransferase 3333	0.00934	0.01747	HPF57_0768	HPF32_0715	HPF30_0586	HPF16_0614	KHP_0579	HPKB_0600	HP0747	HPAG1_0732	HPG27_704	HPP12_0757	HELPY_0618	HPB8_954	HPSJM_03790	(HPSH_03095)	(HPV225_0756)	(HPCU_03985)	(HPSAT_03055)	(HPPC_03785)	(jhp0684)	(hp908_0760)
murD	UDP-N-acetylmuramoyl-L-alanyl-D-glutamate synthetase	0.00933	0.0142967	HPF57_0525	HPF32_0475	HPF30_0827	HPF16_0859	KHP_0822	HPKB_0843	HP0494	HPAG1_0470	HPG27_454	HPP12_0502	HELPY_0859	HPB8_679	HPSJM_02475	(HPSH_04445)	(HPV225_0493)	(HPCU_02700)	(HPSAT_04290)	(HPPC_02435)	(jhp0446)	(hp908_0491)
	Conserved hypothetical ATP-binding protein	0.00931	0.0387033	HPF57_1277	HPF32_1247	HPF30_0079	HPF16_1252	KHP_1214	mHPKB_1254	HP1321	HPAG1_1266	mHPG27_1270	HPP12_1285	HELPY_1297	mHPB8_158	HPSJM_06625	(HPSH_06830)	(mHPV225_1357)	(HPCU_06750)	(HPSAT_06390)	(HPPC_06500)	(mjhp1241)	(hp908_1321)
bioD	Dethiobiotin synthetase	0.00929	0.0223433	HPF57_1315	HPF32_1286	HPF30_1268	HPF16_1291	KHP_1252	HPKB_1294	HP0029	HPAG1_0027	HPG27_26	HPP12_0025	HELPY_0027	HPB8_1595	HPSJM_00165	(HPSH_00145)	(HPV225_0037)	(HPCU_00130)	(HPSAT_00140)	(HPPC_00135)	(jhp0025)	(hp908_0032)
nifS	Cysteine desulfurase	0.00927	0.00426	HPF57_0240	HPF32_0230	HPF30_1074	HPF16_0229	KHP_0220	HPKB_0230	HP0220	mHPAG1_0222	mHPG27_201	HPP12_0221	HELPY_0224	HPB8_1346	HPSJM_01210	(HPSH_01140)	(HPV225_0237)	(HPCU_01410)	(HPSAT_01090)	(HPPC_01105)	(jhp0206)	(hp908_0231)
rpoN	RNA polymerase factor sigma-54	0.00925	0.0122517	HPF57_0736	HPF32_0681	HPF30_0621	HPF16_0647	KHP_0611	HPKB_0635	HP0714	HPAG1_0699	HPG27_670	HPP12_0723	HELPY_0652	HPB8_920	HPSJM_03610	(HPSH_03295)	(HPV225_0724)	(HPCU_03830)	(HPSAT_03240)	(HPPC_03610)	(jhp0652)	(hp908_0722)
	Hypothetical protein	0.00923	0.00957667	HPF57_0012	HPF32_0012	HPF30_0012	HPF16_0012	KHP_0012	HPKB_0017	HP0014	HPAG1_0014	HPG27_13	HPP12_0012	HELPY_0012	HPB8_1611	HPSJM_00080	(HPSH_00075)	(HPV225_0019)	(HPCU_00060)	(HPSAT_00070)	(HPPC_00070)	(jhp0012)	(hp908_0016)
htpX	Heat shock protein HtpX	0.00922	0.0260383	HPF57_0936	HPF32_0429	HPF30_0414	HPF16_0906	mKHP_0865	HPKB_0895	mHP0927	mHPAG1_0908	mHPG27_876	HPP12_0924	HELPY_0911	HPB8_622	HPSJM_04720	(HPSH_04885)	(HPV225_0947)	(HPCU_04870)	(HPSAT_04535)	(HPPC_04670)	(aHPJ99_023 jhp0861)	(hp908_0941)
	Membrane protein	0.00921	0.00696333	HPF57_0592	HPF32_0542	HPF30_0760	HPF16_0792	KHP_0751	HPKB_0777	HP0567	HPAG1_0546	HPG27_526	HPP12_0573	HELPY_0810	HPB8_763	HPSJM_02870	(HPSH_04040)	(HPV225_0573)	(HPCU_03100)	(HPSAT_03970)	(HPPC_02810)	(jhp0514)	(hp908_0572)
serS	Seryl-tRNA synthetase	0.00903	0.01015	HPF57_1395	HPF32_1367	HPF30_1348	HPF16_1377	KHP_1331	HPKB_1384	HP1480	HPAG1_1433	HPG27_1403	HPP12_1458	HELPY_1453	HPB8_50	HPSJM_07550	(HPSH_07585)	(HPV225_1535)	(HPCU_07460)	(HPSAT_07125)	(HPPC_07260)	(jhp1373)	(hp908_1464)
pbpA	Penicillin-binding protein 1A	0.00902	0.00845833	HPF57_0622	HPF32_0572	HPF30_0730	HPF16_0762	KHP_0721	HPKB_0746	HP0597	HPAG1_0577	HPG27_557	HPP12_0604	HELPY_0775	HPB8_795	HPSJM_03025	(HPSH_03880)	(HPV225_0606)	(HPCU_03260)	(HPSAT_03805)	(HPPC_03010)	(jhp0544)	(hp908_0608)
pseC	Spore coat polysaccharide biosynthesis protein C	0.009	0.0209583	HPF57_1051	HPF32_1026	HPF30_0299	HPF16_1032	KHP_0990	HPKB_1017	HP0366	HPAG1_1028	HPG27_1031	HPP12_1055	HELPY_1059	HPB8_414	HPSJM_05365	(HPSH_05585)	(HPV225_1105)	(HPCU_05515)	(HPSAT_05195)	(HPPC_05285)	(jhp1015)	(hp908_1081)
flgD	Flagellar basal body rod modification protein	0.009	0.019165	HPF57_0917	HPF32_0447	HPF30_0432	HPF16_0888	KHP_0847	HPKB_0874	HP0907	HPAG1_0889	HPG27_858	HPP12_0905	HELPY_0891	HPB8_645	HPSJM_04625	(HPSH_04775)	(HPV225_0927)	(HPCU_04780)	(HPSAT_04440)	(HPPC_04575)	(jhp0843)	(hp908_0920)
ddl	D-alanyl-alanine synthetase A	0.00899	0.01969	HPF57_0757	HPF32_0704	HPF30_0596	HPF16_0625	KHP_0588	HPKB_0610	HP0738	HPAG1_0722	mHPG27_694	HPP12_0747	mHELPY_0629	HPB8_945	HPSJM_03740	(HPSH_03150)	(mHPV225_0746)	(HPCU_03935)	(HPSAT_03105)	(HPPC_03740)	(jhp0675)	(mhp908_0750)
neuB	Sialic acid synthase	0.0089	0.0171867	HPF57_0197	HPF32_0188	HPF30_1116	HPF16_0186	KHP_0177	HPKB_0188	HP0178	HPAG1_0175	HPG27_163	HPP12_0178	HELPY_0182	HPB8_1388	HPSJM_00980	(HPSH_00900)	(HPV225_0194)	(HPCU_00850)	(HPSAT_00865)	(HPPC_00900)	(jhp0166)	(hp908_0187)
hemN	Coproporphyrinogen III oxidase	0.00886	0.01118	HPF57_0688	HPF32_0654	HPF30_0663	HPF16_0674	KHP_0656	HPKB_0679	HP0665	HPAG1_0650	HPG27_627	HPP12_0678	HELPY_0706	HPB8_868	HPSJM_03385	(HPSH_03530)	(HPV225_0673)	(HPCU_03605)	(HPSAT_03455)	(HPPC_03460)	(jhp0610)	(hp908_0678)
	Hypothetical protein	0.00885	0.0241317	HPF57_0805	HPF32_0752	HPF30_0547	HPF16_0577	KHP_0544	HPKB_0566	HP0783	HPAG1_0769	HPG27_740	HPP12_0792	HELPY_0581	HPB8_992	HPSJM_03970	(HPSH_02895)	(HPV225_0794)	(HPCU_04160)	(HPSAT_02865)	(HPPC_03960)	(jhp0720)	(hp908_0798)
	Hypothetical protein	0.00885	0.0112083	HPF57_0135	HPF32_0112	HPF30_1180	HPF16_0113	KHP_0103	HPKB_0113	HP0100	HPAG1_0100	HPG27_92	HPP12_0102	HELPY_0098	HPB8_1466	HPSJM_00565	(HPSH_00500)	(HPV225_0109)	(HPCU_00470)	(HPSAT_00470)	(HPPC_00510)	(jhp0092)	(hp908_0109)
dpnA	Adenine specific DNA methyltransferase	0.00881	0.0286083	HPF57_0060	HPF32_0059	HPF30_1250	HPF16_0057	KHP_0059	HPKB_0059	HP0050	HPAG1_0046	HPG27_44	HPP12_0044	HELPY_0045	HPB8_1521	HPSJM_00270	(HPSH_00245)	(HPV225_0056)	(HPCU_00220)	(HPSAT_00245)	(aHPeC_1_004)	(jhp0043)	(hp908_0054)
trpC	Bifunctional indole-3-glycerol phosphate synthase/phosphoribosylanthranilate isomerase	0.00879	0.02486	HPF57_1238	HPF32_1208	HPF30_0118	HPF16_1213	KHP_1175	HPKB_1215	HP1279	HPAG1_1233	mHPG27_1225	HPP12_1245	HELPY_1256	HPB8_201	HPSJM_06415	(HPSH_06625)	(HPV225_1313)	(HPCU_06550)	(HPSAT_06185)	(HPPC_06290)	(jhp1200)	(hp908_1279)
dadA	D-Amino acid dehydrogenase	0.00877	0.01369	HPF57_0952	HPF32_0416	HPF30_0398	HPF16_0922	KHP_0881	HPKB_0911	HP0943	HPAG1_0926	HPG27_892	HPP12_0940	HELPY_0929	HPB8_605	HPSJM_04805	(HPSH_04965)	(HPV225_0964)	(HPCU_04965)	(HPSAT_04615)	(HPPC_04760)	(jhp0878)	(hp908_0958)
magIII	3-methyladenine DNA glycosylase	0.00876	0.01257	HPF57_0627	HPF32_0577	HPF30_0724	HPF16_0757	KHP_0716	HPKB_0740	HP0602	HPAG1_0583	HPG27_563	HPP12_0610	HELPY_0770	HPB8_801	HPSJM_03050	(HPSH_03850)	(HPV225_0611)	(HPCU_03295)	(HPSAT_03780)	(HPPC_03040)	(jhp0549)	(hp908_0613)
	Hypothetical protein	0.00876	0.02315	HPF57_0832	HPF32_0777	HPF30_0521	HPF16_0552	KHP_0518	HPKB_0540	HP0810	mHPAG1_0795	mHPG27_766	mHPP12_0816	HELPY_0547	HPB8_1018	mHPSJM_04105	(HPSH_02765)	(mHPV225_0824)	(mHPCU_04285)	(mHPSAT_02725)	(mHPPC_04085)	(mjhp0746)	(hp908_0824)
rnc	Ribonuclease III	0.00873	0.0109633	HPF57_0685	HPF32_0657	HPF30_0666	HPF16_0671	KHP_0659	HPKB_0682	mHP0662	mHPAG1_0647	HPG27_624	HPP12_0675	HELPY_0709	HPB8_865	HPSJM_03370	(HPSH_03545)	(HPV225_0670)	(HPCU_03590)	(HPSAT_03470)	(HPPC_03475)	(jhp0607)	(hp908_0675)
valS	Valyl-tRNA synthetase	0.00873	0.00900833	HPF57_1115	HPF32_1088	HPF30_0237	HPF16_1093	KHP_1049	HPKB_1083	mHP1153	mHPAG1_1092	HPG27_1097	HPP12_1119	mHELPY_1127	HPB8_348	HPSJM_05730	(HPSH_05950)	(HPV225_1174)	(HPCU_05860)	(HPSAT_05550)	(HPPC_05615)	(jhp1080)	(hp908_1149)
bioC	Biotin synthesis protein	0.00871	0.0216583	HPF57_1213	HPF32_1184	HPF30_0143	HPF16_1188	KHP_1150	HPKB_1189	HP1254	HPAG1_1198	HPG27_1199	HPP12_1220	HELPY_1230	mHPB8_226	HPSJM_06270	(HPSH_06500)	(mHPV225_1288)	(HPCU_06410)	(HPSAT_06055)	(HPPC_06165)	(jhp1175)	(hp908_1254)
lolD	ABC transporter, ATP-binding protein	0.00869	0.00537667	HPF57_0198	HPF32_0189	HPF30_1115	HPF16_0187	KHP_0178	HPKB_0189	HP0179	HPAG1_0176	HPG27_164	HPP12_0179	HELPY_0183	HPB8_1387	HPSJM_00985	(HPSH_00905)	(HPV225_0195)	(HPCU_00855)	(HPSAT_00870)	(HPPC_00905)	(jhp0167)	(hp908_0188)
	Hypothetical protein	0.00868	0.00992833	HPF57_1011	HPF32_0356	HPF30_0339	HPF16_0990	KHP_0950	HPKB_0977	HP0406	HPAG1_0986	HPG27_991	HPP12_1014	HELPY_1019	HPB8_458	HPSJM_05155	(HPSH_05375)	(HPV225_1063)	(HPCU_05310)	(HPSAT_04985)	(HPPC_05075)	(jhp0975)	(hp908_1037)
recG	DNA recombinase	0.00866	0.0143967	HPF57_1436	HPF32_1409	HPF30_1395	HPF16_1418	KHP_1375	HPKB_1424	HP1523	HPAG1_1392	HPG27_1445	HPP12_1498	HELPY_1495	HPB8_6	HPSJM_07775	(HPSH_07820)	(HPV225_1496)	(HPCU_07655)	(HPSAT_07325)	(HPPC_07460)	(jhp1412)	(mhp908_1509)
cdsA	CDP-diglyceride synthetase	0.00863	0.0190567	HPF57_0234	HPF32_0224	HPF30_1080	HPF16_0223	KHP_0215	HPKB_0224	HP0215	HPAG1_0216	HPG27_197	HPP12_0216	HELPY_0218	HPB8_1350	HPSJM_01180	(HPSH_01110)	(HPV225_0231)	(HPCU_01380)	(HPSAT_01065)	(HPPC_01075)	(jhp0201)	(hp908_0226)
gap	Glyceraldehyde-3-phosphate dehydrogenase	0.00858	0.0150983	HPF57_0930	HPF32_0435	HPF30_0420	HPF16_0900	KHP_0859	mHPKB_0889	HP0921	HPAG1_0902	HPG27_870	HPP12_0918	HELPY_0905	HPB8_628	HPSJM_04690	(HPSH_04850)	(HPV225_0941)	(HPCU_04840)	(HPSAT_04505)	(HPPC_04640)	(jhp0855)	(hp908_0934)
mobA	Molybdopterin-guanine dinucleotide biosynthesis protein A	0.0085	0.054328	HPF57_0791	HPF32_0738	HPF30_0561	HPF16_0591	KHP_0558		HP0769	HPAG1_0754	HPG27_726	HPP12_0778	HELPY_0595	HPB8_978	HPSJM_03900	(HPSH_02970)	(HPV225_0780)	(HPCU_04090)	(HPSAT_02935)	(HPPC_03890)	(jhp0706)	(hp908_0784)
horF	Outer membrane protein HorF	0.0085	0.0148917	HPF57_0693	HPF32_0649	HPF30_0660	HPF16_0678	KHP_0652	HPKB_0675	HP0671	HPAG1_0654	HPG27_631	HPP12_0684	HELPY_0698	HPB8_874	HPSJM_03410	(HPSH_03505)	(HPV225_0678)	(HPCU_03625)	(HPSAT_03435)	(HPPC_03445)	(jhp0614)	(hp908_0682)
hopD	Outer membrane protein HopD	0.00844	0.018215	HPF57_0021	HPF32_0021	HPF30_0021	HPF16_0021	KHP_0021	HPKB_0026	HP0025	HPAG1_0023	HPG27_22	HPP12_0021	HELPY_0022	HPB8_1600	HPSJM_00135	(HPSH_00120)	(HPV225_0032)	(HPCU_00110)	(HPSAT_00120)	(HPPC_00115)	(jhp0021)	(hp908_0027)
	Hypothetical protein	0.00843	0.0493033	HPF57_1019	HPF32_0348	HPF30_0331	HPF16_0998	KHP_0958	HPKB_0985	HP0398	HPAG1_0994	HPG27_999	HPP12_1022	HELPY_1027	HPB8_449	HPSJM_05195	(HPSH_05415)	(HPV225_1071)	(HPCU_05350)	(HPSAT_05025)	(HPPC_05115)	(jhp0983)	(hp908_1045)
pyrB	Aspartate carbamoyltransferase catalytic subunit	0.0084	0.00436833	HPF57_0416	HPF32_0943	HPF30_0933	HPF16_0369	KHP_0354	HPKB_0369	HP1084	HPAG1_0363	HPG27_346	HPP12_0360	HELPY_0369	HPB8_1203	HPSJM_01925	(HPSH_01890)	(HPV225_0383)	(HPCU_02145)	(HPSAT_01820)	(HPPC_01840)	(jhp0341)	(hp908_0376)
hofG	Putative Outer membrane protein	0.0084	0.009825	HPF57_0924	HPF32_0440	HPF30_0425	HPF16_0895	KHP_0854	HPKB_0882	HP0914	HPAG1_0897	mHPG27_865	HPP12_0912	HELPY_0900	HPB8_636	HPSJM_04665	(aHPShi470_033)	(HPV225_0935)	(HPCU_04815)	(HPSAT_04480)	(HPPC_04615)	(jhp0850)	(hp908_0928)
nifU	NifU-like protein	0.00839	0.00833333	HPF57_0241	HPF32_0231	HPF30_1073	HPF16_0230	KHP_0221	HPKB_0231	HP0221	HPAG1_0223	HPG27_202	HPP12_0222	HELPY_0225	HPB8_1345	HPSJM_01215	(HPSH_01145)	(HPV225_0238)	(HPCU_01415)	(HPSAT_01095)	(HPPC_01110)	(jhp0207)	(hp908_0232)
	DsbB-like protein	0.00837	0.0219067	HPF57_0620	HPF32_0570	HPF30_0732	HPF16_0764	KHP_0723	HPKB_0748	HP0595	HPAG1_0575	HPG27_555	HPP12_0602	HELPY_0779	HPB8_793	HPSJM_03010	(HPSH_03895)	(HPV225_0602)	(HPCU_03245)	(HPSAT_03820)	(HPPC_03000)	(jhp0542)	(hp908_0605)
kpsF	Polysialic acid capsule expression protein	0.00835	0.0255867	HPF57_1341	HPF32_1313	HPF30_1295	HPF16_1324	mKHP_1278	mHPKB_1326	HP1429	HPAG1_1354	mHPG27_1350	HPP12_1401	mHELPY_1398	HPB8_115	HPSJM_07235	(HPSH_07280)	(mHPV225_1449)	(mHPCU_07185)	(mHPSAT_06830)	(HPPC_06955)	(jhp1324)	(hp908_1417)
ccp	Cytochrome c551 peroxidase	0.00833	0.0153817	HPF57_1376	HPF32_1348	HPF30_1328	HPF16_1357	KHP_1312	HPKB_1363	HP1461	HPAG1_1454	HPG27_1384	HPP12_1439	HELPY_1432	HPB8_71	HPSJM_07425	(HPSH_07480)	(HPV225_1554)	(HPCU_07365)	(HPSAT_07025)	(HPPC_07140)	(jhp1354)	(hp908_1443)
lctP	L-lactate permease	0.00833	0.0117567	HPF57_0161	HPF32_0149	HPF30_1154	HPF16_0150	KHP_0140	HPKB_0149	HP0141	HPAG1_0139	HPG27_128	HPP12_0139	HELPY_0143	HPB8_1424	HPSJM_00770	(HPSH_00710)	(HPV225_0155)	(HPCU_00665)	(HPSAT_00670)	(HPPC_00715)	(jhp0129)	(hp908_0150)
trmE1	Argininosuccinate synthase	0.00829	0.0105767	HPF57_0011	HPF32_0011	HPF30_0011	HPF16_0011	KHP_0011	HPKB_0016	HP0013	HPAG1_0013	HPG27_12	HPP12_0011	HELPY_0011	HPB8_1612	HPSJM_00075	(HPSH_00065)	(HPV225_0017)	(HPCU_00055)	(HPSAT_00060)	(HPPC_00065)	(jhp0011)	(hp908_0015)
aroA	3-phosphoshikimate 1-carboxyvinyltransferase	0.00829	0.02145	HPF57_1016	HPF32_0351	HPF30_0334	HPF16_0995	KHP_0955	HPKB_0982	HP0401	HPAG1_0991	HPG27_996	HPP12_1019	HELPY_1024	HPB8_452	HPSJM_05180	(HPSH_05400)	(HPV225_1068)	(HPCU_05335)	(HPSAT_05010)	(HPPC_05100)	(jhp0980)	(hp908_1042)
gatA	Aspartyl/glutamyl-tRNA amidotransferase subunit A	0.00822	0.00586667	HPF57_0853	HPF32_0798	HPF30_0500	HPF16_0530	KHP_0497	HPKB_0516	HP0830	HPAG1_0816	HPG27_789	HPP12_0837	HELPY_0524	HPB8_1039	HPSJM_04215	(HPSH_02650)	(HPV225_0849)	(HPCU_04395)	(HPSAT_02610)	(HPPC_04205)	(jhp0769)	(hp908_0846)
hefA	Outer-membrane protein of the hefABC efflux system HefA	0.00811	0.00625	HPF57_0630	HPF32_0580	HPF30_0721	HPF16_0754	KHP_0713	mHPKB_0737	HP0605	HPAG1_0586	HPG27_566	HPP12_0613	HELPY_0767	HPB8_804	HPSJM_03065	(HPSH_03835)	(HPV225_0614)	(HPCU_03310)	(HPSAT_03765)	(HPPC_03055)	(jhp0552)	(hp908_0616)
polA	DNA polymerase I	0.0081	0.019135	HPF57_1385	HPF32_1357	HPF30_1337	HPF16_1366	KHP_1321	HPKB_1372	mHP1470	HPAG1_1445	HPG27_1393	HPP12_1448	HELPY_1442	HPB8_61	HPSJM_07495	(HPSH_07530)	(mHPV225_1545)	(HPCU_07410)	(HPSAT_07070)	(HPPC_07195)	(jhp1363)	(hp908_1452)
mdoB	Hypothetical protein	0.00809	0.0194683	HPF57_0603	HPF32_0553	HPF30_0749	HPF16_0781	KHP_0740	HPKB_0766	HP0578	HPAG1_0557	HPG27_537	HPP12_0584	HELPY_0798	HPB8_774	HPSJM_02925	(HPSH_03985)	(HPV225_0584)	(HPCU_03155)	(HPSAT_03915)	(HPPC_02865)	(jhp0525)	(hp908_0585)
	Hypothetical protein	0.00803	0.0134517	HPF57_0495	HPF32_0864	HPF30_0854	HPF16_0448	KHP_0432	HPKB_0450	HP0468	HPAG1_0444	HPG27_426	HPP12_0477	HELPY_0451	HPB8_1115	HPSJM_02345	(HPSH_02295)	(HPV225_0466)	(HPCU_02570)	(HPSAT_02230)	(HPPC_02245)	(jhp0420)	(hp908_0461)
proWX	Osmoprotection protein	0.008	0.0181267	HPF57_0840	HPF32_0785	HPF30_0513	HPF16_0543	mKHP_0510	HPKB_0528	HP0818	HPAG1_0804 (mHPAG1_0803)	HPG27_777 (HPG27_774)	HPP12_0825 (mHPP12_0824)	mHELPY_0539	HPB8_1026	HPSJM_04145	(HPSH_02720)	(HPV225_0836)	(HPCU_04330)	(HPSAT_02680)	(HPPC_04140)	(jhp0754 jhp0757)	(mhp908_0833)
	Hypothetical protein	0.00788	0.0135567	HPF57_0325	HPF32_0281	HPF30_1024	HPF16_0279	KHP_0270	HPKB_0283	HP0272	HPAG1_0274	HPG27_251	HPP12_0271	HELPY_0278	HPB8_1290	HPSJM_01475	(mHPSH_01415)	(mHPV225_0290)	(HPCU_01690)	(HPSAT_01360)	(HPPC_01380)	(jhp0257)	(hp908_0286)
gltX	Glutamyl-tRNA synthetase	0.00788	0.0105617	HPF57_0666	HPF32_0676	HPF30_0685	HPF16_0652	KHP_0678	HPKB_0701	HP0643	HPAG1_0628	HPG27_605	HPP12_0656	HELPY_0728	HPB8_845	HPSJM_03275	(HPSH_03645)	(HPV225_0651)	(HPCU_03495)	(HPSAT_03575)	(HPPC_03575)	(jhp0588)	(hp908_0656)
atpH	F0F1 ATP synthase subunit delta	0.00787	0.0303933	HPF57_1098	HPF32_1071	HPF30_0254	HPF16_1077	KHP_1033	HPKB_1065	HP1135	HPAG1_1073	HPG27_1080	HPP12_1101	HELPY_1107	HPB8_366	HPSJM_05625	(HPSH_05845)	(HPV225_1156)	(HPCU_05755)	(HPSAT_05445)	(HPPC_05520)	(jhp1063)	(hp908_1131)
rpsI	30S ribosomal protein S9	0.0078	0	HPF57_0096	HPF32_0094	HPF30_1217	HPF16_0096	KHP_0087	HPKB_0095	HP0083	HPAG1_0084	HPG27_76	HPP12_0086	HELPY_0080	HPB8_1482	HPSJM_00475	(HPSH_00405)	(HPV225_0090)	(HPCU_00380)	(HPSAT_00380)	(HPPC_00420)	(jhp0076)	(hp908_0093)
pbuG	Hypothetical protein	0.00778	0.00327	HPF57_1139	HPF32_1110	HPF30_0215	HPF16_1115	KHP_1071	HPKB_1106	HP1175	HPAG1_1114	HPG27_1119	HPP12_1141	HELPY_1149	HPB8_321	HPSJM_05845	(HPSH_06080)	(HPV225_1199)	(HPCU_05975)	(HPSAT_05675)	(HPPC_05730)	(jhp1102)	(hp908_1173)
frpB	Iron-regulated outer membrane protein	0.00775	0.0155483	HPF57_0894	HPF32_0842	HPF30_0457	HPF16_0488	KHP_0456	mHPKB_0473	HP0876	HPAG1_0859	HPG27_830	HPP12_0876	HELPY_0476	HPB8_1088	HPSJM_04445	(HPSH_02430)	(mHPV225_0898)	(HPCU_04650)	(HPSAT_02350)	(HPPC_04425)	(jhp0810)	(hp908_0889)
	Hypothetical protein	0.00768	0.00505833	HPF57_0483	HPF32_0877	HPF30_0866	HPF16_0435	KHP_0419	HPKB_0436	mHP1015	HPAG1_0431	HPG27_413	HPP12_0428	HELPY_0438	HPB8_1131	HPSJM_02275	(HPSH_02235)	(HPV225_0453)	(HPCU_02495)	(HPSAT_02165)	(HPPC_02175)	(jhp0408)	(hp908_0448)
	Hypothetical protein	0.00762	0.0102867	HPF57_0064	HPF32_0063	HPF30_1244	HPF16_0062	KHP_0066	HPKB_0064	HP0057	HPAG1_0054	HPG27_52	HPP12_0051	HELPY_0050	HPB8_1511	HPSJM_00310	(HPSH_00280)	(HPV225_0060)	(HPCU_00270)	(HPSAT_00275)	(HPPC_00255)	(jhp0049)	(hp908_0060)
rpmC	50S ribosomal protein L29	0.0076	0.020745	HPF57_1267	HPF32_1237	HPF30_0089	HPF16_1242	KHP_1204	HPKB_1244	HP1311	HPAG1_1256	mHPG27_1260	HPP12_1275	mHELPY_1286	HPB8_168	HPSJM_06575	(HPSH_06780)	(HPV225_1347)	(HPCU_06700)	(HPSAT_06340)	(HPPC_06450)	(jhp1231)	(hp908_1311)
	Hypothetical protein	0.00758	0.021005	HPF57_1400	HPF32_1372	HPF30_1353	HPF16_1382	KHP_1336	HPKB_1389	HP1485	HPAG1_1428	mHPG27_1408	HPP12_1463	HELPY_1458	HPB8_45	HPSJM_07575	(HPSH_07610)	(HPV225_1530)	(HPCU_07485)	(HPSAT_07150)	(HPPC_07285)	(jhp1378)	(hp908_1470)
nuoG	NADH dehydrogenase subunit G	0.00754	0.01594	HPF57_1225	HPF32_1196	HPF30_0131	HPF16_1201	KHP_1162	HPKB_1202	HP1266	HPAG1_1210	HPG27_1211	HPP12_1232	HELPY_1242	HPB8_214	HPSJM_06330	(HPSH_06560)	(HPV225_1300)	(HPCU_06470)	(HPSAT_06120)	(HPPC_06225)	(jhp1187)	(hp908_1266)
hslV	ATP-dependent protease peptidase subunit	0.00752	0.00839333	HPF57_0545	HPF32_0495	HPF30_0809	HPF16_0839	KHP_0803	HPKB_0826	HP0515	HPAG1_0489	HPG27_474	HPP12_0521	HELPY_0832	HPB8_731	HPSJM_02710	(HPSH_04350)	(mHPV225_0510)	(HPCU_02810)	(HPSAT_04200)	(HPPC_02530)	(jhp0464)	(hp908_0514)
ansB	L-asparaginase II	0.00751	0.0215717	HPF57_0743	HPF32_0688	HPF30_0614	HPF16_0640	KHP_0604	mHPKB_0626	HP0723	HPAG1_0708	mHPG27_679	HPP12_0731	HELPY_0644	mHPB8_928	HPSJM_03650	(HPSH_03250)	(HPV225_0732)	(HPCU_03865)	(HPSAT_03200)	(HPPC_03655)	(jhp0661)
lpxA	UDP-N-acetylglucosamine acyltransferase	0.00748	0.00564	HPF57_0029	HPF32_0028	HPF30_0029	HPF16_0028	KHP_0028	HPKB_0033	HP1375	HPAG1_1321	HPG27_1320	HPP12_1370	HELPY_1362	HPB8_1543	HPSJM_07060	(HPSH_07115)	(HPV225_1413)	(HPCU_07025)	(HPSAT_06665)	(HPPC_06780)	(jhp1289)	(hp908_1376)
oppD	Oligopeptide permease ATPase protein	0.00748	0.009435	HPF57_0269	HPF32_0260	HPF30_1045	HPF16_0258	KHP_0249	HPKB_0260	HP0250	HPAG1_0253	HPG27_230	HPP12_0250	HELPY_0255	HPB8_1313	HPSJM_01375	(HPSH_01300)	(HPV225_0268)	(HPCU_01575)	(HPSAT_01250)	(HPPC_01265)	(jhp0235)	(hp908_0263)
tgt	Queuine tRNA-ribosyltransferase	0.00746	0.0171733	HPF57_0334	HPF32_0290	HPF30_1015	HPF16_0288	KHP_0279	HPKB_0292	HP0281	HPAG1_0283	HPG27_260	HPP12_0280	HELPY_0287	HPB8_1281	HPSJM_01520	(HPSH_01460)	(HPV225_0299)	(HPCU_01735)	(HPSAT_01405)	(HPPC_01425)	(jhp0266)	(hp908_0295)
	Hypothetical protein	0.00745	0.016535	HPF57_1399	HPF32_1371	HPF30_1352	HPF16_1381	KHP_1335	HPKB_1388	HP1484	HPAG1_1429	HPG27_1407	HPP12_1462	HELPY_1457	HPB8_46	HPSJM_07570	(HPSH_07605)	(HPV225_1531)	(HPCU_07480)	(HPSAT_07145)	(HPPC_07280)	(jhp1377)	(hp908_1469)
clpA	ATP-dependent C1p protease	0.00734	0.0131217	HPF57_1311	HPF32_1282	HPF30_1264	HPF16_1287	KHP_1248	HPKB_1289	HP0033	HPAG1_0031	HPG27_30	HPP12_0029	HELPY_0031	HPB8_1591	HPSJM_00185	(HPSH_00165)	(HPV225_0041)	(HPCU_00150)	(HPSAT_00165)	(HPPC_00155)	(jhp0029)	(hp908_0036)
hemA	Glutamyl-tRNA reductase	0.00732	0.01379	HPF57_0258	HPF32_0249	HPF30_1056	HPF16_0247	KHP_0238	HPKB_0249	HP0239	HPAG1_0242	HPG27_219	HPP12_0239	HELPY_0244	HPB8_1324	HPSJM_01320	(HPSH_01245)	(HPV225_0257)	(HPCU_01520)	(HPSAT_01195)	(HPPC_01210)	(jhp0224)	(hp908_0252)
gpt	Xanthine guanine phosphoribosyl transferase	0.00726	0.0114117	HPF57_0754	HPF32_0701	HPF30_0599	HPF16_0628	KHP_0591	HPKB_0613	HP0735	HPAG1_0719	HPG27_691	HPP12_0744	HELPY_0632	HPB8_942	HPSJM_03725	(HPSH_03165)	(HPV225_0743)	(HPCU_03920)	(HPSAT_03120)	(HPPC_03725)	(jhp0672)	(hp908_0747)
hslU	ATP-dependent protease ATP-binding subunit	0.00724	0.011375	HPF57_0546	HPF32_0496	HPF30_0808	HPF16_0838	KHP_0802	mHPKB_0825	HP0516	HPAG1_0490	HPG27_475	HPP12_0522	HELPY_0831	HPB8_732	HPSJM_02715	(HPSH_04345)	(HPV225_0511)	(HPCU_02815)	(HPSAT_04195)	(HPPC_02535)	(jhp0465)	(hp908_0515)
czcA	Cation efflux system protein	0.00717	0.0136833	HPF57_1285	HPF32_1255	HPF30_0071	HPF16_1260	KHP_1222	HPKB_1262	HP1329	HPAG1_1274	HPG27_1277	HPP12_1293	HELPY_1305	HPB8_150	HPSJM_06665	(HPSH_06870)	(HPV225_1365)	(HPCU_06790)	(HPSAT_06430)	(HPPC_06540)	(jhp1249)	(hp908_1329)
murA	UDP-N-acetylglucosamine 1-carboxyvinyltransferase	0.00717	0.00630167	HPF57_0671	HPF32_0671	HPF30_0680	HPF16_0657	KHP_0673	HPKB_0696	HP0648	HPAG1_0633	HPG27_610	HPP12_0661	HELPY_0723	HPB8_850	HPSJM_03300	(HPSH_03620)	(HPV225_0656)	(HPCU_03520)	(HPSAT_03550)	(HPPC_03550)	(jhp0593)	(hp908_0661)
ureH	Urease accessory protein	0.00714	0.0135517	HPF57_0078	HPF32_0077	HPF30_1233	HPF16_0079	KHP_0070	HPKB_0079	HP0067	HPAG1_0068	HPG27_62	HPP12_0071	HELPY_0063	HPB8_1499	HPSJM_00390	(HPSH_00320)	(HPV225_0072)	(HPCU_00305)	(HPSAT_00295)	(HPPC_00335)	(jhp0062)	(hp908_0075)
	Hypothetical protein	0.00713	0.003555	HPF57_0997	HPF32_0370	HPF30_0353	HPF16_0977	KHP_0939	HPKB_0962	HP0420	HPAG1_0974	HPG27_953	HPP12_1004	HELPY_1008	HPB8_470	HPSJM_05095	(HPSH_05310)	(HPV225_1047)	(HPCU_05260)	(HPSAT_04930)	(HPPC_05020)	(jhp0964)	(hp908_1024)
surE	Stationary phase survival protein SurE	0.00704	0.010985	HPF57_0939	HPF32_0426	HPF30_0411	HPF16_0909	KHP_0868	HPKB_0898	HP0930	HPAG1_0911	HPG27_879	HPP12_0927	HELPY_0914	HPB8_619	HPSJM_04735	(HPSH_04900)	(HPV225_0950)	(HPCU_04885)	(HPSAT_04550)	(HPPC_04685)	(jhp0865)	(hp908_0944)
xseA	Exodeoxyribonuclease VII large subunit	0.00703	0.01616	HPF57_0277	HPF32_0268	HPF30_1037	HPF16_0266	KHP_0257	HPKB_0269	HP0259	HPAG1_0261	HPG27_238	HPP12_0258	HELPY_0264	HPB8_1304	HPSJM_01420	(HPSH_01345)	(HPV225_0278)	(HPCU_01620)	(HPSAT_01295)	(HPPC_01310)	(jhp0243)	(hp908_0271)
	Hypothetical protein	0.00702	0.02555	HPF57_0864	HPF32_0809	HPF30_0489	HPF16_0519	KHP_0486	HPKB_0503	HP0842	HPAG1_0827	HPG27_800	HPP12_0848	HELPY_0513	HPB8_1052	HPSJM_04285	(HPSH_02590)	(HPV225_0862)	(HPCU_04455)	(HPSAT_02550)	(HPPC_04265)	(jhp0780)	(hp908_0857)
	NifS-like protein	0.00699	0.0106217	HPF57_1012	HPF32_0355	HPF30_0338	HPF16_0991	KHP_0951	HPKB_0978	HP0405	HPAG1_0987	HPG27_992	HPP12_1015	HELPY_1020	HPB8_457	HPSJM_05160	(HPSH_05380)	(HPV225_1064)	(HPCU_05315)	(HPSAT_04990)	(HPPC_05080)	(jhp0976)	(hp908_1038)
metB	Cystathionine gamma-synthase/cystathionine beta-lyase	0.00692	0.0126	HPF57_0129	HPF32_0118	HPF30_1186	HPF16_0119	KHP_0109	HPKB_0119	HP0106	HPAG1_0106	HPG27_98	HPP12_0108	HELPY_0105	HPB8_1459	HPSJM_00595	(HPSH_00530)	(HPV225_0115)	(HPCU_00500)	(HPSAT_00500)	(HPPC_00540)	(jhp0098)	(mhp908_0116)
horG	Outer membrane protein	0.0069	0.026418	(HPF57_0817)	HPF32_0763	HPF30_0535	HPF16_0566	mKHP_0532	mHPKB_0554	HP0796	HPAG1_0781	HPG27_752	mHPP12_0803	HELPY_0564	mHPB8_1004	mHPSJM_04030	(mHPSH_02835)	(mHPV225_0810)	(mHPCU_04220)	(HPSAT_02810)	(HPPC_04015)	(jhp0732)	(mhp908_0809)
flaG	Flagellar biosynthesis protein G	0.00685	0.02952	HPF57_0380	HPF32_0977	HPF30_0968	HPF16_0335	KHP_0320	aH52_1_032	HP0327	HPAG1_0331	HPG27_309	HPP12_0325	HELPY_0331	aHB8_1_016	HPSJM_01755	(HPSH_01700)	(HPV225_0346)	(HPCU_01965)	(HPSAT_01635)	(HPPC_01660)	(jhp0310)	(hp908_0343)
horJ	Outer membrane protein	0.0068	0.0169767	HPF57_1384	HPF32_1356	HPF30_1336	HPF16_1365	KHP_1320	HPKB_1371	HP1469	HPAG1_1446	HPG27_1392	HPP12_1447	HELPY_1441	HPB8_62	HPSJM_07490	(HPSH_07525)	(HPV225_1546)	(HPCU_07405)	(HPSAT_07065)	(HPPC_07190)	(jhp1362)	(hp908_1451)
mraW	S-adenosyl-methyltransferase MraW	0.0068	0.017865	HPF57_0730	HPF32_0619	HPF30_0627	HPF16_0717	KHP_0616	mHPKB_0641	HP0707	HPAG1_0692	HPG27_664	HPP12_0718	HELPY_0659	HPB8_912	HPSJM_03575	(HPSH_03320)	(HPV225_0717)	(HPCU_03805)	(HPSAT_03270)	(HPPC_03240)	(jhp0646)	(hp908_0717)
gidA	TRNA uridine 5-carboxymethylaminomethyl modification enzyme GidA	0.00678	0.01185	HPF57_0232	HPF32_0222	HPF30_1082	HPF16_0221	KHP_0213	(aH52_1_026)	HP0213	HPAG1_0214	HPG27_195	HPP12_0214	HELPY_0216	HPB8_1352	HPSJM_01170	(HPSH_01100)	(HPV225_0229)	(HPCU_01370)	(HPSAT_01055)	(HPPC_01065)	(jhp0199)	(hp908_0224)
engB	GTPase EngB	0.00677	0.00888833	HPF57_1502	HPF32_1473	HPF30_1459	HPF16_1481	KHP_1436	HPKB_1490	HP1567	HPAG1_1516	HPG27_1504	HPP12_1558	HELPY_1570	HPB8_1650	HPSJM_08100	(HPSH_08165)	(HPV225_1615)	(HPCU_08025)	(HPSAT_07680)	(HPPC_08005)	(jhp1475)	(hp908_1584)
	Hypothetical protein	0.00677	0.01775	HPF57_1419	HPF32_1393	HPF30_1374	HPF16_1404	KHP_1356	HPKB_1407	HP1504	HPAG1_1408	mHPG27_1428	HPP12_1482	HELPY_1477	HPB8_25	HPSJM_07675	(HPSH_07720)	(HPV225_1510)	(HPCU_07580)	(HPSAT_07255)	(HPPC_07380)	(jhp1397)	(hp908_1490)
lspA	Lipoprotein signal peptidase	0.00672	0.0142683	HPF57_0085	HPF32_0084	HPF30_1226	HPF16_0086	KHP_0077	HPKB_0087	HP0074	HPAG1_0075	mHPG27_69	HPP12_0078	HELPY_0071	HPB8_1490	HPSJM_00430	(HPSH_00360)	(HPV225_0081)	(HPCU_00340)	(HPSAT_00335)	(mHPPC_00375)	(jhp0069)	(hp908_0082)
gap	Glyceraldehyde-3-phosphate dehydrogenase	0.00666	0.01357	HPF57_0056	HPF32_0055	HPF30_0054	HPF16_0053	KHP_0055	HPKB_0055	HP1346	HPAG1_1293	HPG27_1294	HPP12_1309	HELPY_1322	HPB8_133	HPSJM_06745	(HPSH_06965)	(HPV225_1384)	(HPCU_06875)	(HPSAT_06520)	(HPPC_06625)	(jhp1265)	(hp908_1348)
smpB	SsrA-binding protein	0.00666	0.008205	HPF57_1359	HPF32_1331	HPF30_1311	HPF16_1340	KHP_1295	HPKB_1345	HP1444	HPAG1_1370	HPG27_1366	HPP12_1422	HELPY_1415	HPB8_92	HPSJM_07335	(HPSH_07390)	(HPV225_1574)	(HPCU_07275)	(HPSAT_06930)	(HPPC_07040)	(jhp1337)	(hp908_1424)
acxB	N-methylhydantoinase	0.00664	0.00102667	HPF57_0721	HPF32_0628	HPF30_0636	HPF16_0708	KHP_0626	HPKB_0651	HP0696	HPAG1_0681	HPG27_652	HPP12_0707	HELPY_0674	HPB8_897	HPSJM_03530	(HPSH_03370)	(HPV225_0704)	(HPCU_03750)	(HPSAT_03325)	(HPPC_03300)	(jhp0632)	(hp908_0700)
	Hypothetical protein	0.00663	0.015995	HPF57_0326	HPF32_0282	HPF30_1023	HPF16_0280	KHP_0271	HPKB_0284	HP0273	HPAG1_0275	(aHPG27_029)	HPP12_0272	HELPY_0279	HPB8_1289	HPSJM_01480	(HPSH_01420)	(HPV225_0291)	(HPCU_01695)	(HPSAT_01365)	(HPPC_01385)	(jhp0258)	(hp908_0287)
	Putative type II methylase protein	0.00662	0.00934333	HPF57_1467	HPF32_1440	HPF30_1424	HPF16_1447	mKHP_1404	HPKB_1456	(aHP26695_052)	HPAG1_1485	HPG27_1474	HPP12_1523	HELPY_1539	HPB8_1686	HPSJM_07940	(HPSH_07990)		(HPCU_07835)	(HPSAT_07490)	(HPPC_07625)		(hp908_1546)
argS	Arginyl-tRNA synthetase	0.0066	0.0158083	HPF57_0371	HPF32_0986	HPF30_0977	HPF16_0326	KHP_0312	HPKB_0326	HP0319	HPAG1_0322	HPG27_300	HPP12_0316	HELPY_0322	mHPB8_1246	HPSJM_01710	(HPSH_01650)	(HPV225_0336)	(HPCU_01920)	(HPSAT_01585)	(HPPC_01615)	(jhp0302)	(hp908_0333)
	Hypothetical protein	0.00656	0.0331717	HPF57_1034	HPF32_0333	HPF30_0316	HPF16_1013	KHP_0973	HPKB_1000	HP0383	HPAG1_1009	HPG27_1014	HPP12_1037	HELPY_1042	HPB8_432	HPSJM_05270	(HPSH_05490)	(HPV225_1087)	(HPCU_05425)	(HPSAT_05105)	(HPPC_05195)	(jhp0998)	(hp908_1061)
hypC	Hydrogenase expression/formation protein HypC	0.00656	0.0174833	HPF57_0911	HPF32_0452	HPF30_0438	HPF16_0882	KHP_0842	HPKB_0869	HP0899	HPAG1_0879	HPG27_853	HPP12_0895	HELPY_0883	HPB8_653	HPSJM_04565	(HPSH_04740)	(HPV225_0921)	(HPCU_04750)	(HPSAT_04410)	(HPPC_04530)	(jhp0836)	(hp908_0913)
thi80	Hypothetical protein	0.00653	0.0222583	HPF57_1247	HPF32_1217	HPF30_0109	HPF16_1222	KHP_1184	HPKB_1224	HP1291	HPAG1_1222	mHPG27_1241 (HPG27_1222)	HPP12_1257	mHELPY_1267	HPB8_190	HPSJM_06470 (HPSJM_06400)	(HPSH_06675)	(HPV225_1325)	(HPCU_06595 HPCU_06535)	(HPSAT_06230)	(HPPC_06340)	(jhp1211)	(hp908_1291)
lys1	Hypothetical protein	0.00653	0.0116383	HPF57_1422	HPF32_1396	HPF30_1377	HPF16_1407	KHP_1359	mHPKB_1410	mHP1507	HPAG1_1405	mHPG27_1431	HPP12_1485	HELPY_1480	HPB8_22	HPSJM_07690	(mHPSH_07735)	(HPV225_1507)	(HPCU_07595)	(HPSAT_07270)	(HPPC_07395)	(jhp1400)	(mhp908_1493)
	Putative sulfate permease	0.00651	0.01445	HPF57_0247	HPF32_0237	HPF30_1067	HPF16_0236	mKHP_0227	HPKB_0237	HP0228	HPAG1_0231	HPG27_208	HPP12_0228	HELPY_0232	HPB8_1337	HPSJM_01260	(HPSH_01185)	(HPV225_0245)	(HPCU_01460)	(HPSAT_01135)	(HPPC_01155)	(jhp0213)	(hp908_0241)
truA	TRNA pseudouridine synthase A	0.00648	0.0167333	HPF57_1055	HPF32_1030	HPF30_0295	HPF16_1036	KHP_0994	HPKB_1022	HP0361	HPAG1_1032	HPG27_1035	HPP12_1059	HELPY_1063	HPB8_410	HPSJM_05390	(HPSH_05610)	(HPV225_1110)	(HPCU_05535)	(HPSAT_05220)	(HPPC_05305)	(jhp1019)	(hp908_1085)
ung	Uracil-DNA glycosylase	0.00646	0.01464	HPF57_0055	HPF32_0054	HPF30_0053	HPF16_0052	KHP_0054	mHPKB_0054	HP1347	HPAG1_1294	HPG27_1295	HPP12_1310	HELPY_1323	HPB8_132	HPSJM_06750	(HPSH_06970)	(HPV225_1385)	(HPCU_06880)	(HPSAT_06525)	(HPPC_06630)	(jhp1266)	(hp908_1350)
rplO	50S ribosomal protein L15	0.00645	0.00920667	HPF57_1257	HPF32_1227	HPF30_0099	HPF16_1232	mKHP_1194	HPKB_1234	HP1301	mHPAG1_1246	HPG27_1250	HPP12_1266	HELPY_1277	HPB8_178	HPSJM_06525	(HPSH_06730)	(HPV225_1338)	(HPCU_06650)	(HPSAT_06290)	(HPPC_06400)	(jhp1221)	(hp908_1301)
	Hypothetical protein	0.00644	0.0303	HPF57_0420	HPF32_0939	HPF30_0929	HPF16_0373	KHP_0358	HPKB_0373	HP1080	HPAG1_0367	HPG27_350	HPP12_0364	HELPY_0373	HPB8_1199	HPSJM_01945	(HPSH_01915)	(HPV225_0388)	(HPCU_02165)	(HPSAT_01840)	(HPPC_01860)	(jhp0345)	(hp908_0381)
dfp	Bifunctional phosphopantothenoylcysteine decarboxylase/phosphopantothenate synthase	0.00642	0.0304333	HPF57_0863	HPF32_0808	HPF30_0490	HPF16_0520	KHP_0487	mHPKB_0504	HP0841	HPAG1_0826	HPG27_799	HPP12_0847	HELPY_0514	HPB8_1051	HPSJM_04280	(HPSH_02595)	(HPV225_0861)	(HPCU_04450)	(HPSAT_02555)	(HPPC_04260)	(jhp0779)	(hp908_0856)
ispA	Geranyltranstransferase	0.0064	0.01878	HPF57_0938	HPF32_0427	HPF30_0412	HPF16_0908	KHP_0867	HPKB_0897	HP0929	HPAG1_0910	HPG27_878	HPP12_0926	HELPY_0913	HPB8_620	HPSJM_04730	(HPSH_04895)	(HPV225_0949)	(HPCU_04880)	(HPSAT_04545)	(HPPC_04680)	(jhp0864)	(hp908_0943)
	Hypothetical protein	0.00639	0.0183317	HPF57_0362	HPF32_0318	HPF30_0986	HPF16_0316	KHP_0305	HPKB_0319	HP0308	HPAG1_0310	HPG27_287	HPP12_0307	HELPY_0315	HPB8_1254	HPSJM_01660	(HPSH_01595)	(HPV225_0326)	(HPCU_01875)	(HPSAT_01540)	(HPPC_01565)	(jhp0293)	(hp908_0323)
	Lipase-like protein	0.00638	0.0148683	HPF57_1404	HPF32_1376	HPF30_1357	HPF16_1386	KHP_1340	HPKB_1393	HP1489	HPAG1_1424	HPG27_1412	HPP12_1467	HELPY_1462	HPB8_41	HPSJM_07595	(HPSH_07630)	(HPV225_1526)	(HPCU_07505)	(HPSAT_07170)	(HPPC_07305)	(jhp1382)	(hp908_1474)
folK	7, 8-dihydro-6-hydroxymethylpterin-pyrophosphokinase	0.00636	0.0188467	HPF57_0463	HPF32_0897	HPF30_0886	HPF16_0415	mKHP_0399	mHPKB_0416	mHP1036	mHPAG1_0411	HPG27_392	mHPP12_0408	mHELPY_0417	mHPB8_1154	mHPSJM_02175	(HPSH_02135)	(HPV225_0432)	(mHPCU_02390)	(mHPSAT_02060)	(mHPPC_02075)	(jhp0388)	(hp908_0428)
	Hypothetical protein	0.00635	0.023015	HPF57_0608	HPF32_0558	HPF30_0744	HPF16_0776	mKHP_0735	mHPKB_0761	mHP0583	mHPAG1_0562	mHPG27_542	mHPP12_0589	mHELPY_0792	mHPB8_780	mHPSJM_02950	(mHPSH_03960)	(mHPV225_0589)	(mHPCU_03180)	(mHPSAT_03890)	(mHPPC_02890)	(mjhp0530)	(hp908_0592)
carA	Carbamoyl phosphate synthase small subunit	0.00633	0.016195	HPF57_1196	HPF32_1166	HPF30_0159	HPF16_1171	KHP_1133	HPKB_1173	HP1237	HPAG1_1179	HPG27_1181	HPP12_1203	HELPY_1212	HPB8_247	HPSJM_06175	(HPSH_06400)	(HPV225_1271)	(HPCU_06290)	(HPSAT_05965)	(HPPC_06050)	(jhp1158)	(hp908_1238)
cagD	Cag pathogenicity island protein	0.00632	0.0412583	HPF57_0572	HPF32_0521	HPF30_0781	HPF16_0813	KHP_0774	HPKB_0798	HP0545	mHPAG1_0521	HPG27_504	HPP12_0552		mHPB8_698	mHPSJM_02565	(HPSH_04160)	(mHPV225_0549)	(HPCU_02980)		(HPPC_02700)	(jhp0493)	(hp908_0547)
copA	Copper-transporting ATPase	0.0063	0.009255	HPF57_0428	HPF32_0932	HPF30_0921	HPF16_0380	KHP_0363	HPKB_0379	HP1072	HPAG1_0375	HPG27_356	HPP12_0372	HELPY_0379	HPB8_1192	HPSJM_01985	(HPSH_01965)	(HPV225_0395)	(HPCU_02205)	(HPSAT_01885)	(HPPC_01890)	(jhp0353)	(hp908_0392)
	Hypothetical protein	0.00627	0.020215	HPF57_1137	HPF32_1108	HPF30_0217	HPF16_1113	KHP_1069	HPKB_1104	HP1173	HPAG1_1112	HPG27_1117	HPP12_1139	HELPY_1147	HPB8_324	HPSJM_05835	(HPSH_06070)	(HPV225_1196)	(HPCU_05965)	(HPSAT_05660)	(HPPC_05720)	(jhp1100)	(hp908_1171)
rpe	Ribulose-phosphate 3-epimerase	0.00627	0.0106067	HPF57_1464	HPF32_1437	HPF30_1421	HPF16_1444	KHP_1401	HPKB_1453	HP1386	HPAG1_1482	HPG27_1471	HPP12_1526	HELPY_1536	aHB8_1_019	HPSJM_07925	(HPSH_07975)	(HPV225_1473)	(HPCU_07820)	(HPSAT_07475)	(HPPC_07610)	(jhp1439)	(hp908_1543)
ispB	Putative octaprenyl-diphosphate synthase	0.00627	0.0133983	HPF57_0259	HPF32_0250	HPF30_1055	HPF16_0248	KHP_0239	HPKB_0250	HP0240	HPAG1_0243	HPG27_220	HPP12_0240	HELPY_0245	HPB8_1323	HPSJM_01325	(HPSH_01250)	(HPV225_0258)	(HPCU_01525)	(HPSAT_01200)	(HPPC_01215)	(jhp0225)	(hp908_0253)
amiA	N-acetylmuramoyl-L-alanine amidase	0.00627	0.025125	HPF57_0794	HPF32_0741	HPF30_0558	HPF16_0588	KHP_0555	HPKB_0578	HP0772	HPAG1_0757	HPG27_729	HPP12_0781	HELPY_0592	HPB8_981	HPSJM_03915	(HPSH_02950)	(mHPV225_0783)	(HPCU_04105)	(HPSAT_02920)	(HPPC_03905)	(jhp0709)	(hp908_0787)
tenA	Putative transcriptional regulator	0.00626	0.01293	HPF57_1245	HPF32_1215	HPF30_0111	HPF16_1220	KHP_1182	HPKB_1222	HP1287	HPAG1_1226	HPG27_1239	(HPP12_1253)	HELPY_1263	HPB8_194	HPSJM_06450	(HPSH_06665)	(HPV225_1321)	(HPCU_06585)	(HPSAT_06220)	(HPPC_06330)	(jhp1207)	(hp908_1286)
	Hypothetical protein	0.00625	0.026845	HPF57_0605	HPF32_0555	HPF30_0747	HPF16_0779	KHP_0738	HPKB_0764	HP0580	HPAG1_0559	mHPG27_539	HPP12_0586	mHELPY_0795	HPB8_776	HPSJM_02935	(HPSH_03975)	(HPV225_0586)	(HPCU_03165)	(HPSAT_03905)	(HPPC_02875)	(jhp0527)	(hp908_0587)
trpB	Tryptophan synthase subunit beta	0.00625	0.010495	HPF57_1237	HPF32_1207	HPF30_0119	HPF16_1212	KHP_1174	HPKB_1214	HP1278	HPAG1_1234	HPG27_1224	HPP12_1244	HELPY_1255	HPB8_202	HPSJM_06410	(HPSH_06620)	(HPV225_1312)	(HPCU_06545)	(HPSAT_06180)	(HPPC_06285)	(jhp1199)	(hp908_1278)
	Hypothetical protein	0.00621	0.0178	HPF57_0913	HPF32_0450	HPF30_0436	HPF16_0884	KHP_0845	HPKB_0871	HP0902	HPAG1_0882	HPG27_855	HPP12_0898	HELPY_0886	HPB8_651	HPSJM_04580	(HPSH_04755)	(HPV225_0923)	(HPCU_04765)	(HPSAT_04420)	(HPPC_04545)	(jhp0839)	(hp908_0916)
algC	Phosphomannomutase	0.00617	0.0153217	HPF57_1234	HPF32_1205	HPF30_0122	HPF16_1210	KHP_1171	HPKB_1211	HP1275	HPAG1_1219	HPG27_1220	HPP12_1241	HELPY_1252	HPB8_205	HPSJM_06375	(HPSH_06605)	(HPV225_1309)	(HPCU_06515)	(HPSAT_06165)	(HPPC_06270)	(jhp1196)	(hp908_1275)
hypE	Hydrogenase expression/formation protein	0.00616	0.0216967	HPF57_1300	HPF32_1271	HPF30_1253	HPF16_1276	KHP_1236	HPKB_1277	HP0047	HPAG1_0043	HPG27_41	HPP12_0041	HELPY_0042	HPB8_1578	HPSJM_00255	(HPSH_00230)	(HPV225_0053)	(HPCU_00205)	(HPSAT_00230)	(HPPC_00215)	(jhp0040)	(hp908_0051)
dusB	Transcriptional regulator	0.00614	0.0106767	HPF57_0747	HPF32_0692	HPF30_0610	HPF16_0636	KHP_0600	HPKB_0623	HP0727	HPAG1_0711	HPG27_682	HPP12_0735	HELPY_0640	HPB8_932	HPSJM_03670	(HPSH_03225)	(HPV225_0736)	(HPCU_03885)	(HPSAT_03180)	(HPPC_03675)	(jhp0664)	(hp908_0732)
aguA	Hypothetical protein	0.00613	0.0149633	HPF57_1298	HPF32_1269	HPF30_1251	HPF16_1274	KHP_1234	HPKB_1275	HP0049	HPAG1_0045	HPG27_43	HPP12_0043	HELPY_0044	HPB8_1576	HPSJM_00265	(HPSH_00240)	(HPV225_0055)	(HPCU_00215)	(HPSAT_00240)	(HPPC_00225)	(jhp0042)	(hp908_0053)
	Hypothetical protein	0.00613	0.01638	HPF57_0444	HPF32_0916	HPF30_0905	HPF16_0396	KHP_0380	HPKB_0397	HP1055	mHPAG1_0392	HPG27_373	HPP12_0389	HELPY_0395	HPB8_1174	mHPSJM_02070	(mHPSH_02045)	(HPV225_0413)	(HPCU_02295)	(mHPSAT_01970)	(mHPPC_01975)	(jhp0370)	(hp908_0409)
pbp2	Penicillin-binding protein 2	0.00612	0.00920167	HPF57_1500	HPF32_1471	HPF30_1457	HPF16_1479	KHP_1434	HPKB_1488	HP1565	HPAG1_1514	mHPG27_1502	HPP12_1556	HELPY_1568	HPB8_1652	HPSJM_08090	(HPSH_08155)	(HPV225_1613)	(HPCU_08015)	(HPSAT_07670)	(HPPC_07995)	(jhp1473)	(hp908_1582)
gmhB	Hypothetical protein	0.00612	0.026755	HPF57_0878	HPF32_0826	HPF30_0473	HPF16_0504	KHP_0472	HPKB_0489	HP0860	HPAG1_0843	mHPG27_814	HPP12_0860	HELPY_0492	HPB8_1069	HPSJM_04365	(HPSH_02510)	(HPV225_0881)	(HPCU_04570)	(HPSAT_02430)	(HPPC_04345)	(jhp0794)	(hp908_0871)
yabJ	Hypothetical protein	0.00611	0.02527	HPF57_0953	HPF32_0415	HPF30_0397	HPF16_0923	KHP_0882	(HPKB_0912)	HP0944	HPAG1_0927	HPG27_893	HPP12_0941	HELPY_0930	HPB8_604	HPSJM_04810	(HPSH_04970)	(HPV225_0965)	(HPCU_04970)	(HPSAT_04620)	(HPPC_04765)	(jhp0879)	(hp908_0959)
tlyC	Hypothetical protein	0.00602	0.00736333	HPF57_1405	HPF32_1377	HPF30_1358	HPF16_1387	mKHP_1341	mHPKB_1394	HP1490	HPAG1_1423	mHPG27_1413	HPP12_1468	HELPY_1463	HPB8_40	HPSJM_07600	(HPSH_07635)	(HPV225_1525)	(HPCU_07510)	(mHPSAT_07175)	(HPPC_07310)	(jhp1383)	(mhp908_1475)
aroD	3-dehydroquinate dehydratase	0.00601	0	HPF57_0461	HPF32_0899	HPF30_0888	HPF16_0413	KHP_0397	HPKB_0414	HP1038	HPAG1_0409	HPG27_390	HPP12_0406	HELPY_0415	HPB8_1156	HPSJM_02165	(HPSH_02125)	(HPV225_0430)	(HPCU_02380)	(HPSAT_02050)	(HPPC_02065)	(jhp0386)	(hp908_0426)
gyrB	DNA gyrase subunit B	0.00601	0.00370167	HPF57_0533	HPF32_0483	HPF30_0820	HPF16_0852	KHP_0815	HPKB_0836	HP0501	HPAG1_0477	HPG27_461	HPP12_0509	HELPY_0851	HPB8_686	HPSJM_02510	(HPSH_04410)	(HPV225_0499)	(HPCU_02740)	(HPSAT_04255)	(HPPC_02470)	(jhp0453)	(hp908_0499)
hydC	Quinone-reactive Ni/Fe hydrogenase, cytochrome b subunit	0.006	0.0111017	HPF57_0657	HPF32_0610	HPF30_0694	HPF16_0727	KHP_0687	HPKB_0710	HP0633	HPAG1_0616	HPG27_594	HPP12_0645	HELPY_0738	HPB8_833	HPSJM_03215	(HPSH_03700)	(HPV225_0641)	(HPCU_03445)	(HPSAT_03625)	(HPPC_03195)	(jhp0576)	(hp908_0644)
ppiC	Putative peptidyl-prolyl cis-trans isomerase	0.00591	0.00688	HPF57_0194	HPF32_0183	HPF30_1121	HPF16_0183	KHP_0172	HPKB_0182	HP0175	HPAG1_0171	HPG27_160	HPP12_0172	HELPY_0179	HPB8_1391	HPSJM_00945	(HPSH_00880)	(HPV225_0191)	(HPCU_00835)	(HPSAT_00850)	(HPPC_00885)	(jhp0161)	(hp908_0183)
alaS	Alanyl-tRNA synthetase	0.00591	0.0150667	HPF57_1200	HPF32_1170	HPF30_0156	HPF16_1175	KHP_1137	HPKB_1176	HP1241	HPAG1_1183	HPG27_1185	HPP12_1207	HELPY_1216	HPB8_242	HPSJM_06195	(HPSH_06420)	(HPV225_1275)	(HPCU_06325)	(HPSAT_05985)	(HPPC_06080)	(jhp1162)	(hp908_1243)
lpxE	Lipid A 1-phosphatase	0.0059	0.029305	HPF57_0019	HPF32_0019	HPF30_0019	HPF16_0019	KHP_0019	HPKB_0024	HP0021	HPAG1_0021	HPG27_20	HPP12_0019	HELPY_0019	HPB8_1604	HPSJM_00115	(HPSH_00110)	(HPV225_0028)	(HPCU_00095)	(HPSAT_00105)	(HPPC_00105)	(jhp0019)	(hp908_0025)
htpG	Heat shock protein 90	0.00589	0.008435	HPF57_0229	HPF32_0219	HPF30_1085	HPF16_0218	KHP_0209	HPKB_0218	HP0210	HPAG1_0211	HPG27_192	HPP12_0211	HELPY_0213	HPB8_1356	HPSJM_01145	(HPSH_01085)	(HPV225_0225)	(HPCU_01350)	(HPSAT_01040)	(HPPC_01050)	(jhp0196)	(hp908_0220)
homD	Putative Outer membrane protein	0.00586	0.028355	HPF57_1368	HPF32_1340	HPF30_1320	HPF16_1349	KHP_1304	HPKB_1354	HP1453	HPAG1_1379	HPG27_1374	HPP12_1430	HELPY_1423	HPB8_83	HPSJM_07380	(HPSH_07435)	(HPV225_1565)	(HPCU_07320)	(HPSAT_06975)	(HPPC_07090)	(jhp1346)	(hp908_1434 hp908_1433)
comF	Hypothetical protein	0.00585	0.0267183	HPF57_1388	HPF32_1360	HPF30_1341	HPF16_1370	KHP_1324	HPKB_1377	HP1473	HPAG1_1440	mHPG27_1396	HPP12_1451	HELPY_1446	HPB8_57	HPSJM_07510	(HPSH_07545)	(HPV225_1542)	(HPCU_07425)	(HPSAT_07085)	(HPPC_07220)	(jhp1366)	(mhp908_1457)
ppa	Inorganic pyrophosphatase	0.00585	0.00291	HPF57_0645	HPF32_0598	HPF30_0706	HPF16_0739	KHP_0699	HPKB_0722	HP0620	HPAG1_0603	HPG27_581	HPP12_0629	HELPY_0751	HPB8_819	HPSJM_03150	(HPSH_03760)	(HPV225_0628)	(HPCU_03385)	(HPSAT_03690)	(HPPC_03130)	(jhp0564)	(hp908_0631)
miaB	Putative ATP-binding protein	0.00583	0.01013	HPF57_0322	HPF32_0278	HPF30_1027	HPF16_0276	KHP_0267	HPKB_0280	HP0269	mHPAG1_0271	mHPG27_248	mHPP12_0268	HELPY_0275	HPB8_1293	HPSJM_01460	(mHPSH_01400)	(HPV225_0287)	(HPCU_01675)	(HPSAT_01345)	(mHPPC_01365)	(mjhp0254)	(hp908_0283)
	Hypothetical protein	0.00581	0.00836167	HPF57_0171	HPF32_0160	HPF30_1144	HPF16_0160	KHP_0150	HPKB_0159	mHP0151	HPAG1_0149	HPG27_138	HPP12_0150	HELPY_0155	HPB8_1414	HPSJM_00825	(HPSH_00765)	(HPV225_0166)	(HPCU_00720)	(HPSAT_00725)	(HPPC_00770)	(jhp0139)	(hp908_0160)
cheV2	Chemotaxis protein	0.00578	0.0203567	HPF57_0639	HPF32_0590	HPF30_0713	HPF16_0745	KHP_0704	HPKB_0728	HP0616	HPAG1_0597	HPG27_576	HPP12_0625	HELPY_0756	HPB8_814	HPSJM_03120	(HPSH_03790)	(HPV225_0623)	(HPCU_03355)	(HPSAT_03720)	(HPPC_03105)	(jhp0559)	(mhp908_0625)
plsY	Hypothetical protein	0.00576	0.0128667	HPF57_1424	HPF32_1398	HPF30_1379	HPF16_1409	KHP_1361	HPKB_1412	HP1509	HPAG1_1403	mHPG27_1433	HPP12_1487	mHELPY_1482	HPB8_20	mHPSJM_07700	(HPSH_07745)	(HPV225_1505)	(mHPCU_07605)	(HPSAT_07280)	(mHPPC_07405)	(mjhp1402)	(mhp908_1495)
hopE	Outer membrane protein	0.00574	0.00186	HPF57_0729	HPF32_0620	HPF30_0628	HPF16_0716	mKHP_0617	mHPKB_0642	mHP0706	mHPAG1_0691	mHPG27_663	mHPP12_0717	mHELPY_0660	mHPB8_910	mHPSJM_03570	(HPSH_03325)	(mHPV225_0716)	(mHPCU_03800)	(mHPSAT_03275)	(mHPPC_03245)	(jhp0645)	(hp908_0715)
cagW	Cag pathogenicity island protein	0.00572	0.00755167	HPF57_0559	HPF32_0508	HPF30_0795	HPF16_0826	KHP_0790	HPKB_0813	HP0529	HPAG1_0505	HPG27_488	HPP12_0536		HPB8_714	HPSJM_02640	(HPSH_04275)	(HPV225_0524)	(HPCU_02895)	(HPSAT_04130)	(HPPC_02610)	(jhp0478)	(hp908_0533)
yjeE	Hypothetical protein	0.00572	0.0140383	HPF57_0738	HPF32_0683	HPF30_0619	HPF16_0645	KHP_0609	HPKB_0633	HP0716	HPAG1_0701	HPG27_672	HPP12_0725	HELPY_0650	HPB8_922	HPSJM_03620	(HPSH_03285)	(HPV225_0726)	(HPCU_03840)	(HPSAT_03230)	(HPPC_03620)	(jhp0654)	(hp908_0724)
mutS	Recombination and DNA strand exchange inhibitor protein	0.00571	0.013745	HPF57_0646	HPF32_0599	HPF30_0705	HPF16_0738	KHP_0698	HPKB_0721	mHP0621	mHPAG1_0604	mHPG27_582	HPP12_0634	HELPY_0750	mHPB8_820	HPSJM_03155	(HPSH_03755)	(HPV225_0629)	(HPCU_03390)	(HPSAT_03685)	(HPPC_03135)	(jhp0565)	(hp908_0632)
atpC	F0F1 ATP synthase subunit epsilon	0.00571	0.009255	HPF57_1094	HPF32_1067	HPF30_0258	HPF16_1073	KHP_1029	HPKB_1061	mHP1131	HPAG1_1069	HPG27_1076	HPP12_1097	mHELPY_1103	HPB8_370	HPSJM_05605	(HPSH_05825)	(HPV225_1152)	(HPCU_05735)	(HPSAT_05425)	(HPPC_05500)	(jhp1059)	(hp908_1127)
hemN	Coproporphyrinogen III oxidase	0.0057	0.0249617	HPF57_1185	HPF32_1155	HPF30_0170	HPF16_1160	mKHP_1122	mHPKB_1162	mHP1226	mHPAG1_1168	HPG27_1170	HPP12_1192	HELPY_1201	HPB8_259	HPSJM_06115	(HPSH_06340)	(HPV225_1259)	(HPCU_06235)	(HPSAT_05905)	(HPPC_05990)	(jhp1147)	(hp908_1226)
hofC	Outer membrane protein HofC	0.00563	0.00686667	HPF57_0517	HPF32_0847	HPF30_0835	HPF16_0481	KHP_0450	HPKB_0468	HP0486	HPAG1_0462	HPG27_445	HPP12_0493	HELPY_0469	HPB8_1095	HPSJM_02430	(HPSH_02400)	(HPV225_0486)	(HPCU_02655)	(HPSAT_02325)	(HPPC_02360)	(jhp0438)	(hp908_0483)
tolB	Translocation protein TolB	0.00562	0.00531333	HPF57_1090	HPF32_1063	HPF30_0262	HPF16_1069	KHP_1025	HPKB_1057	HP1126	HPAG1_1065	HPG27_1072	HPP12_1093	HELPY_1099	HPB8_374	HPSJM_05585	(HPSH_05805)	(HPV225_1148)	(HPCU_05715)	(HPSAT_05405)	(HPPC_05480)	(jhp1055)	(hp908_1123)
glk	Glucokinase	0.00559	0.00923833	HPF57_1065	HPF32_1039	HPF30_0286	HPF16_1045	KHP_1003	HPKB_1033	HP1103	HPAG1_1041	mHPG27_1044	HPP12_1068	HELPY_1072	HPB8_401	HPSJM_05445	(HPSH_05665)	(HPV225_1121)	(HPCU_05585)	(HPSAT_05270)	(HPPC_05355)	(jhp1029)	(hp908_1095)
pnp	Polynucleotide phosphorylase/polyadenylase	0.00558	0.01125	HPF57_1174	HPF32_1144	HPF30_0181	HPF16_1148	KHP_1110	HPKB_1150	HP1213	HPAG1_1154	HPG27_1159	HPP12_1179	HELPY_1189	HPB8_275	HPSJM_06060	(HPSH_06280)	(HPV225_1248)	(HPCU_06180)	(HPSAT_05850)	(HPPC_05935)	(jhp1136)	(hp908_1214)
pabC	Hypothetical protein	0.00557	0.0216167	HPF57_0613	HPF32_0563	HPF30_0739	HPF16_0771	KHP_0730	HPKB_0756	HP0587	HPAG1_0566	HPG27_547	HPP12_0594	HELPY_0787	HPB8_785	HPSJM_02975	(mHPSH_03935)	(HPV225_0594)	(HPCU_03205)	(mHPSAT_03865)	(HPPC_02915)	(jhp0535)	(hp908_0597)
recN	DNA repair protein	0.00556	0.01056	HPF57_1459	HPF32_1430	HPF30_1416	HPF16_1439	KHP_1396	HPKB_1447	HP1393	HPAG1_1477	HPG27_1466	HPP12_1520	HELPY_1517	HPB8_1693	HPSJM_07890	(HPSH_07940)	(HPV225_1468)	(HPCU_07780)	(HPSAT_07440)	(HPPC_07580)	(jhp1434)	(hp908_1535)
	Putative type II DNA modification enzyme	0.00556	0.01091	HPF57_1048	HPF32_1023	HPF30_0302	HPF16_1028	KHP_0987	HPKB_1014	(mHP0369)	HPAG1_1023	HPG27_1028	HPP12_1052	HELPY_1056	HPB8_417	HPSJM_05345	(HPSH_05570)	(HPV225_1102)		(HPSAT_05180)	(HPPC_05270)	(jhp1012)	(hp908_1078)
rnjA	Conserved hypothetical ATP-binding protein	0.00552	0.0133367	HPF57_1342	HPF32_1314	HPF30_1296	HPF16_1325	KHP_1279	mHPKB_1327	HP1430	HPAG1_1355	HPG27_1351	HPP12_1402	HELPY_1399	HPB8_114	HPSJM_07240	(HPSH_07285)	(HPV225_1450)	(HPCU_07190)	(HPSAT_06835)	(HPPC_06960)	(jhp1323)	(hp908_1416)
hisS	Histidyl-tRNA synthetase	0.00552	0.01229	HPF57_1153	HPF32_1123	HPF30_0202	HPF16_1128	KHP_1086	(aH52_1_082)	HP1190	HPAG1_1131	HPG27_1135	HPP12_1156	HELPY_1162	HPB8_301	HPSJM_05950	(HPSH_06160)	(HPV225_1218)	(HPCU_06065)	(HPSAT_05740)	(HPPC_05815)	(jhp1115)	(hp908_1193)
ogt	Methylated-DNA--protein-cysteine methyltransferase	0.00551	0.0124086	HPF57_0697	HPF32_0645	HPF30_0656	HPF16_0686 HPF16_0682	KHP_0648	HPKB_0671	HP0676	HPAG1_0659	HPG27_635	HPP12_0688	HELPY_0694	HPB8_879	HPSJM_03445	(HPSH_03485)	(HPV225_0682)	(HPCU_03640)	(HPSAT_03415)	(HPPC_03410)	(jhp0618)	(hp908_0686)
dppC	Dipeptide permease protein	0.00548	0.00552333	HPF57_0354	HPF32_0310	HPF30_0994	HPF16_0308	KHP_0297	HPKB_0311	HP0300	HPAG1_0302	HPG27_279	HPP12_0299	HELPY_0306	HPB8_1262	HPSJM_01620	(HPSH_01555)	(HPV225_0318)	(HPCU_01835)	(HPSAT_01500)	(HPPC_01525)	(aHPJ99_007)	(hp908_0315)
	Putative outer membrane protein	0.00547	0.026975	HPF57_1057	HPF32_1032	HPF30_0293	HPF16_1038	KHP_0996	HPKB_1026	HP0358	HPAG1_1034	HPG27_1037	HPP12_1061	HELPY_1065	HPB8_408	HPSJM_05410	(HPSH_05630)	(HPV225_1114)	(HPCU_05550)	(HPSAT_05235)	(HPPC_05320)	(jhp1022)	(hp908_1087)
	Hypothetical protein	0.0054	0.0134883	HPF57_0683	HPF32_0659	HPF30_0668	HPF16_0669	KHP_0661	HPKB_0684	HP0660	HPAG1_0645	HPG27_622	HPP12_0673	HELPY_0711	HPB8_863	HPSJM_03360	(HPSH_03555)	(HPV225_0668)	(HPCU_03580)	(HPSAT_03480)	(HPPC_03485)	(jhp0605)	(hp908_0673)
yuiF	Hypothetical protein	0.00531	0.0100583	HPF57_0779	HPF32_0726	HPF30_0575	HPF16_0603	KHP_0568	HPKB_0589	HP0758	HPAG1_0743	HPG27_714	HPP12_0768	HELPY_0607	HPB8_965	HPSJM_03845	(HPSH_03035)	(HPV225_0767)	(HPCU_04045)	(HPSAT_03000)	(HPPC_03840)	(jhp0695)	(hp908_0771)
cag5	Cag pathogenicity island protein	0.00529	0.00555333	HPF57_0554	HPF32_0503	HPF30_0800	HPF16_0831	KHP_0795	HPKB_0818	HP0524	HPAG1_0499	HPG27_483	HPP12_0531		HPB8_719	HPSJM_02665	(HPSH_04305)	(HPV225_0519)	(HPCU_02855)	(HPSAT_04160)	(HPPC_02575)	(jhp0473)	(hp908_0524)
deoB	Phosphopentomutase	0.00529	0.016392	HPF57_1142	HPF32_1113	HPF30_0212	HPF16_1118	KHP_1076	(aH52_1_079)	HP1179	HPAG1_1118	HPG27_1122	HPP12_1144	HELPY_1152	HPB8_313	HPSJM_05880	(HPSH_06110)	(HPV225_1204)	(HPCU_06000)	(HPSAT_05690)	(HPPC_05760)	(jhp1105)	(hp908_1180)
lon	ATP-dependent protease	0.00523	0.0120567	HPF57_0024	HPF32_0024	HPF30_0024	HPF16_0024	KHP_0024	HPKB_0029	HP1379	HPAG1_1325	HPG27_1324	HPP12_1374	HELPY_1366	HPB8_1548	HPSJM_07085	(HPSH_07140)	(HPV225_1417)	(HPCU_07050)	(HPSAT_06690)	(HPPC_06805)	(jhp1293)	(hp908_1380)
	Hypothetical protein	0.00523	0.034215	HPF57_0151	HPF32_0138	HPF30_1164	HPF16_0140	KHP_0130	HPKB_0139	HP0130	HPAG1_0129	HPG27_119	HPP12_0129	HELPY_0130	HPB8_1436	HPSJM_00705	(HPSH_00650)	(HPV225_0141)	(HPCU_00605)	(HPSAT_00610)	(HPPC_00650)	(jhp0119)	(mhp908_0140)
folE	GTP cyclohydrolase I	0.00517	0.00951333	HPF57_0937	HPF32_0428	HPF30_0413	HPF16_0907	KHP_0866	HPKB_0896	HP0928	HPAG1_0909	HPG27_877	HPP12_0925	HELPY_0912	HPB8_621	HPSJM_04725	(HPSH_04890)	(HPV225_0948)	(HPCU_04875)	(HPSAT_04540)	(HPPC_04675)	(jhp0863)	(hp908_0942)
dcuA	Anaerobic C4-dicarboxylate transporter	0.00517	0.01948	HPF57_0744	HPF32_0689	HPF30_0613	HPF16_0639	KHP_0603	HPKB_0627	HP0724	HPAG1_0707	HPG27_678	HPP12_0732	HELPY_0643	mHPB8_929	HPSJM_03655	(HPSH_03245)	(mHPV225_0733)	(HPCU_03870)	(HPSAT_03195)	(HPPC_03660)	(jhp0660)
hofD	Outer membrane protein HofD	0.00515	0.00404	HPF57_0518	HPF32_0846	HPF30_0834	HPF16_0482	mKHP_0451	mHPKB_0469	HP0487	HPAG1_0463	mHPG27_446	HPP12_0494	HELPY_0470	mHPB8_1094	mHPSJM_02435	(mHPSH_02405)	(mHPV225_0487)	(HPCU_02660)	(mHPSAT_02330)	(mHPPC_02365)	(mjhp0439)	(mhp908_0484)
fmt	Methionyl-tRNA formyltransferase	0.00515	0.04168	HPF57_1104	HPF32_1077	HPF30_0248	HPF16_1083	KHP_1039	HPKB_1071	HP1141	HPAG1_1079	mHPG27_1086	HPP12_1107	HELPY_1113	aHB8_1_004	HPSJM_05655	(mHPSH_05875)	(HPV225_1162)	(HPCU_05785)	(HPSAT_05475)	(HPPC_05550)	(jhp1069)	(hp908_1137)
trmE	TRNA modification GTPase TrmE	0.0051	0.0178133	HPF57_1367	HPF32_1339	HPF30_1319	HPF16_1348	mKHP_1303	HPKB_1353	mHP1452	mHPAG1_1378	mHPG27_1373	mHPP12_1429	HELPY_1422	mHPB8_84	HPSJM_07375	(HPSH_07430)	(mHPV225_1566)	(HPCU_07315)	(HPSAT_06970)	(HPPC_07085)	(mjhp1345)	(hp908_1432)
dnaJ	Co-chaperone and heat shock protein	0.00508	0.00750667	HPF57_1288	HPF32_1258	HPF30_0068	HPF16_1263	KHP_1225	HPKB_1265	HP1332	HPAG1_1277	HPG27_1280	HPP12_1296	HELPY_1308	HPB8_147	HPSJM_06680	(HPSH_06885)	(mHPV225_1368)	(HPCU_06805)	(HPSAT_06445)	(HPPC_06555)	(jhp1252)	(hp908_1332)
mda66	Modulator of drug activity	0.00507	0.0160367	HPF57_0654	HPF32_0607	HPF30_0697	HPF16_0730	KHP_0690	HPKB_0713	HP0630	HPAG1_0613	HPG27_591	HPP12_0642	HELPY_0741	HPB8_829	HPSJM_03195	(HPSH_03715)	(HPV225_0638)	(HPCU_03430)	(HPSAT_03640)	(HPPC_03175)	(jhp0573)	(hp908_0641)
ureG	Urease accessory protein	0.00505	0.00168667	HPF57_0079	HPF32_0078	HPF30_1232	HPF16_0080	KHP_0071	HPKB_0080	HP0068	HPAG1_0069	HPG27_63	HPP12_0072	HELPY_0064	HPB8_1498	HPSJM_00395	(HPSH_00325)	(HPV225_0073)	(HPCU_00310)	(HPSAT_00300)	(HPPC_00340)	(jhp0063)	(hp908_0076)
	Hypothetical protein	0.00502	0.00391833	HPF57_1145	HPF32_1116	HPF30_0209	HPF16_1121	KHP_1079	HPKB_1114	HP1182	HPAG1_1121	HPG27_1125	HPP12_1147	HELPY_1155	HPB8_310	HPSJM_05900	(HPSH_06125)	(HPV225_1210)	(HPCU_06025)	(HPSAT_05705)	(HPPC_05775)	(jhp1108)	(hp908_1183)
gppA	Guanosine-5'-triphosphate,3'-diphosphate pyrophosphatase	0.00496	0.00858	HPF57_0331	HPF32_0287	HPF30_1018	HPF16_0285	KHP_0276	HPKB_0289	HP0278	HPAG1_0280	HPG27_257	HPP12_0277	HELPY_0284	HPB8_1284	HPSJM_01505	(HPSH_01445)	(HPV225_0296)	(HPCU_01720)	(HPSAT_01390)	(HPPC_01410)	(jhp0263)	(hp908_0292)
map	Methionine aminopeptidase	0.00492	0.00825667	HPF57_1255	HPF32_1225	HPF30_0101	HPF16_1230	KHP_1192	HPKB_1232	HP1299	HPAG1_1244	HPG27_1248	HPP12_1264	HELPY_1275	HPB8_180	HPSJM_06515	(HPSH_06720)	(HPV225_1336)	(HPCU_06640)	(HPSAT_06280)	(HPPC_06390)	(jhp1219)	(hp908_1299)
nadC	Nicotinate-nucleotide pyrophosphorylase	0.00491	0.014825	HPF57_0046	HPF32_0047	HPF30_0046	HPF16_0044	KHP_0047	HPKB_0047	HP1355	HPAG1_1302	HPG27_1303	HPP12_1354	HELPY_1345	HPB8_1526	HPSJM_06800	(HPSH_07015)	(HPV225_1391)	(HPCU_06920)	(HPSAT_06565)	(HPPC_06665)	(jhp1273)	(hp908_1359)
flgK	Flagellar hook-associated protein FlgK	0.00488	0.009915	HPF57_1082	HPF32_1055	HPF30_0270	HPF16_1061	KHP_1018	HPKB_1049	HP1119	HPAG1_1057	HPG27_1064	HPP12_1084	HELPY_1091	HPB8_382	HPSJM_05545	(HPSH_05760)	(HPV225_1139)	(HPCU_05675)	(HPSAT_05360)	(HPPC_05440)	(jhp1047)	(hp908_1115)
hydB	Quinone-reactive Ni/Fe hydrogenase HydB	0.00484	0.00429667	HPF57_0656	HPF32_0609	HPF30_0695	HPF16_0728	KHP_0688	HPKB_0711	HP0632	HPAG1_0615	HPG27_593	HPP12_0644	HELPY_0739	HPB8_832	HPSJM_03210	(HPSH_03705)	(HPV225_0640)	(HPCU_03440)	(HPSAT_03630)	(HPPC_03190)	(jhp0575)	(hp908_0643)
leuS	Leucyl-tRNA synthetase	0.00484	0.0111467	HPF57_1478	HPF32_1451	HPF30_1436	HPF16_1458	KHP_1415	HPKB_1467	HP1547	HPAG1_1496	HPG27_1485	HPP12_1537	mHELPY_1550	HPB8_1675	HPSJM_08000	(HPSH_08050)	(HPV225_1589)	(HPCU_07915)	(HPSAT_07570)	(HPPC_07895)	(jhp1452)	(hp908_1556)
trmU	TRNA 2 3333	0.00483	0.00987667	HPF57_1290	HPF32_1261	HPF30_0065	HPF16_1266	KHP_1227	HPKB_1267	HP1335	mHPAG1_1282	HPG27_1283	mHPP12_1298	HELPY_1310	mHPB8_144	HPSJM_06690	(HPSH_06905)	(HPV225_1370)	(HPCU_06815)	(HPSAT_06455)	(HPPC_06565)	(jhp1254)	(hp908_1337)
	Hypothetical protein	0.00481	0.014065	(HPF57_0698 HPF57_0699)	HPF32_0644	HPF30_0655	HPF16_0683 HPF16_0687	KHP_0647	HPKB_0670	HP0677	HPAG1_0660	HPG27_636	HPP12_0689	HELPY_0693	HPB8_880	HPSJM_03450	(aHPShi470_029 aHPShi470_028)	(HPV225_0683)	(HPCU_03645)	(HPSAT_03410)	(HPPC_03405)	(jhp0619)	(hp908_0687)
	Hypothetical protein	0.0048	0.00791	HPF57_0016	HPF32_0016	HPF30_0016	HPF16_0016	mKHP_0016	mHPKB_0021	mHP0018	mHPAG1_0018	HPG27_17	mHPP12_0016	mHELPY_0016	mHPB8_1607	HPSJM_00100	(HPSH_00095)	(mHPV225_0025)	(HPCU_00080)	(HPSAT_00090)	(HPPC_00090)	(mjhp0016)	(hp908_0022)
	Hypothetical protein	0.00479	0.0158383	HPF57_1147	HPF32_1118	HPF30_0207	HPF16_1123	KHP_1081	HPKB_1116	HP1184	HPAG1_1123	HPG27_1127	HPP12_1149	HELPY_1157	HPB8_308	HPSJM_05910	(HPSH_06135)	(HPV225_1212)	(HPCU_06035)	(HPSAT_05715)	(HPPC_05785)	(jhp1110)	(mhp908_1185)
wbpB	Putative lipopolysaccharide biosynthesis protein	0.00478	0.02321	HPF57_0700	HPF32_0643	HPF30_0654	HPF16_0688	KHP_0646	HPKB_0669	HP0679	HPAG1_0661	HPG27_637	HPP12_0690	HELPY_0692	HPB8_881	HPSJM_03455	(HPSH_03470)	(HPV225_0684)	(HPCU_03650)	(HPSAT_03405)	(HPPC_03400)	(jhp0620)	(hp908_0688)
ileS	Isoleucyl-tRNA synthetase	0.00478	0.0171267	HPF57_1337	HPF32_1309	HPF30_1291	HPF16_1320	KHP_1273	HPKB_1321	HP1422	HPAG1_1348	HPG27_1345	HPP12_1395	HELPY_1391	HPB8_122	HPSJM_07200	(HPSH_07255)	(HPV225_1444)	(HPCU_07160)	(HPSAT_06805)	(HPPC_06920)	(jhp1317)	(hp908_1406)
tetA	Tetracycline resistance proteintet A	0.00475	0.0201817	HPF57_1127	HPF32_1100	HPF30_0225	HPF16_1105	KHP_1061	HPKB_1095	HP1165	HPAG1_1104	HPG27_1109	HPP12_1131	HELPY_1139	HPB8_332	HPSJM_05790	(aHPShi470_060)	(HPV225_1187)	(HPCU_05925)	(HPSAT_05615)	(HPPC_05675)	(jhp1092)	(hp908_1163)
	Hypothetical protein	0.00471	0.0124633	HPF57_0860	HPF32_0805	HPF30_0493	HPF16_0523	KHP_0490	HPKB_0507	HP0838	HPAG1_0823	HPG27_796	HPP12_0844	HELPY_0517	HPB8_1048	HPSJM_04265	(HPSH_02610)	(HPV225_0858)	(HPCU_04435)	(HPSAT_02570)	(HPPC_04245)	(jhp0776)	(hp908_0853)
	Short chain alcohol dehydrogenase	0.00468	0.017018	(HPF57_1059)	HPF32_1033	HPF30_0292	HPF16_1039	KHP_0997	HPKB_1027	HP0357	HPAG1_1035	HPG27_1038	HPP12_1062	HELPY_1066	HPB8_407	HPSJM_05415	(HPSH_05635)		(HPCU_05555)	(HPSAT_05240)	(HPPC_05325)	(jhp1023)	(hp908_1088)
	Hypothetical protein	0.00468	0.0287633	HPF57_0856	HPF32_0801	HPF30_0497	HPF16_0527	KHP_0494	HPKB_0513	HP0833	HPAG1_0819	HPG27_792	HPP12_0840	HELPY_0521	HPB8_1043	HPSJM_04230	(HPSH_02635)	(HPV225_0852)	(HPCU_04410)	(HPSAT_02595)	(HPPC_04220)	(jhp0772)	(hp908_0849)
	Hypothetical protein	0.00466	0.0110933	HPF57_1483	HPF32_1456	HPF30_1441	HPF16_1463	mKHP_1420	mHPKB_1472	(HP1542)	mHPAG1_1491	HPG27_1480	mHPP12_1542	mHELPY_1545	mHPB8_1670	mHPSJM_07975	(HPSH_08080)	(mHPV225_1594)	(mHPCU_07940)	(mHPSAT_07595)	(mHPPC_07920)	(mjhp1457)	(hp908_1561)
dapD	Tetrahydrodipicolinate N-succinyltransferase	0.00466	0.0105733	HPF57_0651	HPF32_0604	HPF30_0700	HPF16_0733	mKHP_0693	HPKB_0716	HP0626	HPAG1_0609	HPG27_587	HPP12_0639	mHELPY_0745	HPB8_825	HPSJM_03180	(HPSH_03730)	(HPV225_0634)	(HPCU_03415)	(HPSAT_03660)	(HPPC_03160)	(jhp0570)	(hp908_0637)
holA	DNA polymerase III subunit delta	0.00464	0.0176533	HPF57_1206	HPF32_1177	HPF30_0150	HPF16_1181	KHP_1143	HPKB_1182	HP1247	HPAG1_1190	mHPG27_1192	HPP12_1213	HELPY_1223	HPB8_233	HPSJM_06235	(HPSH_06460)	(HPV225_1281)	(HPCU_06375)	(HPSAT_06015)	(HPPC_06125)	(jhp1168)	(hp908_1246)
	Hypothetical protein	0.00463	0.0288217	HPF57_0253	HPF32_0243	HPF30_1061	HPF16_0242	KHP_0233	HPKB_0244	HP0234	HPAG1_0237	HPG27_214	HPP12_0234	HELPY_0239	HPB8_1331	mHPSJM_01295	(mHPSH_01215)	(mHPV225_0252)	(HPCU_01495)	(mHPSAT_01170)	(HPPC_01185)	(jhp0219)	(mhp908_0247)
priA	Primosome assembly protein PriA	0.00463	0.011725	HPF57_1030	HPF32_0337	HPF30_0320	HPF16_1009	KHP_0969	HPKB_0996	HP0387	HPAG1_1005	mHPG27_1010	HPP12_1033	HELPY_1038	HPB8_437	HPSJM_05250	(HPSH_05470)	(HPV225_1082)	(HPCU_05405)	(HPSAT_05085)	(HPPC_05175)	(jhp0994)	(hp908_1057)
	Hypothetical protein	0.00463	0.035725	HPF57_0782	HPF32_0729	HPF30_0572	HPF16_0600	mKHP_0565	aH52_1_049	mHP0761	HPAG1_0746	HPG27_717	HPP12_0771	mHELPY_0604	mHPB8_968	HPSJM_03860	(HPSH_03020)	(mHPV225_0770)	(HPCU_04060)	(HPSAT_02985)	(HPPC_03855)	(jhp0698)	(hp908_0774)
	Hypothetical protein	0.00462	0.0131933	HPF57_0122	HPF32_0125	HPF30_1193	HPF16_0127	KHP_0116	mHPKB_0126	mHP0114	mHPAG1_0114	HPG27_106	HPP12_0116	HELPY_0114	HPB8_1451	mHPSJM_00635	(HPSH_00575)	(mHPV225_0124)	(mHPCU_00540)	(mHPSAT_00540)	(mHPPC_00580)	(jhp0106)	(hp908_0125)
aroC	Chorismate synthase	0.00461	0.010615	HPF57_0686	HPF32_0656	HPF30_0665	HPF16_0672	KHP_0658	HPKB_0681	HP0663	HPAG1_0648	HPG27_625	HPP12_0676	HELPY_0708	HPB8_866	HPSJM_03375	(HPSH_03540)	(HPV225_0671)	(HPCU_03595)	(HPSAT_03465)	(HPPC_03470)	(jhp0608)	(hp908_0676)
gmd	GDP-D-mannose dehydratase	0.00461	0.00585167	HPF57_1302	HPF32_1273	HPF30_1255	HPF16_1278	KHP_1238	HPKB_1279	HP0044	HPAG1_0041	HPG27_39	HPP12_0039	HELPY_0040	HPB8_1581	HPSJM_00235	(HPSH_00215)	(HPV225_0051)	(HPCU_00195)	(HPSAT_00215)	(HPPC_00205)	(jhp0038)	(hp908_0047)
prsA	Ribose-phosphate pyrophosphokinase	0.00459	0.00707167	HPF57_0761	HPF32_0708	HPF30_0592	HPF16_0621	KHP_0584	mHPKB_0606	HP0742	HPAG1_0726	HPG27_698	HPP12_0751	HELPY_0625	HPB8_949	HPSJM_03760	(HPSH_03125)	(HPV225_0750)	(HPCU_03955)	(HPSAT_03085)	(HPPC_03760)	(jhp0679)	(hp908_0754)
dld	D-lactate dehydrogenase	0.00459	0.0207683	HPF57_1181	HPF32_1151	HPF30_0174	HPF16_1156	mKHP_1118	HPKB_1158	mHP1222	HPAG1_1164	HPG27_1166	HPP12_1188	HELPY_1197	HPB8_263	HPSJM_06095	(HPSH_06320)	(HPV225_1255)	(HPCU_06215)	(HPSAT_05885)	(HPPC_05970)	(jhp1143)	(hp908_1222)
	Hypothetical protein	0.00457	0.0102967	HPF57_0457	HPF32_0903	HPF30_0892	HPF16_0409	mKHP_0393	HPKB_0410	HP1042	HPAG1_0405	HPG27_386	mHPP12_0402	HELPY_0411	HPB8_1160	HPSJM_02145	(HPSH_02105)	(HPV225_0426)	(HPCU_02360)	(HPSAT_02030)	(mHPPC_02045)	(mjhp0382)	(hp908_0422)
putA	Proline/pyrroline-5-carboxylate dehydrogenase	0.00457	0.00874667	HPF57_0063	HPF32_0062	HPF30_1245	HPF16_0061	KHP_0065	HPKB_0063	HP0056	HPAG1_0053	HPG27_51	HPP12_0050	HELPY_0049	HPB8_1512	HPSJM_00305	(HPSH_00275)	(HPV225_0059)	(HPCU_00265)	(HPSAT_00270)	(HPPC_00250)	(jhp0048)	(hp908_0059)
tonB3	Hypothetical protein	0.00453	0.00844833	HPF57_1091	HPF32_1064	HPF30_0261	HPF16_1070	KHP_1026	HPKB_1058	(HP1128)	HPAG1_1066	HPG27_1073	HPP12_1094	HELPY_1100	HPB8_373	HPSJM_05590	(HPSH_05810)	(HPV225_1149)	(HPCU_05720)	(HPSAT_05410)	(HPPC_05485)	(jhp1056)	(hp908_1124)
	Hypothetical protein	0.0045	0.0122917	HPF57_0477	HPF32_0883	HPF30_0872	HPF16_0429	mKHP_0413	HPKB_0430	HP1022	HPAG1_0425	HPG27_406	HPP12_0422	HELPY_0431	(HPB8_1140)	HPSJM_02245	(HPSH_02205)	(mHPV225_0446)	(HPCU_02460)	(HPSAT_02130)	(HPPC_02145)	(mjhp0402)	(hp908_0442)
	Hypothetical protein	0.00449	0.0108867	HPF57_0687	HPF32_0655	HPF30_0664	HPF16_0673	KHP_0657	HPKB_0680	HP0664	HPAG1_0649	HPG27_626	HPP12_0677	HELPY_0707	HPB8_867	HPSJM_03380	(HPSH_03535)	(HPV225_0672)	(HPCU_03600)	(HPSAT_03460)	(HPPC_03465)	(jhp0609)	(hp908_0677)
proS	Prolyl-tRNA synthetase	0.00445	0.0133433	HPF57_0257	HPF32_0248	HPF30_1057	HPF16_0246	KHP_0237	HPKB_0248	HP0238	HPAG1_0241	HPG27_218	HPP12_0238	HELPY_0243	HPB8_1325	HPSJM_01315	(HPSH_01240)	(HPV225_0256)	(HPCU_01515)	(HPSAT_01190)	(HPPC_01205)	(jhp0223)	(hp908_0251)
spoT	Penta-phosphate guanosine-3'-pyrophosphohydrolase	0.00445	0.00572333	HPF57_0797	HPF32_0744	HPF30_0555	HPF16_0585	KHP_0552	HPKB_0575	HP0775	HPAG1_0760	mHPG27_732	HPP12_0784	mHELPY_0589	HPB8_984	mHPSJM_03930	(HPSH_02935)	(HPV225_0786)	(HPCU_04120)	(HPSAT_02905)	(mHPPC_03920)	(jhp0712)	(hp908_0790)
ybgC	Hypothetical protein	0.00442	0.00891	HPF57_0527	HPF32_0477	HPF30_0825	HPF16_0857	KHP_0820	HPKB_0841	HP0496	HPAG1_0472	HPG27_456	HPP12_0504	HELPY_0857	HPB8_681	HPSJM_02485	(HPSH_04435)	(HPV225_0494)	(HPCU_02710)	(HPSAT_04280)	(HPPC_02445)	(jhp0448)	(hp908_0493)
rodA	Putative rod shape-determining protein	0.00441	0.005795	HPF57_0762	HPF32_0709	HPF30_0591	HPF16_0620	KHP_0583	HPKB_0604	HP0743	HPAG1_0727	HPG27_699	mHPP12_0752	HELPY_0624	HPB8_950	HPSJM_03765	(mHPSH_03120)	(aHv22_1_034)	(HPCU_03960)	(mHPSAT_03080)	(HPPC_03765)	(jhp0680)	(aH908_1_012)
	Hypothetical protein	0.00441	0.02267	HPF57_0968	HPF32_0400	HPF30_0382	HPF16_0938	KHP_0897	HPKB_0931	HP0959	HPAG1_0943	HPG27_907	HPP12_0955	HELPY_0945	HPB8_586	HPSJM_04890	(HPSH_05055)	(HPV225_0986)	(HPCU_05045)	(HPSAT_04700)	(HPPC_04845)	(jhp0893)	(hp908_0975)
dnaA	Chromosomal replication initiation protein	0.00441	0.0110183	HPF57_1441	HPF32_1414	HPF30_1400	HPF16_1423	KHP_1380	HPKB_1430	HP1529	HPAG1_1387	HPG27_1450	HPP12_1503	HELPY_1500	HPB8_1	HPSJM_07800	(HPSH_07855)	(HPV225_1490)	(HPCU_07680)	(HPSAT_07350)	(HPPC_07485)	(jhp1417)	(hp908_1515)
	Hypothetical protein	0.00438	0.013425	HPF57_0172	HPF32_0161	HPF30_1143	HPF16_0161	KHP_0151	HPKB_0160	HP0152	HPAG1_0150	HPG27_139	HPP12_0151	HELPY_0156	HPB8_1413	HPSJM_00830	(HPSH_00770)	(HPV225_0167)	(HPCU_00725)	(HPSAT_00730)	(HPPC_00775)	(jhp0140)	(hp908_0161)
dinF	Hypothetical protein	0.00438	0.00735	HPF57_0780	HPF32_0727	HPF30_0574	HPF16_0602	KHP_0567	HPKB_0588	HP0759	HPAG1_0744	HPG27_715	HPP12_0769	HELPY_0606	HPB8_966	HPSJM_03850	(HPSH_03030)	(mHPV225_0768)	(HPCU_04050)	(HPSAT_02995)	(HPPC_03845)	(jhp0696)	(hp908_0772)
ppiD	Hypothetical protein	0.00438	0.0115067	HPF57_0986	HPF32_0384	HPF30_0364	HPF16_0960	KHP_0910	HPKB_0946	HP0977	HPAG1_0958	mHPG27_924	HPP12_0973	HELPY_0964	HPB8_568	HPSJM_04990	(mHPSH_05160)	(mHPV225_1003)	(HPCU_05125)	(HPSAT_04800)	(HPPC_04940)	(jhp0911)	(hp908_0989)
plsX	Fatty acid/phospholipid synthesis protein	0.00433	0.00715	HPF57_0219	HPF32_0209	HPF30_1093	HPF16_0207	mKHP_0200	(aH52_1_023)	mHP0201	mHPAG1_0195	HPG27_184	HPP12_0202	mHELPY_0204	HPB8_1366	HPSJM_01090	(HPSH_01030)	(HPV225_0215)	(HPCU_01135)	(HPSAT_00990)	(HPPC_01005)	(jhp0187)	(hp908_0210)
purD	Glycinamide ribonucleotide synthetase	0.00432	0.0127117	HPF57_1178	HPF32_1148	HPF30_0177	HPF16_1152	KHP_1114	HPKB_1154	HP1218	HPAG1_1158	HPG27_1163	HPP12_1183	HELPY_1194	HPB8_270	HPSJM_06080	(HPSH_06300)	(HPV225_1252)	(HPCU_06200)	(HPSAT_05870)	(HPPC_05955)	(jhp1140)	(hp908_1219)
	Putative secreted motility protein	0.00428	0.0100833	HPF57_1377	HPF32_1349	HPF30_1329	HPF16_1358	KHP_1313	mHPKB_1364	mHP1462	HPAG1_1453	HPG27_1385	HPP12_1440	HELPY_1434	HPB8_69	HPSJM_07450	(HPSH_07490)	(HPV225_1553)	(HPCU_07370)	(HPSAT_07030)	(HPPC_07150)	(jhp1355)	(hp908_1444)
hemB	Delta-aminolevulinic acid dehydratase	0.00427	0.0158133	HPF57_0182	HPF32_0171	HPF30_1133	HPF16_0171	KHP_0161	HPKB_0170	HP0163	HPAG1_0160	HPG27_149	HPP12_0161	mHELPY_0166	HPB8_1402	HPSJM_00885	(HPSH_00825)	(HPV225_0179)	(HPCU_00775)	(HPSAT_00790)	(HPPC_00830)	(jhp0150)	(hp908_0172)
oorD	2-oxoglutarate-acceptor oxidoreductase subunit OorD	0.00423	0.00425333	HPF57_0614	HPF32_0564	HPF30_0738	HPF16_0770	KHP_0729	HPKB_0755	HP0588	HPAG1_0568	HPG27_548	HPP12_0595	HELPY_0786	HPB8_786	HPSJM_02980	(HPSH_03925)	(HPV225_0595)	(HPCU_03215)	(HPSAT_03855)	(HPPC_02920)	(jhp0536)	(hp908_0598)
tagE	ToxR-activated gene	0.00421	0.00815833	HPF57_1482	HPF32_1455	HPF30_1440	HPF16_1462	KHP_1419	HPKB_1471	HP1543	HPAG1_1492	HPG27_1481	HPP12_1541	HELPY_1546	HPB8_1671	HPSJM_07980	(HPSH_08075)	(mHPV225_1593)	(HPCU_07935)	(HPSAT_07590)	(HPPC_07915)	(jhp1456)	(mhp908_1560)
	Hypothetical protein	0.00419	0.014525	HPF57_0753	HPF32_0700	HPF30_0600	HPF16_0629	KHP_0592	HPKB_0614	HP0734	HPAG1_0718	HPG27_690	HPP12_0743	HELPY_0633	HPB8_941	HPSJM_03720	(HPSH_03170)	(HPV225_0742)	(HPCU_03915)	(HPSAT_03125)	(HPPC_03720)	(jhp0671)	(hp908_0746)
glyQ	Glycyl-tRNA synthetase subunit alpha	0.00417	0.01042	HPF57_0969	HPF32_0399	HPF30_0381	HPF16_0939	KHP_0898	HPKB_0932	HP0960	HPAG1_0944	HPG27_908	HPP12_0956	HELPY_0946	HPB8_585	HPSJM_04895	(HPSH_05060)	(HPV225_0987)	(HPCU_05050)	(HPSAT_04705)	(HPPC_04850)	(jhp0894)	(hp908_0976)
fecE	Iron(III) dicitrate transporter, ATP-binding protein	0.00413	0.00799833	HPF57_0903	HPF32_0461	HPF30_0447	HPF16_0873	KHP_0834	HPKB_0857	HP0888	HPAG1_0869	HPG27_841	HPP12_0885	HELPY_0873	HPB8_664	HPSJM_04495	(HPSH_04685)	(HPV225_0909)	(HPCU_04705)	(HPSAT_04365)	(HPPC_04475)	(jhp0821)	(hp908_0903)
hpyAVIIM	Type II adenine specific methyltransferase	0.00409	0.0196083	HPF57_0507	HPF32_0853	HPF30_0843	HPF16_0459	KHP_0442	HPKB_0459	HP0478	HPAG1_0455	HPG27_436	HPP12_0488	HELPY_0462	(HPB8_1103)	HPSJM_02395	(HPSH_02355)	(HPV225_0477)	(HPCU_02620)	(HPSAT_02285)	(HPPC_02300)	(jhp0430)	(hp908_0471)
lysS	Lysyl-tRNA synthetase	0.00406	0.004985	HPF57_0201	HPF32_0192	HPF30_1112	HPF16_0190	KHP_0181	HPKB_0192	HP0182	HPAG1_0179	HPG27_168	HPP12_0182	HELPY_0186	HPB8_1384	HPSJM_01000	(HPSH_00925)	(HPV225_0198)	(HPCU_00875)	(HPSAT_00895)	(HPPC_00920)	(jhp0170)	(hp908_0192)
pepF	Oligoendopeptidase F	0.00406	0.00842167	HPF57_0497	HPF32_0862	HPF30_0852	HPF16_0450	KHP_0434	HPKB_0452	HP0470	HPAG1_0446	HPG27_428	HPP12_0479	HELPY_0453	HPB8_1113	HPSJM_02355	(HPSH_02305)	(HPV225_0468)	(HPCU_02580)	(HPSAT_02240)	(HPPC_02255)	(jhp0422)	(hp908_0463)
atpF'	F0F1 ATP synthase subunit B'	0.00403	0.0311933	HPF57_1100	HPF32_1073	HPF30_0252	HPF16_1079	KHP_1035	HPKB_1067	HP1137	HPAG1_1075	HPG27_1082	HPP12_1103	HELPY_1109	HPB8_364	HPSJM_05635	(HPSH_05855)	(HPV225_1158)	(HPCU_05765)	(HPSAT_05455)	(HPPC_05530)	(jhp1065)	(mhp908_1133)
	Hypothetical protein	0.004	0.0137917	HPF57_0582	HPF32_0531	HPF30_0771	HPF16_0803	KHP_0764	HPKB_0788	HP0555	HPAG1_0533	mHPG27_515	HPP12_0562	HELPY_0821	HPB8_749	HPSJM_02805	(HPSH_04110)	(HPV225_0561)	(aHCuz_1_025)	(HPSAT_04030)	(HPPC_02750)	(jhp0502)	(hp908_0559)
tatD	DNAse	0.00397	0.022725	HPF57_1508	HPF32_1479	HPF30_1465	HPF16_1487	KHP_1442	HPKB_1496	HP1573	HPAG1_1522	HPG27_1510	HPP12_1564	HELPY_1576	HPB8_1644	HPSJM_08130	(HPSH_08195)	(HPV225_1621)	(HPCU_08055)	(HPSAT_07710)	(HPPC_08035)	(jhp1481)	(hp908_1590)
uvrA	Excinuclease ABC subunit A	0.00393	0.00375833	HPF57_0728	HPF32_0621	HPF30_0629	HPF16_0715	KHP_0618	mHPKB_0643	mHP0705	HPAG1_0690	(aHPG27_054)	HPP12_0716	HELPY_0661	mHPB8_909	HPSJM_03565	(HPSH_03330)	(HPV225_0715)	(HPCU_03795)	(HPSAT_03280)	(HPPC_03250)	(jhp0644)	(hp908_0714)
secD	Preprotein translocase subunit SecD	0.0039	0.0056	HPF57_1475	HPF32_1448	HPF30_1433	HPF16_1455	KHP_1412	HPKB_1464	HP1550	HPAG1_1499	mHPG27_1488	HPP12_1534	HELPY_1553	HPB8_1678	HPSJM_08015	(HPSH_08035)	(HPV225_1586)	(HPCU_07900)	(HPSAT_07555)	(HPPC_07880)	(jhp1449)	(hp908_1553)
tyrS	Tyrosyl-tRNA synthetase	0.00388	0.00920333	HPF57_0796	HPF32_0743	HPF30_0556	HPF16_0586	KHP_0553	HPKB_0576	HP0774	HPAG1_0759	HPG27_731	HPP12_0783	HELPY_0590	HPB8_983	HPSJM_03925	(HPSH_02940)	(HPV225_0785)	(HPCU_04115)	(HPSAT_02910)	(HPPC_03915)	(jhp0711)	(hp908_0789)
dxs	1-deoxy-D-xylulose-5-phosphate synthase	0.00388	0.00384333	HPF57_0404	HPF32_0955	HPF30_0944	HPF16_0357	mKHP_0343	mHPKB_0357	mHP0354	mHPAG1_0349	mHPG27_331	HPP12_0348	mHELPY_0357	HPB8_1217	HPSJM_01855	(HPSH_01830)	(HPV225_0370)	(HPCU_02085)	(HPSAT_01760)	(HPPC_01775)	(mjhp0328)	(hp908_0363)
comB1	ComB8 competence protein	0.00382	0.003505	HPF57_1306	HPF32_1277	HPF30_1259	HPF16_1282	KHP_1242	HPKB_1283	HP0038	HPAG1_0037	HPG27_35	HPP12_0035	HELPY_0036	HPB8_1585	HPSJM_00215	(HPSH_00195)	(HPV225_0047)	(HPCU_00175)	(HPSAT_00195)	(HPPC_00185)	(jhp0034)	(hp908_0042)
	Phosphate permease	0.00376	0.00630333	HPF57_1406	HPF32_1378	HPF30_1359	HPF16_1388	KHP_1342	mHPKB_1395	HP1491	HPAG1_1422	HPG27_1414	HPP12_1469	HELPY_1464	HPB8_39	HPSJM_07605	(HPSH_07640)	(HPV225_1524)	(HPCU_07515)	(HPSAT_07180)	(HPPC_07315)	(jhp1384)	(hp908_1476)
dppF	Dipeptide transport system atp-binding protein	0.00376	0.00501333	HPF57_0356	HPF32_0312	HPF30_0992	HPF16_0310	KHP_0299	HPKB_0313	HP0302	HPAG1_0304	HPG27_281	HPP12_0301	HELPY_0309	HPB8_1260	HPSJM_01630	(HPSH_01565)	(HPV225_0320)	(HPCU_01845)	(HPSAT_01510)	(HPPC_01535)	(jhp0287)	(hp908_0317)
cysK	Cysteine synthetase	0.00375	0.0216983	HPF57_0128	HPF32_0119	HPF30_1187	HPF16_0120	mKHP_0110	mHPKB_0120	mHP0107	mHPAG1_0107	HPG27_99	HPP12_0109	HELPY_0106	HPB8_1458	HPSJM_00600	(HPSH_00535)	(HPV225_0116)	(HPCU_00505)	(HPSAT_00505)	(HPPC_00545)	(jhp0099)	(hp908_0117)
capJ	Type 1 capsular polysaccharide biosynthesis protein J	0.00373	0.0100817	HPF57_0996	HPF32_0371	HPF30_0354	HPF16_0976	KHP_0938	HPKB_0961	HP0421	HPAG1_0973	HPG27_952	HPP12_1003	HELPY_1007	HPB8_471	HPSJM_05090	(HPSH_05305)	(HPV225_1046)	(HPCU_05255)	(HPSAT_04925)	(HPPC_05015)	(jhp0963)	(hp908_1023)
tig	Trigger factor	0.00372	0.0135183	HPF57_0815	HPF32_0762	HPF30_0536	HPF16_0567	KHP_0533	HPKB_0555	HP0795	HPAG1_0780	HPG27_751	HPP12_0802	HELPY_0565	HPB8_1003	HPSJM_04025	(HPSH_02840)	(HPV225_0809)	(HPCU_04215)	(HPSAT_02815)	(HPPC_04010)	(jhp0731)	(hp908_0808)
lolC	Lipoprotein release system transmembrane protein	0.00369	0.00753167	HPF57_0808	HPF32_0755	HPF30_0544	HPF16_0574	mKHP_0540	mHPKB_0562	HP0787	HPAG1_0773	mHPG27_743	HPP12_0795	HELPY_0577	HPB8_995	mHPSJM_03985	(HPSH_02875)	(mHPV225_0798)	(mHPCU_04175)	(mHPSAT_02850)	(mHPPC_03975)	(jhp0724)	(hp908_0801)
cdh	CDP-diacylglycerol pyrophosphatase	0.00368	0.0302717	HPF57_0889	HPF32_0837	HPF30_0462	HPF16_0493	KHP_0461	HPKB_0478	HP0871	HPAG1_0854	HPG27_825	HPP12_0871	HELPY_0481	(HPB8_1081)	HPSJM_04420	(HPSH_02455)	(HPV225_0892)	(HPCU_04625)	(HPSAT_02375)	(HPPC_04400)	(jhp0805)	(hp908_0882)
	Hypothetical protein	0.00367	0.0151067	HPF57_0611	HPF32_0561	HPF30_0741	HPF16_0773	KHP_0732	HPKB_0758	aHP26695_019	HPAG1_0565	HPG27_545	HPP12_0592	HELPY_0789	HPB8_783	HPSJM_02965	(HPSH_03945)	(HPV225_0592)	(HPCU_03195)	(HPSAT_03875)	(HPPC_02905)	(jhp0533)	(hp908_0595)
	Hypothetical protein	0.00367	0.01945	HPF57_0443	HPF32_0917	HPF30_0906	HPF16_0395	mKHP_0379	mHPKB_0396	mHP1056	mHPAG1_0391	mHPG27_372	HPP12_0388	HELPY_0394	HPB8_1175	HPSJM_02065	(HPSH_02040)	(HPV225_0412)	(HPCU_02290)	(HPSAT_01965)	(HPPC_01970)	(mjhp0369)	(hp908_0408)
pqqE	Putative zinc protease	0.00363	0.00556833	HPF57_0486	HPF32_0874	HPF30_0863	HPF16_0438	KHP_0422	HPKB_0439	HP1012	HPAG1_0434	HPG27_416	HPP12_0431	HELPY_0441	HPB8_1128	HPSJM_02290	(HPSH_02250)	(HPV225_0456)	(HPCU_02510)	(HPSAT_02180)	(HPPC_02195)	(jhp0411)	(hp908_0451)
gatB	Aspartyl/glutamyl-tRNA amidotransferase subunit B	0.00362	0.00957167	HPF57_0681	HPF32_0661	HPF30_0670	HPF16_0667	mKHP_0663	HPKB_0686	mHP0658	mHPAG1_0643	HPG27_620	HPP12_0671	HELPY_0713	HPB8_861	HPSJM_03350	(HPSH_03565)	(HPV225_0666)	(HPCU_03570)	(HPSAT_03490)	(HPPC_03495)	(jhp0603)	(hp908_0671)
trpE	Anthranilate synthase component I	0.00361	0.0168117	HPF57_1241	HPF32_1211	HPF30_0115	HPF16_1216	KHP_1178	mHPKB_1218	HP1282	HPAG1_1230	HPG27_1228	HPP12_1248	HELPY_1259	mHPB8_198	HPSJM_06430	(HPSH_06640)	(mHPV225_1316)	(mHPCU_06565)	(mHPSAT_06200)	(mHPPC_06305)	(jhp1203)	(hp908_1282)
lctP	L-lactate permease	0.0036	0.00950833	HPF57_0160	HPF32_0148	HPF30_1155	HPF16_0149	KHP_0139	HPKB_0148	HP0140	HPAG1_0138	HPG27_127	HPP12_0138	HELPY_0142	HPB8_1425	HPSJM_00765	(HPSH_00705)	(HPV225_0154)	(HPCU_00660)	(HPSAT_00665)	(HPPC_00710)	(jhp0128)	(hp908_0149)
mutY	A/G-specific adenine glycosylase	0.0036	0.0172267	HPF57_0162	HPF32_0150	HPF30_1153	HPF16_0151	mKHP_0141	mHPKB_0150	mHP0142	mHPAG1_0140	mHPG27_129	HPP12_0141	mHELPY_0144	HPB8_1423	HPSJM_00775	(HPSH_00715)	(mHPV225_0156)	(HPCU_00670)	(HPSAT_00675)	(HPPC_00720)	(jhp0130)	(hp908_0151)
nikR	Nickel responsive regulator	0.00354	0.0243217	HPF57_1293	HPF32_1264	HPF30_0062	HPF16_1269	KHP_1230	HPKB_1270	HP1338	HPAG1_1285	HPG27_1286	HPP12_1301	HELPY_1313	HPB8_141	HPSJM_06705	(HPSH_06920)	(HPV225_1374)	(HPCU_06830)	(HPSAT_06470)	(HPPC_06580)	(jhp1257)	(hp908_1340)
	Hypothetical protein	0.00352	0.01597	HPF57_1339	HPF32_1311	HPF30_1293	HPF16_1322	KHP_1275	HPKB_1323	HP1424	HPAG1_1350	HPG27_1347	HPP12_1397	HELPY_1393	HPB8_120	HPSJM_07210	(HPSH_07265)	(HPV225_1446)	(HPCU_07170)	(HPSAT_06815)	(HPPC_06930)	(jhp1319)	(hp908_1408)
fixP	Cytochrome c oxidase diheme subunit	0.00351	0.00667333	HPF57_0167	HPF32_0156	HPF30_1148	HPF16_0156	KHP_0146	HPKB_0155	HP0147	HPAG1_0145	HPG27_134	HPP12_0146	HELPY_0151	HPB8_1418	HPSJM_00800	(HPSH_00740)	(HPV225_0161)	(HPCU_00695)	(HPSAT_00700)	(HPPC_00745)	(jhp0135)	(hp908_0156)
	Hypothetical protein	0.0035	0.0496933	HPF57_0435	HPF32_0925	HPF30_0914	HPF16_0387	mKHP_0371	HPKB_0388	mHP1064	HPAG1_0383	mHPG27_364	HPP12_0380	HELPY_0386	HPB8_1183	HPSJM_02025	(HPSH_02000)	(HPV225_0404)	(HPCU_02245)	(HPSAT_01925)	(HPPC_01930)	(mjhp0361)	(hp908_0400)
cfa	Cyclopropane fatty acid synthase	0.00348	0.004295	HPF57_1001	HPF32_0366	HPF30_0349	HPF16_0981	KHP_0943	HPKB_0966	HP0416	HPAG1_0978	HPG27_957	HPP12_1008	HELPY_1012	HPB8_466	HPSJM_05115	(HPSH_05330)	(HPV225_1051)	(HPCU_05280)	(HPSAT_04950)	(HPPC_05040)	(jhp0968)	(hp908_1028)
msrB	Bifunctional methionine sulfoxide reductase A/B protein	0.00348	0.00351333	HPF57_0244	HPF32_0234	HPF30_1070	HPF16_0233	mKHP_0224	mHPKB_0234	HP0224	HPAG1_0226	HPG27_205	HPP12_0225	mHELPY_0229	HPB8_1342	HPSJM_01230	(HPSH_01160)	(mHPV225_0242)	(mHPCU_01430)	(mHPSAT_01110)	(mHPPC_01125)	(mjhp0210)	(hp908_0235)
	Sodium- and chloride-dependent transporter	0.00346	0.00723	HPF57_0529	HPF32_0479	HPF30_0823	HPF16_0855	KHP_0818	HPKB_0839	HP0498	HPAG1_0474	HPG27_458	HPP12_0506	HELPY_0855	HPB8_683	HPSJM_02495	(HPSH_04425)	(HPV225_0496)	(HPCU_02720)	(HPSAT_04270)	(HPPC_02455)	(jhp0450)	(hp908_0496)
hofF	Outer membrane protein HofF	0.00345	0.0108567	HPF57_0809	HPF32_0756	HPF30_0543	HPF16_0573	KHP_0539	HPKB_0561	HP0788	HPAG1_0774	HPG27_744	HPP12_0796	HELPY_0576	HPB8_996	HPSJM_03990	(HPSH_02870)	(HPV225_0799)	(HPCU_04180)	(HPSAT_02845)	(HPPC_03980)	(jhp0725)	(hp908_0802)
yaeT	Protective surface antigen D15	0.00345	0.00547333	HPF57_0678	HPF32_0664	HPF30_0673	HPF16_0664	mKHP_0666	HPKB_0689	mHP0655	mHPAG1_0640	HPG27_617	mHPP12_0668	mHELPY_0716	mHPB8_858	HPSJM_03335	(HPSH_03580)	(mHPV225_0663)	(HPCU_03555)	(HPSAT_03510)	(HPPC_03510)	(mjhp0600)	(hp908_0668)
cagT	Cag pathogenicity island protein	0.0034	0.00179333	HPF57_0562	HPF32_0511	HPF30_0792	HPF16_0823	KHP_0787	HPKB_0810	HP0532	HPAG1_0508	HPG27_491	HPP12_0539		HPB8_711	HPSJM_02625	(HPSH_04260)	(HPV225_0527)	(HPCU_02910)	(HPSAT_04115)	(HPPC_02625)	(jhp0481)	(hp908_0536)
fic	Cell filamentation protein	0.00339	0.00953333	HPF57_1121	HPF32_1094	HPF30_0231	HPF16_1099	KHP_1055	HPKB_1089	HP1159	HPAG1_1098	HPG27_1103	HPP12_1125	HELPY_1133	(HPB8_340)	HPSJM_05760	(HPSH_05980)	(HPV225_1181)	(HPCU_05895)	(aHSat_1_039)	(HPPC_05645)	(jhp1086)	(hp908_1156)
	Hypothetical protein	0.00338	0.0102117	HPF57_1381	HPF32_1353	HPF30_1333	HPF16_1362	KHP_1317	HPKB_1368	HP1466	HPAG1_1449	HPG27_1389	HPP12_1444	HELPY_1438	HPB8_65	HPSJM_07470	(HPSH_07510)	(HPV225_1549)	(HPCU_07390)	(HPSAT_07050)	(HPPC_07170)	(jhp1359)	(hp908_1448)
gtp1	Translation-associated GTPase	0.00336	0.00900667	HPF57_0594	HPF32_0544	HPF30_0758	HPF16_0790	KHP_0749	HPKB_0775	HP0569	HPAG1_0548	HPG27_528	HPP12_0575	HELPY_0807	HPB8_765	HPSJM_02880	(HPSH_04030)	(HPV225_0575)	(HPCU_03110)	(HPSAT_03960)	(HPPC_02820)	(jhp0516)	(hp908_0576)
cheV	Chemotaxis protein	0.00334	0.00684167	HPF57_0017	HPF32_0017	HPF30_0017	HPF16_0017	KHP_0017	HPKB_0022	HP0019	HPAG1_0019	HPG27_18	HPP12_0017	HELPY_0017	HPB8_1606	HPSJM_00105	(HPSH_00100)	(HPV225_0026)	(HPCU_00085)	(HPSAT_00095)	(HPPC_00095)	(jhp0017)	(hp908_0023)
thrB	Homoserine kinase	0.00331	0.004675	HPF57_0449	HPF32_0911	HPF30_0900	HPF16_0401	KHP_0385	HPKB_0402	HP1050	HPAG1_0397	HPG27_378	HPP12_0394	HELPY_0400	HPB8_1169	HPSJM_02095	(HPSH_02070)	(HPV225_0418)	(HPCU_02320)	(HPSAT_01995)	(HPPC_02000)	(jhp0375)	(hp908_0414)
	Hypothetical protein	0.0033	0.01583	HPF57_0119	HPF32_0128	HPF30_1196	HPF16_0130	KHP_0119	HPKB_0129	HP0117	HPAG1_0117	mHPG27_109	HPP12_0119	HELPY_0117	HPB8_1448	HPSJM_00650	(mHPSH_00590)	(HPV225_0127)	(HPCU_00555)	(HPSAT_00555)	(HPPC_00595)	(jhp0109)	(hp908_0128)
mtn	5'-methylthioadenosine/S-adenosylhomocysteine nucleosidase	0.00328	0.014125	HPF57_0146	HPF32_0100	HPF30_1168	HPF16_0102	KHP_0093	HPKB_0101	HP0089	HPAG1_0090	HPG27_82	HPP12_0092	HELPY_0086	HPB8_1476	HPSJM_00505	(HPSH_00440)	(mHPV225_0097)	(HPCU_00410)	(HPSAT_00410)	(HPPC_00450)	(mjhp0082)	(hp908_0099)
pgk	Phosphoglycerate kinase	0.00323	0.005625	HPF57_0057	HPF32_0056	HPF30_0055	HPF16_0054	KHP_0056	mHPKB_0056	HP1345	HPAG1_1292	HPG27_1293	HPP12_1308	HELPY_1321	HPB8_134	HPSJM_06740	(HPSH_06960)	(HPV225_1383)	(HPCU_06870)	(HPSAT_06515)	(HPPC_06620)	(jhp1264)	(hp908_1347)
nuoN	NADH dehydrogenase subunit N	0.00323	0.00598167	HPF57_1232	HPF32_1203	HPF30_0124	HPF16_1208	KHP_1169	HPKB_1209	HP1273	HPAG1_1217	mHPG27_1218	HPP12_1239	HELPY_1249	HPB8_207	HPSJM_06365	(HPSH_06595)	(HPV225_1307)	(HPCU_06505)	(HPSAT_06155)	(HPPC_06260)	(jhp1194)	(hp908_1273)
recA	Recombinase A	0.00321	0.000808333	HPF57_0173	HPF32_0162	HPF30_1142	HPF16_0162	KHP_0152	HPKB_0161	HP0153	HPAG1_0151	HPG27_140	HPP12_0152	HELPY_0157	HPB8_1412	HPSJM_00835	(HPSH_00775)	(HPV225_0168)	(HPCU_00730)	(HPSAT_00735)	(HPPC_00780)	(jhp0141)	(hp908_0162)
ispE	4-diphosphocytidyl-2-C-methyl-D-erythritol kinase	0.0032	0.018515	HPF57_1358	HPF32_1330	HPF30_1310	HPF16_1339	KHP_1294	HPKB_1344	HP1443	mHPAG1_1369	mHPG27_1365	HPP12_1421	mHELPY_1414	HPB8_93	HPSJM_07330	(HPSH_07385)	(HPV225_1575)	(HPCU_07270)	(HPSAT_06925)	(HPPC_07035)	(jhp1336)	(hp908_1423)
	Outer membrane protein	0.00317	0.0177617	HPF57_1382	HPF32_1354	HPF30_1334	HPF16_1363	KHP_1318	HPKB_1369	HP1467	HPAG1_1448	HPG27_1390	HPP12_1445	HELPY_1439	HPB8_64	HPSJM_07480	(HPSH_07515)	(HPV225_1548)	(HPCU_07395)	(HPSAT_07055)	(HPPC_07180)	(jhp1360)	(hp908_1449)
ppnK	Inorganic polyphosphate/ATP-NAD kinase	0.00315	0.0158033	HPF57_1458	HPF32_1429	HPF30_1415	HPF16_1438	mKHP_1395	HPKB_1446	HP1394	HPAG1_1476	HPG27_1465	HPP12_1519	HELPY_1516	HPB8_1694	HPSJM_07885	(HPSH_07935)	(HPV225_1467)	(HPCU_07775)	(HPSAT_07435)	(HPPC_07575)	(jhp1433)	(mhp908_1534)
thrC	Threonine synthase	0.00313	0.0113233	HPF57_0137	HPF32_0110	HPF30_1178	HPF16_0111	KHP_0101	HPKB_0111	HP0098	HPAG1_0098	HPG27_90	HPP12_0100	HELPY_0095	HPB8_1468	HPSJM_00555	(HPSH_00490)	(HPV225_0107)	(HPCU_00460)	(HPSAT_00460)	(HPPC_00500)	(jhp0090)	(hp908_0107)
nuoD	NADH dehydrogenase subunit D	0.00311	0.00452167	HPF57_1222	HPF32_1193	HPF30_0134	HPF16_1198	KHP_1159	HPKB_1199	HP1263	HPAG1_1207	HPG27_1208	HPP12_1229	HELPY_1239	HPB8_217	HPSJM_06315	(HPSH_06545)	(HPV225_1297)	(HPCU_06455)	(HPSAT_06105)	(HPPC_06210)	(jhp1184)	(aH908_1_024)
	Hypothetical protein	0.00311	0.0104667	HPF57_0673	HPF32_0669	HPF30_0678	HPF16_0659	KHP_0671	HPKB_0694	mHP0650	HPAG1_0635	mHPG27_612	HPP12_0663	mHELPY_0721	mHPB8_852	mHPSJM_03310	(mHPSH_03610)	(HPV225_0658)	(HPCU_03530)	(HPSAT_03540)	(mHPPC_03540)	(mjhp0595)	(hp908_0663)
cagM	Cag pathogenicity island protein	0.00309	0.00585333	HPF57_0564	HPF32_0513	HPF30_0789	HPF16_0821	KHP_0782	HPKB_0806	HP0537	HPAG1_0512	HPG27_495	HPP12_0544		HPB8_706	HPSJM_02610	(HPSH_04205)	(HPV225_0541)	(HPCU_02940)		(HPPC_02655)	(jhp0485)	(hp908_0539)
mcp	Methyl-accepting chemotaxis protein	0.00306	0.00555833	HPF57_0624	HPF32_0574	HPF30_0728	HPF16_0760	KHP_0719	HPKB_0744	HP0599	HPAG1_0579	HPG27_559	HPP12_0606	HELPY_0773	HPB8_797	HPSJM_03035	(HPSH_03870)	(HPV225_0608)	(HPCU_03270)	(HPSAT_03795)	(HPPC_03020)	(jhp0546)	(hp908_0610)
nth	Endonuclease III	0.00305	0.0199683	HPF57_0610	HPF32_0560	HPF30_0742	HPF16_0774	mKHP_0733	HPKB_0759	mHP0585	HPAG1_0564	mHPG27_544	mHPP12_0591	HELPY_0790	HPB8_782	HPSJM_02960	(mHPSH_03950)	(HPV225_0591)	(mHPCU_03190)	(mHPSAT_03880)	(mHPPC_02900)	(jhp0532)	(hp908_0594)
mutT	Dinucleoside polyphosphate hydrolase	0.00304	0.0173633	HPF57_1187	HPF32_1157	HPF30_0168	HPF16_1162	KHP_1124	HPKB_1164	HP1228	HPAG1_1170	HPG27_1172	HPP12_1194	HELPY_1203	HPB8_257	HPSJM_06130	(HPSH_06350)	(HPV225_1261)	(HPCU_06245)	(HPSAT_05915)	(HPPC_06000)	(jhp1149)	(mhp908_1228)
	Hypothetical protein	0.00303	0.0233517	HPF57_0962	HPF32_0406	HPF30_0388	HPF16_0932	KHP_0891	HPKB_0925	HP0953	HPAG1_0937	HPG27_901	HPP12_0949	HELPY_0939	mHPB8_593	HPSJM_04860	(HPSH_05020)	(HPV225_0980)	(HPCU_05015)	(HPSAT_04670)	(HPPC_04815)	(jhp0887)	(hp908_0968)
atoE	Short-chain fatty acids transporter	0.00303	0.00926	HPF57_0718	HPF32_0631	HPF30_0639	HPF16_0705	KHP_0629	HPKB_0654	HP0693	HPAG1_0678	HPG27_649	HPP12_0704	mHELPY_0679	HPB8_893	HPSJM_03515	(HPSH_03385)	(HPV225_0700)	(HPCU_03735)	(HPSAT_03340)	(HPPC_03315)	(jhp0635)	(hp908_0704)
rlmN	Hypothetical protein	0.00298	0.0114683	HPF57_1340	HPF32_1312	HPF30_1294	HPF16_1323	KHP_1277	HPKB_1325	HP1428	HPAG1_1353	HPG27_1349	HPP12_1400	HELPY_1397	HPB8_116	HPSJM_07230	(HPSH_07275)	(HPV225_1448)	(HPCU_07180)	(HPSAT_06825)	(HPPC_06950)	(jhp1325)	(hp908_1418)
frdB	Fumarate reductase iron-sulfur subunit	0.00297	0.00137	HPF57_0209	HPF32_0199	HPF30_1103	HPF16_0197	KHP_0190	HPKB_0199	HP0191	HPAG1_0185	mHPG27_175	HPP12_0192	HELPY_0194	HPB8_1376	HPSJM_01040	(HPSH_00980)	(HPV225_0205)	(HPCU_00925)	(HPSAT_00940)	(HPPC_00955)	(jhp0177)	(hp908_0200)
hydA	Hydrogenase, small subunit	0.00288	0.00738333	HPF57_0655	HPF32_0608	HPF30_0696	HPF16_0729	KHP_0689	HPKB_0712	HP0631	HPAG1_0614	HPG27_592	HPP12_0643	HELPY_0740	HPB8_831	HPSJM_03205	(HPSH_03710)	(HPV225_0639)	(HPCU_03435)	(HPSAT_03635)	(HPPC_03185)	(jhp0574)	(hp908_0642)
fliD	Flagellar capping protein	0.00286	0.005775	HPF57_0773	HPF32_0720	HPF30_0581	HPF16_0609	KHP_0574	HPKB_0595	HP0752	HPAG1_0737	HPG27_709	HPP12_0762	HELPY_0613	HPB8_959	HPSJM_03815	(HPSH_03070)	(HPV225_0761)	(HPCU_04010)	(mHPSAT_03030)	(mHPPC_03810)	(jhp0689)	(hp908_0765)
mviN	Virulence factor MviN	0.00284	0.0134183	HPF57_0900	HPF32_0464	HPF30_0450	HPF16_0870	mKHP_0831	HPKB_0853	mHP0885	mHPAG1_0865	HPG27_838	HPP12_0882	mHELPY_0870	HPB8_668	HPSJM_04475	(HPSH_04665)	(HPV225_0906)	(HPCU_04690)	(HPSAT_04345)	(HPPC_04460)	(mjhp0817)	(hp908_0897)
	Hypothetical protein	0.00275	0.00895333	HPF57_1069	HPF32_1043	HPF30_0282	HPF16_1049	KHP_1007	HPKB_1037	HP1106	HPAG1_1045	HPG27_1048	HPP12_1071	HELPY_1075	mHPB8_398	HPSJM_05470	(HPSH_05685)	(mHPV225_1124)	(HPCU_05605)	(HPSAT_05295)	(HPPC_05375)	(jhp1033)	(hp908_1100)
dnaK	Molecular chaperone DnaK	0.00274	0.00373667	HPF57_0127	HPF32_0120	HPF30_1188	HPF16_0122	KHP_0111	HPKB_0121	HP0109	HPAG1_0109	HPG27_101	HPP12_0111	HELPY_0109	HPB8_1456	HPSJM_00610	(HPSH_00550)	(HPV225_0119)	(HPCU_00515)	(HPSAT_00515)	(HPPC_00555)	(jhp0101)	(hp908_0120)
nuoI	NADH dehydrogenase subunit I	0.00274	0.00882	HPF57_1227	HPF32_1198	HPF30_0129	HPF16_1203	KHP_1164	HPKB_1204	HP1268	HPAG1_1212	HPG27_1213	HPP12_1234	HELPY_1244	HPB8_212	HPSJM_06340	(HPSH_06570)	(HPV225_1302)	(HPCU_06480)	(HPSAT_06130)	(HPPC_06235)	(jhp1189)	(hp908_1268)
hemE	Uroporphyrinogen decarboxylase	0.00271	0.0101283	HPF57_0629	HPF32_0579	HPF30_0722	HPF16_0755	mKHP_0714	HPKB_0738	mHP0604	mHPAG1_0585	HPG27_565	HPP12_0612	HELPY_0768	HPB8_803	HPSJM_03060	(HPSH_03840)	(HPV225_0613)	(HPCU_03305)	(HPSAT_03770)	(HPPC_03050)	(jhp0551)	(hp908_0615)
dcd	Deoxycytidine triphosphate deaminase	0.0027	0.008335	HPF57_1045	HPF32_1020	HPF30_0305	HPF16_1025	KHP_0984	HPKB_1011	mHP0372	mHPAG1_1020	HPG27_1025	HPP12_1049	HELPY_1053	HPB8_420	HPSJM_05330	(HPSH_05555)	(mHPV225_1099)	(HPCU_05485)	(HPSAT_05165)	(HPPC_05255)	(jhp1009)	(hp908_1075)
	Hypothetical protein	0.00267	0.01389	HPF57_0042	HPF32_0043	HPF30_0042	HPF16_0041	KHP_0044	HPKB_0044	HP1358	HPAG1_1305	HPG27_1306	HPP12_1357	HELPY_1348	HPB8_1529	HPSJM_06815	(HPSH_07030)	(HPV225_1394)	(HPCU_06935)	(HPSAT_06580)	(HPPC_06680)	(jhp1276)	(hp908_1362)
icfA	Beta-carbonic anhydrase	0.00266	0.025015	HPF57_0004	HPF32_0004	HPF30_0004	HPF16_0004	KHP_0004	HPKB_0004	HP0004	HPAG1_0004	HPG27_4	HPP12_0004	HELPY_0004	HPB8_1621	HPSJM_00020	(HPSH_00020)	(HPV225_0004)	(HPCU_00020)	(HPSAT_00020)	(HPPC_00020)	(jhp0004)	(hp908_0004)
dapB	Dihydrodipicolinate reductase	0.00265	0.00729333	HPF57_0540	HPF32_0490	HPF30_0814	HPF16_0845	KHP_0808	HPKB_0830	HP0510	HPAG1_0484	HPG27_468	HPP12_0516	HELPY_0843	HPB8_694	HPSJM_02545	(HPSH_04375)	(HPV225_0505)	(HPCU_02775)	(HPSAT_04225)	(HPPC_02500)	(jhp0460)	(hp908_0506)
mrp	ATP-binding protein	0.00265	0.01527	HPF57_0226	HPF32_0215	HPF30_1088	HPF16_0215	mKHP_0206	HPKB_0215	mHP0207	mHPAG1_0207	HPG27_189	HPP12_0208	HELPY_0210	HPB8_1360	HPSJM_01125	(HPSH_01065)	(HPV225_0221)	(HPCU_01160)	(HPSAT_01020)	(HPPC_01030)	(jhp0193)	(hp908_0215)
	Hypothetical protein	0.0026	0.0161867	HPF57_1194	HPF32_1164	HPF30_0161	HPF16_1169	KHP_1131	HPKB_1171	HP1235	HPAG1_1177	HPG27_1179	HPP12_1201	HELPY_1210	HPB8_249	HPSJM_06165	(HPSH_06385)	(HPV225_1268)	(HPCU_06280)	(HPSAT_05950)	(HPPC_06035)	(jhp1156)	(hp908_1236)
flgR	Transcriptional activator of flagella proteins	0.00259	0.00622833	HPF57_0727	HPF32_0622	HPF30_0630	HPF16_0714	KHP_0619	HPKB_0645	HP0703	HPAG1_0688	HPG27_659	HPP12_0713	HELPY_0666	HPB8_904	HPSJM_03560	(HPSH_03340)	(HPV225_0711)	(HPCU_03780)	(HPSAT_03295)	(HPPC_03265)	(jhp0643)	(hp908_0713)
	Response regulator	0.00257	0.00592833	HPF57_0478	HPF32_0882	HPF30_0871	HPF16_0430	KHP_0414	HPKB_0431	HP1021	HPAG1_0426	HPG27_408	HPP12_0423	HELPY_0433	HPB8_1136	HPSJM_02250	(HPSH_02210)	(HPV225_0448)	(HPCU_02470)	(HPSAT_02140)	(HPPC_02150)	(jhp0403)	(hp908_0443)
gsp	Hypothetical protein	0.00255	0.007475	HPF57_0252	HPF32_0242	HPF30_1062	HPF16_0241	KHP_0232	HPKB_0243	HP0233	HPAG1_0236	HPG27_213	HPP12_0233	HELPY_0237	HPB8_1332	HPSJM_01290	(HPSH_01210)	(HPV225_0251)	(HPCU_01490)	(HPSAT_01165)	(HPPC_01180)	(jhp0218)	(hp908_0246)
hom	Homoserine dehydrogenase	0.00253	0.00940333	HPF57_0845	HPF32_0790	HPF30_0508	HPF16_0538	KHP_0506	HPKB_0524	HP0822	HPAG1_0808	HPG27_781	HPP12_0829	HELPY_0534	HPB8_1031	HPSJM_04165	(HPSH_02695)	(HPV225_0841)	(HPCU_04350)	(HPSAT_02655)	(HPPC_04160)	(jhp0761)	(hp908_0838)
	Hypothetical protein	0.00251	0.0208467	HPF57_0600	HPF32_0550	HPF30_0752	HPF16_0784	KHP_0743	HPKB_0769	HP0575	HPAG1_0554	HPG27_534	HPP12_0581	HELPY_0801	HPB8_771	HPSJM_02910	(HPSH_04000)	(HPV225_0581)	(HPCU_03140)	(HPSAT_03930)	(HPPC_02850)	(jhp0522)	(hp908_0582)
ftsZ	Cell division protein FtsZ	0.00251	0.00566167	HPF57_0988	HPF32_0382	HPF30_0362	HPF16_0962	KHP_0912	HPKB_0948	HP0979	HPAG1_0960	HPG27_926	HPP12_0975	mHELPY_0967	mHPB8_566	HPSJM_05000	(HPSH_05170)	(mHPV225_1005)	(HPCU_05135)	(HPSAT_04810)	(mHPPC_04950)	(jhp0913)	(mhp908_0991)
secY	Preprotein translocase subunit SecY	0.00249	0.00421	HPF57_1256	HPF32_1226	HPF30_0100	HPF16_1231	KHP_1193	HPKB_1233	HP1300	HPAG1_1245	HPG27_1249	HPP12_1265	HELPY_1276	HPB8_179	HPSJM_06520	(HPSH_06725)	(HPV225_1337)	(HPCU_06645)	(HPSAT_06285)	(HPPC_06395)	(jhp1220)	(hp908_1300)
	Hypothetical protein	0.00249	0.0140517	HPF57_0800	HPF32_0747	HPF30_0552	HPF16_0582	KHP_0549	HPKB_0572	HP0778	HPAG1_0763	HPG27_735	HPP12_0787	HELPY_0586	HPB8_987	HPSJM_03945	(HPSH_02920)	(HPV225_0789)	(HPCU_04135)	(HPSAT_02890)	(HPPC_03935)	(jhp0715)	(hp908_0793)
ispH	4-hydroxy-3-methylbut-2-enyl diphosphate reductase	0.00248	0.00555167	HPF57_1017	HPF32_0350	HPF30_0333	HPF16_0996	KHP_0956	HPKB_0983	HP0400	HPAG1_0992	mHPG27_997	HPP12_1020	HELPY_1025	HPB8_451	HPSJM_05185	(HPSH_05405)	(HPV225_1069)	(HPCU_05340)	(HPSAT_05015)	(HPPC_05105)	(jhp0981)	(hp908_1043)
rplJ	50S ribosomal protein L10	0.00247	0.0101483	HPF57_1161	HPF32_1131	HPF30_0194	HPF16_1136	KHP_1094	HPKB_1130	HP1200	HPAG1_1139	HPG27_1146	HPP12_1165	HELPY_1173	HPB8_291	HPSJM_05995	(HPSH_06210)	(HPV225_1228)	(HPCU_06115)	(HPSAT_05785)	(HPPC_05860)	(jhp1123)	(hp908_1201)
rpsA	30S ribosomal protein S1	0.00247	0.017695	HPF57_1018	HPF32_0349	HPF30_0332	HPF16_0997	KHP_0957	HPKB_0984	HP0399	HPAG1_0993	HPG27_998	HPP12_1021	HELPY_1026	HPB8_450	HPSJM_05190	(HPSH_05410)	(HPV225_1070)	(HPCU_05345)	(HPSAT_05020)	(HPPC_05110)	(jhp0982)	(hp908_1044)
gidB	Glucose-inhibited division protein B	0.00247	0.0148217	HPF57_0436	HPF32_0924	HPF30_0913	HPF16_0388	KHP_0372	HPKB_0389	HP1063	HPAG1_0384	HPG27_365	HPP12_0381	HELPY_0387	HPB8_1182	HPSJM_02030	(HPSH_02005)	(HPV225_0405)	(HPCU_02250)	(HPSAT_01930)	(HPPC_01935)	(jhp0362)	(hp908_0401)
dnaE	DNA polymerase III subunit alpha	0.00246	0.004894	HPF57_1375	HPF32_1347	HPF30_1327	HPF16_1356	KHP_1311	(aH52_1_097)	HP1460	HPAG1_1455	HPG27_1383	HPP12_1438	HELPY_1431	HPB8_72	HPSJM_07420	(HPSH_07475)	(HPV225_1555)	(HPCU_07360)	(HPSAT_07020)	(HPPC_07135)	(jhp1353)	(hp908_1442)
horC	Outer membrane protein HorC	0.00245	0.0159017	HPF57_0376	HPF32_0981	HPF30_0972	HPF16_0331	mKHP_0317	HPKB_0331	HP0324	HPAG1_0327	mHPG27_305	HPP12_0321	HELPY_0327	mHPB8_1240	mHPSJM_01735	(HPSH_01680)	(mHPV225_0342)	(HPCU_01945)	(HPSAT_01615)	(mHPPC_01640)	(jhp0307)	(hp908_0339)
	Hypothetical protein	0.00245	0.00840167	HPF57_0364	HPF32_0320	HPF30_0984	HPF16_0318	KHP_0307	HPKB_0321	HP0310	HPAG1_0312	HPG27_289	HPP12_0309	HELPY_0317	HPB8_1252	HPSJM_01670	(aHPShi470_015)	(HPV225_0328)	(HPCU_01885)	(HPSAT_01550)	(HPPC_01575)	(jhp0295)	(hp908_0325)
	Hypothetical protein	0.00244	0.01945	HPF57_1283	HPF32_1253	HPF30_0073	HPF16_1258	KHP_1220	mHPKB_1260	HP1327	HPAG1_1272	mHPG27_1275	HPP12_1291	HELPY_1303	HPB8_152	mHPSJM_06655	(mHPSH_06860)	(mHPV225_1363)	(mHPCU_06780)	(HPSAT_06420)	(HPPC_06530)	(jhp1247)	(hp908_1327)
trxB_2	Thioredoxin reductase	0.00243	0.0122433	HPF57_1126	HPF32_1099	HPF30_0226	HPF16_1104	KHP_1060	HPKB_1094	HP1164	HPAG1_1103	HPG27_1108	HPP12_1130	HELPY_1138	HPB8_333	HPSJM_05785	(HPSH_06005)	(HPV225_1186)	(HPCU_05920)	(HPSAT_05610)	(HPPC_05670)	(jhp1091)	(hp908_1162)
ispDF	Bifunctional 2-C-methyl-D-erythritol 4-phosphate cytidylyltransferase/2-C-methyl-D-erythritol 2,4-cyclodiphosphate synthase protein	0.00242	0.0117683	HPF57_0479	HPF32_0881	HPF30_0870	HPF16_0431	KHP_0415	HPKB_0432	HP1020	HPAG1_0427	HPG27_409	HPP12_0424	HELPY_0434	HPB8_1135	HPSJM_02255	(HPSH_02215)	(HPV225_0449)	(HPCU_02475)	(HPSAT_02145)	(HPPC_02155)	(jhp0404)	(hp908_0444)
nuoM	NADH dehydrogenase subunit M	0.00242	0.0202767	HPF57_1231	HPF32_1202	HPF30_0125	HPF16_1207	KHP_1168	HPKB_1208	HP1272	HPAG1_1216	(aHPG27_086)	HPP12_1238	HELPY_1248	HPB8_208	HPSJM_06360	(HPSH_06590)	(HPV225_1306)	(HPCU_06500)	(HPSAT_06150)	(HPPC_06255)	(jhp1193)	(hp908_1272)
glyA	Serine hydroxymethyltransferase	0.00241	0.00580833	HPF57_0202	HPF32_0193	HPF30_1111	HPF16_0191	KHP_0182	HPKB_0193	HP0183	HPAG1_0180	HPG27_169	HPP12_0183	HELPY_0187	HPB8_1383	HPSJM_01005	(HPSH_00930)	(HPV225_0199)	(HPCU_00880)	(HPSAT_00900)	(HPPC_00925)	(jhp0171)	(hp908_0193)
	Hypothetical protein	0.00238	0.00526333	HPF57_0940	HPF32_0425	HPF30_0410	HPF16_0910	KHP_0869	HPKB_0899	(mHP0932)	HPAG1_0912	HPG27_880	HPP12_0928	HELPY_0915	HPB8_618	HPSJM_04740	(HPSH_04905)	(HPV225_0951)	(HPCU_04890)	(HPSAT_04555)	(HPPC_04690)	(jhp0866)	(hp908_0945)
flgE	Flagellar hook protein FlgE	0.00234	0.00173	HPF57_0888	HPF32_0836	HPF30_0463	HPF16_0494	KHP_0462	HPKB_0479	HP0870	HPAG1_0853	HPG27_824	HPP12_0870	HELPY_0482	HPB8_1079	HPSJM_04415	(HPSH_02460)	(HPV225_0891)	(HPCU_04620)	(HPSAT_02380)	(HPPC_04395)	(jhp0804)	(hp908_0881)
recJ	Single-stranded-DNA specific exonuclease	0.00234	0.0113067	HPF57_0398	HPF32_0961	HPF30_0950	HPF16_0351	KHP_0337	HPKB_0351	HP0348	HPAG1_0343	HPG27_325	HPP12_0342	mHELPY_0351	HPB8_1224	HPSJM_01825	(HPSH_01800)	(HPV225_0364)	(HPCU_02055)	(HPSAT_01725)	(mHPPC_01745)	(jhp0322)	(hp908_0356)
rplD	50S ribosomal protein L4	0.00232	0.00312167	HPF57_1274	HPF32_1244	HPF30_0082	HPF16_1249	KHP_1211	HPKB_1251	HP1318	HPAG1_1263	HPG27_1267	HPP12_1282	HELPY_1294	HPB8_161	HPSJM_06610	(HPSH_06815)	(HPV225_1354)	(HPCU_06735)	(HPSAT_06375)	(HPPC_06485)	(jhp1238)	(hp908_1318)
ybhG	Conserved hypothetical secreted protein	0.0023	0.00506667	HPF57_1403	HPF32_1375	HPF30_1356	HPF16_1385	KHP_1339	HPKB_1392	HP1488	HPAG1_1425	HPG27_1411	HPP12_1466	HELPY_1461	HPB8_42	HPSJM_07590	(HPSH_07625)	(HPV225_1527)	(HPCU_07500)	(HPSAT_07165)	(HPPC_07300)	(jhp1381)	(hp908_1473)
ccsA	Cytochrome c-type biogenesis protein	0.00228	0.0133833	HPF57_1039	HPF32_0328	HPF30_0311	HPF16_1019	KHP_0978	HPKB_1005	HP0378	HPAG1_1014	HPG27_1019	HPP12_1043	HELPY_1047	HPB8_426	HPSJM_05300	(HPSH_05525)	(HPV225_1093)	(HPCU_05455)	(HPSAT_05135)	(HPPC_05225)	(jhp1003)	(hp908_1069)
fliM	Flagellar motor switch protein FliM	0.00225	0.00295833	HPF57_0468	HPF32_0892	HPF30_0881	HPF16_0420	KHP_0404	HPKB_0421	HP1031	HPAG1_0416	mHPG27_397	HPP12_0413	HELPY_0422	HPB8_1149	HPSJM_02200	(HPSH_02160)	(HPV225_0437)	(HPCU_02415)	(HPSAT_02085)	(HPPC_02100)	(jhp0393)	(hp908_0433)
lepA	GTP-binding protein LepA	0.00223	0.00488667	HPF57_0405	HPF32_0954	HPF30_0943	HPF16_0358	mKHP_0344	HPKB_0358	HP0355	HPAG1_0350	HPG27_332	HPP12_0349	HELPY_0358	mHPB8_1216	HPSJM_01860	(HPSH_01835)	(mHPV225_0371)	(mHPCU_02090)	(mHPSAT_01765)	(mHPPC_01780)	(jhp0329)	(hp908_0364)
czcA	Putative cation efflux system protein	0.00218	0.00976	HPF57_0978	HPF32_0392	HPF30_0372	HPF16_0952	KHP_0902	HPKB_0938	mHP0969	HPAG1_0950	HPG27_916	HPP12_0965	mHELPY_0956	HPB8_577	HPSJM_04950	(HPSH_05120)	(HPV225_0995)	(HPCU_05085)	(aHSat_1_022)	(HPPC_04900)	(jhp0903)	(mhp908_0981)
cagC	Cag pathogenicity island protein	0.00218	0.0309017	HPF57_0573	HPF32_0522	HPF30_0780	HPF16_0812	KHP_0773	HPKB_0797	HP0546	HPAG1_0522	HPG27_505	HPP12_0553		mHPB8_697	HPSJM_02560	(HPSH_04230 HPSH_04155)	(HPV225_0550)	(HPCU_02985)	(HPSAT_04080)	(HPPC_02705)	(jhp0494)	(hp908_0548)
	Hypothetical protein	0.00217	0.0163683	HPF57_0338	HPF32_0294	HPF30_1011	HPF16_0292	KHP_0283	HPKB_0296	HP0285	HPAG1_0287	HPG27_264	HPP12_0284	HELPY_0291	HPB8_1277	HPSJM_01540	(HPSH_01480)	(HPV225_0303)	(HPCU_01755)	(HPSAT_01425)	(HPPC_01445)	(jhp0270)	(hp908_0299)
gmhA	Phosphoheptose isomerase	0.00215	0.01142	HPF57_0875	HPF32_0823	HPF30_0476	HPF16_0507	KHP_0475	HPKB_0492	HP0857	HPAG1_0840	mHPG27_811	HPP12_0857	HELPY_0495	HPB8_1066	HPSJM_04350	(HPSH_02525)	(HPV225_0878)	(HPCU_04555)	(HPSAT_02445)	(HPPC_04330)	(jhp0791)	(hp908_0868)
nuoL	NADH dehydrogenase subunit L	0.0021	0.0118767	HPF57_1230	HPF32_1201	HPF30_0126	HPF16_1206	KHP_1167	HPKB_1207	HP1271	HPAG1_1215	HPG27_1216	HPP12_1237	HELPY_1247	HPB8_209	HPSJM_06355	(HPSH_06585)	(HPV225_1305)	(HPCU_06495)	(HPSAT_06145)	(HPPC_06250)	(jhp1192)	(hp908_1271)
	Hypothetical protein	0.00209	0.00805667	HPF57_1193	HPF32_1163	HPF30_0162	HPF16_1168	KHP_1130	HPKB_1170	HP1234	HPAG1_1176	HPG27_1178	HPP12_1200	HELPY_1209	HPB8_250	HPSJM_06160	(HPSH_06380)	(HPV225_1267)	(HPCU_06275)	(HPSAT_05945)	(HPPC_06030)	(jhp1155)	(mhp908_1235)
ftsY	Cell division protein	0.00209	0.006505	HPF57_0784	HPF32_0731	HPF30_0570	HPF16_0598	KHP_0563	HPKB_0585	HP0763	HPAG1_0748	HPG27_719	HPP12_0773	HELPY_0602	HPB8_970	HPSJM_03870	(HPSH_03010)	(HPV225_0772)	(HPCU_04070)	(HPSAT_02975)	(HPPC_03865)	(jhp0700)	(hp908_0777)
zwf	Glucose-6-phosphate 1-dehydrogenase	0.00209	0.0136633	HPF57_1063	HPF32_1037	HPF30_0288	HPF16_1043	KHP_1001	HPKB_1031	HP1101	HPAG1_1039	HPG27_1042	HPP12_1066	HELPY_1070	HPB8_403	HPSJM_05435	(HPSH_05655)	(HPV225_1119)	(HPCU_05575)	(HPSAT_05260)	(HPPC_05345)	(jhp1027)	(hp908_1093)
murE	UDP-N-acetylmuramoylalanyl-D-glutamate--2,6-diaminopimelate ligase	0.00208	0.023925	HPF57_1409	HPF32_1381	HPF30_1362	HPF16_1391	KHP_1345	HPKB_1398	HP1494	HPAG1_1419	HPG27_1417	HPP12_1472	HELPY_1467	HPB8_36	HPSJM_07620	(HPSH_07655)	(HPV225_1521)	(HPCU_07530)	(HPSAT_07195)	(HPPC_07330)	(jhp1387)	(hp908_1479)
glnH	Glutamine ABC transporter, periplasmic glutamine-binding protein	0.00208	0.00780667	HPF57_1136	HPF32_1107	HPF30_0218	HPF16_1112	mKHP_1068	mHPKB_1103 (aH52_1_078)	HP1172	HPAG1_1111	HPG27_1116	HPP12_1138	mHELPY_1146	HPB8_325	HPSJM_05830	(HPSH_06060)	(HPV225_1195)	(HPCU_05960)	(HPSAT_05655)	(HPPC_05715)	(jhp1099)	(hp908_1170)
galE	UDP-glucose 4-epimerase	0.00206	0.00954333	HPF57_1056	HPF32_1031	HPF30_0294	HPF16_1037	KHP_0995	HPKB_1023	HP0360	HPAG1_1033	HPG27_1036	HPP12_1060	HELPY_1064	HPB8_409	HPSJM_05395	(HPSH_05615)	(HPV225_1111)	(HPCU_05540)	(HPSAT_05225)	(HPPC_05310)	(jhp1020)	(hp908_1086)
fabG	3-ketoacyl-(acyl-carrier-protein) reductase	0.00202	0.0173533	HPF57_0586	HPF32_0536	HPF30_0766	HPF16_0798	KHP_0757	HPKB_0783	HP0561	HPAG1_0540	HPG27_520	HPP12_0567	HELPY_0816	HPB8_756	mHPSJM_02840	(HPSH_04070)	(HPV225_0567)	(HPCU_03070)	(HPSAT_04000)	(HPPC_02780)	(mjhp0508)	(hp908_0565)
	Hypothetical protein	0.00198	0.00413333	HPF57_0795	HPF32_0742	HPF30_0557	HPF16_0587	KHP_0554	HPKB_0577	HP0773	HPAG1_0758	HPG27_730	HPP12_0782	HELPY_0591	HPB8_982	HPSJM_03920	(HPSH_02945)	(HPV225_0784)	(HPCU_04110)	(HPSAT_02915)	(HPPC_03910)	(jhp0710)	(hp908_0788)
gluP	Glucose/galactose transporter	0.00198	0.00910333	HPF57_1138	HPF32_1109	HPF30_0216	HPF16_1114	KHP_1070	HPKB_1105	HP1174	HPAG1_1113	HPG27_1118	HPP12_1140	HELPY_1148	HPB8_322	HPSJM_05840	(HPSH_06075)	(HPV225_1198)	(HPCU_05970)	(HPSAT_05670)	(HPPC_05725)	(jhp1101)	(hp908_1172)
dagA	D-alanine glycine permease	0.00197	0.01826	HPF57_0951	HPF32_0417	HPF30_0399	HPF16_0921	KHP_0880	HPKB_0910	HP0942	HPAG1_0925	HPG27_891	HPP12_0939	HELPY_0928	HPB8_606	HPSJM_04800	(HPSH_04960)	(HPV225_0963)	(HPCU_04960)	(HPSAT_04610)	(HPPC_04755)	(jhp0877)	(hp908_0957)
fixN	Cytochrome c oxidase, heme b and copper-binding subunit, membrane-bound	0.00192	0.004175	HPF57_0164	HPF32_0153	HPF30_1151	HPF16_0153	KHP_0143	HPKB_0152	HP0144	HPAG1_0142	HPG27_131	HPP12_0143	HELPY_0147	HPB8_1421	HPSJM_00785	(HPSH_00725)	(HPV225_0158)	(HPCU_00680)	(HPSAT_00685)	(HPPC_00730)	(jhp0132)	(hp908_0153)
	Hypothetical protein	0.0019	0.011585	HPF57_0425	HPF32_0935	HPF30_0924	HPF16_0377	KHP_0361	HPKB_0378	HP1075	HPAG1_0372	HPG27_353	HPP12_0369	HELPY_0376	HPB8_1194	HPSJM_01970	(HPSH_01940)	(HPV225_0391)	(HPCU_02180)	(HPSAT_01865)	(HPPC_01875)	(jhp0350)	(hp908_0387)
	Hypothetical protein	0.00186	0.0131883	HPF57_0899	HPF32_0465	HPF30_0451	HPF16_0869	KHP_0830	HPKB_0852	HP0884	HPAG1_0864	HPG27_837	HPP12_0881	HELPY_0869	HPB8_669	HPSJM_04470	(HPSH_04660)	(HPV225_0905)	(HPCU_04685)	(HPSAT_04340)	(HPPC_04455)	(jhp0816)	(hp908_0896)
tlpA	Methyl-accepting chemotaxis protein	0.00183	0.0201667	HPF57_0136	HPF32_0111	HPF30_1179	HPF16_0112	KHP_0102	HPKB_0112	HP0099	HPAG1_0099	HPG27_91	HPP12_0101	HELPY_0097	HPB8_1467	HPSJM_00560	(HPSH_00495)	(HPV225_0108)	(HPCU_00465)	(HPSAT_00465)	(HPPC_00505)	(jhp0091)	(hp908_0108)
flgE	Flagellar hook protein FlgE	0.00183	0.004784	HPF57_0918	HPF32_0446	HPF30_0431	HPF16_0889	KHP_0848	(aH52_1_063)	HP0908	HPAG1_0890	HPG27_859	HPP12_0906	HELPY_0892	HPB8_644	HPSJM_04630	(HPSH_04780)	(HPV225_0928)	(HPCU_04785)	(HPSAT_04445)	(HPPC_04580)	(jhp0844)	(hp908_0921)
carB	Carbamoyl phosphate synthase large subunit	0.00181	0.00906667	HPF57_0928	HPF32_0437	HPF30_0422	HPF16_0898	KHP_0857	HPKB_0887	HP0919	HPAG1_0900	HPG27_868	HPP12_0916	HELPY_0903	HPB8_630	HPSJM_04680	(HPSH_04840)	(HPV225_0939)	(HPCU_04830)	(HPSAT_04495)	(HPPC_04630)	(jhp0853)	(hp908_0932)
petC	Ubiquinol cytochrome c oxidoreductase, cytochrome c1	0.00175	0.00851	HPF57_1487	HPF32_1460	HPF30_1445	HPF16_1467	KHP_1424	HPKB_1476	HP1538	HPAG1_1487	HPG27_1476	HPP12_1546	HELPY_1541	HPB8_1666	HPSJM_07955	(HPSH_08100)	(HPV225_1598)	(HPCU_07960)	(HPSAT_07615)	(HPPC_07940)	(jhp1461)	(hp908_1566)
hofH	Outer membrane protein HofH	0.00175	0.0155917	HPF57_1129	HPF32_1102	HPF30_0223	HPF16_1107	KHP_1063	HPKB_1097	HP1167	HPAG1_1106	HPG27_1111	HPP12_1133	HELPY_1141	HPB8_330	HPSJM_05800	(HPSH_06030)	(HPV225_1190)	(HPCU_05935)	(HPSAT_05625)	(HPPC_05685)	(jhp1094)	(hp908_1165)
gatC	Aspartyl/glutamyl-tRNA amidotransferase subunit C	0.00175	0.0334083	HPF57_0984	HPF32_0386	HPF30_0366	HPF16_0958	KHP_0908	HPKB_0944	HP0975	HPAG1_0956	HPG27_922	HPP12_0971	HELPY_0962	HPB8_571	HPSJM_04980	(HPSH_05150)	(HPV225_1001)	(HPCU_05115)	(HPSAT_04790)	(HPPC_04930)	(jhp0909)	(hp908_0987)
obgE	GTPase ObgE	0.00174	0.0177067	HPF57_0357	HPF32_0313	HPF30_0991	HPF16_0311	KHP_0300	HPKB_0314	HP0303	HPAG1_0305	HPG27_282	HPP12_0302	HELPY_0310	HPB8_1259	HPSJM_01635	(HPSH_01570)	(mHPV225_0321)	(HPCU_01850)	(HPSAT_01515)	(HPPC_01540)	(jhp0288)	(hp908_0318)
cagX	Cag pathogenicity island protein	0.00173	0.00452833	HPF57_0558	HPF32_0507	HPF30_0796	HPF16_0827	KHP_0791	HPKB_0814	HP0528	mHPAG1_0504	HPG27_487	HPP12_0535		HPB8_715	HPSJM_02645	(HPSH_04280)	(HPV225_0523)	(HPCU_02890)	(HPSAT_04135)	(HPPC_02605)	(jhp0477)	(mhp908_0531)
	Hypothetical protein	0.00173	0.01649	HPF57_0460	HPF32_0900	HPF30_0889	HPF16_0412	KHP_0396	HPKB_0413	HP1039	HPAG1_0408	HPG27_389	HPP12_0405	HELPY_0414	HPB8_1157	HPSJM_02160	(HPSH_02120)	(mHPV225_0429)	(HPCU_02375)	(HPSAT_02045)	(HPPC_02060)	(mjhp0385)	(mhp908_0425)
edd	Phosphogluconate dehydratase	0.00173	0.00768	HPF57_1062	HPF32_1036	HPF30_0289	HPF16_1042	KHP_1000	mHPKB_1030	HP1100	HPAG1_1038	HPG27_1041	HPP12_1065	HELPY_1069	HPB8_404	HPSJM_05430	(HPSH_05650)	(HPV225_1118)	(HPCU_05570)	(HPSAT_05255)	(HPPC_05340)	(jhp1026)	(hp908_1092)
ompP1	Outer membrane protein P1	0.0017	0.00795167	HPF57_0861	HPF32_0806	HPF30_0492	HPF16_0522	KHP_0489	HPKB_0506	HP0839	HPAG1_0824	HPG27_797	HPP12_0845	HELPY_0516	HPB8_1049	HPSJM_04270	(HPSH_02605)	(HPV225_0859)	(HPCU_04440)	(HPSAT_02565)	(HPPC_04250)	(jhp0777)	(hp908_0854)
thyX	FAD-dependent thymidylate synthase	0.0017	0.00626667	HPF57_1445	HPF32_1418	HPF30_1404	HPF16_1427	KHP_1384	HPKB_1434	mHP1533	HPAG1_1383	HPG27_1454	HPP12_1507	HELPY_1504	HPB8_1709	HPSJM_07820	(HPSH_07875)	(HPV225_1486)	(HPCU_07700)	(HPSAT_07370)	(HPPC_07505)	(jhp1421)	(hp908_1519)
fdxB	Ferrodoxin-like protein	0.00169	0.013735	HPF57_1423	HPF32_1397	HPF30_1378	HPF16_1408	KHP_1360	HPKB_1411	HP1508	HPAG1_1404	HPG27_1432	HPP12_1486	HELPY_1481	HPB8_21	HPSJM_07695	(HPSH_07740)	(aHv22_1_080)	(HPCU_07600)	(HPSAT_07275)	(HPPC_07400)	(jhp1401)	(hp908_1494)
ilvC	Ketol-acid reductoisomerase	0.00161	0.018155	HPF57_0383	HPF32_0974	HPF30_0965	HPF16_0338	KHP_0323	HPKB_0338	HP0330	HPAG1_0334	mHPG27_312	aHPP12_008	HELPY_0334	HPB8_1234	HPSJM_01770	(HPSH_01715)	(mHPV225_0350)	(HPCU_01980)	(HPSAT_01650)	(HPPC_01675)	(jhp0313)	(hp908_0346)
gcp	O-sialoglycoprotein endopeptidase	0.00158	0.0153	HPF57_1518	HPF32_1489	HPF30_1475	HPF16_1497	KHP_1452	HPKB_1506	HP1584	HPAG1_1532	HPG27_1521	HPP12_1575	HELPY_1588	HPB8_1633	HPSJM_08180	(HPSH_08245)	(HPV225_1633)	(HPCU_08105)	(HPSAT_07765)	(HPPC_08090)	(jhp1491)	(hp908_1600)
	Hypothetical protein	0.00158	0.00694333	HPF57_0896	HPF32_0844	HPF30_0455	HPF16_0486	KHP_0454	HPKB_0471	HP0879	HPAG1_0861	HPG27_832	HPP12_0878	HELPY_0474	HPB8_1090	HPSJM_04455	(HPSH_02420)	(HPV225_0900)	(HPCU_04660)	(HPSAT_02340)	(HPPC_04435)	(jhp0812)	(hp908_0891)
imp	Organic solvent tolerance protein	0.00158	0.00906667	HPF57_1176	HPF32_1146	HPF30_0179	HPF16_1150	KHP_1112	HPKB_1152	HP1216	HPAG1_1156	HPG27_1161	HPP12_1181	HELPY_1191	HPB8_273	HPSJM_06070	(HPSH_06290)	(mHPV225_1250)	(HPCU_06190)	(HPSAT_05860)	(HPPC_05945)	(mjhp1138)	(hp908_1216)
phnA	Alkylphosphonate uptake protein	0.00158	0.0182683	HPF57_0890	HPF32_0838	HPF30_0461	HPF16_0492	KHP_0460	HPKB_0477	HP0872	HPAG1_0855	HPG27_826	HPP12_0872	HELPY_0480	HPB8_1084	HPSJM_04425	(HPSH_02450)	(HPV225_0894)	(HPCU_04630)	(HPSAT_02370)	(HPPC_04405)	(jhp0806)	(hp908_0884)
	Putative transcriptional regulator	0.00157	0.0265983	HPF57_0035	HPF32_0036	HPF30_0035	HPF16_0034	KHP_0037	HPKB_0037	HP1365	HPAG1_1312	HPG27_1313	HPP12_1364	HELPY_1355	HPB8_1536	HPSJM_06850	(HPSH_07065)	(HPV225_1401)	(HPCU_06970)	(HPSAT_06615)	(HPPC_06715)	(jhp1443 jhp1283)	(hp908_1369)
ftsH	Cell division protein	0.00157	0.0134883	HPF57_0339	HPF32_0295	HPF30_1010	HPF16_0293	KHP_0284	HPKB_0297	HP0286	HPAG1_0288	mHPG27_265	HPP12_0285	HELPY_0292	HPB8_1276	HPSJM_01545	(HPSH_01485)	(HPV225_0304)	(HPCU_01760)	(HPSAT_01430)	(HPPC_01450)	(jhp0271)	(hp908_0300)
groEL	Chaperonin GroEL	0.00155	0.00374	HPF57_0008	HPF32_0008	HPF30_0008	HPF16_0008	KHP_0008	HPKB_0013	HP0010	HPAG1_0010	HPG27_9	HPP12_0008	HELPY_0008	HPB8_1615	HPSJM_00060	(HPSH_00050)	(HPV225_0014)	(HPCU_00040)	(HPSAT_00045)	(HPPC_00050)	(jhp0008)	(hp908_0012)
dnaN	DNA polymerase III subunit beta	0.00151	0.00658167	HPF57_0532	HPF32_0482	HPF30_0821	HPF16_0853	KHP_0816	HPKB_0837	HP0500	HPAG1_0476	HPG27_460	HPP12_0508	HELPY_0852	HPB8_685	HPSJM_02505	(HPSH_04415)	(HPV225_0498)	(HPCU_02735)	(HPSAT_04260)	(HPPC_02465)	(jhp0452)	(hp908_0498)
ppk	Polyphosphate kinase	0.0015	0.009525	HPF57_0488	HPF32_0872	HPF30_0861	HPF16_0440	KHP_0424	HPKB_0441	HP1010	HPAG1_0436	HPG27_418	HPP12_0433	HELPY_0443	HPB8_1126	HPSJM_02300	(HPSH_02260)	(HPV225_0458)	(HPCU_02520)	(HPSAT_02190)	(HPPC_02205)	(jhp0413)	(hp908_0453)
pyrE	Orotate phosphoribosyltransferase	0.00149	0.02064	HPF57_1216	HPF32_1187	HPF30_0140	HPF16_1191	KHP_1153	HPKB_1192	HP1257	HPAG1_1201	HPG27_1202	HPP12_1223	HELPY_1233	HPB8_223	HPSJM_06285	(HPSH_06515)	(HPV225_1291)	(HPCU_06425)	(HPSAT_06070)	(HPPC_06180)	(jhp1178)	(hp908_1257)
rpoD	RNA polymerase sigma factor RpoD	0.00148	0.009745	HPF57_0101	HPF32_0099	HPF30_1212	HPF16_0101	mKHP_0092	HPKB_0100	HP0088	mHPAG1_0089	HPG27_81	HPP12_0091	HELPY_0085	HPB8_1477	HPSJM_00500	(HPSH_00435)	(HPV225_0096)	(HPCU_00405)	(HPSAT_00405)	(HPPC_00445)	(jhp0081)	(hp908_0098)
pheS	Phenylalanyl-tRNA synthetase subunit alpha	0.00145	0.00602333	HPF57_1014	HPF32_0353	HPF30_0336	HPF16_0993	KHP_0953	HPKB_0980	HP0403	HPAG1_0989	HPG27_994	HPP12_1017	HELPY_1022	HPB8_454	HPSJM_05170	(HPSH_05390)	(HPV225_1066)	(HPCU_05325)	(HPSAT_05000)	(HPPC_05090)	(jhp0978)	(hp908_1040)
msbA	Multidrug resistance protein	0.00145	0.00987833	HPF57_0418	HPF32_0941	HPF30_0931	HPF16_0371	KHP_0356	HPKB_0371	HP1082	HPAG1_0365	HPG27_348	HPP12_0362	HELPY_0371	HPB8_1201	HPSJM_01935	(HPSH_01905)	(HPV225_0386)	(HPCU_02155)	(HPSAT_01830)	(HPPC_01850)	(jhp0343)	(hp908_0379)
flaG	Flagellar protein FlaG	0.00144	0.0234317	HPF57_0772	HPF32_0719	HPF30_0582	HPF16_0610	KHP_0575	HPKB_0596	HP0751	HPAG1_0736	HPG27_708	HPP12_0761	HELPY_0614	HPB8_958	HPSJM_03810	(HPSH_03075)	(HPV225_0760)	(HPCU_04005)	(HPSAT_03035)	(HPPC_03805)	(jhp0688)	(mhp908_0764)
	Putative potassium channel protein	0.00142	0.00248667	HPF57_0521	HPF32_0471	HPF30_0831	HPF16_0863	KHP_0826	HPKB_0847	HP0490	HPAG1_0466	mHPG27_450	HPP12_0498	HELPY_0864	HPB8_675	HPSJM_02455	(HPSH_04465)	(HPV225_0489)	(HPCU_02675)	(HPSAT_04315)	(HPPC_02410)	(jhp0442)	(hp908_0487)
engA	GTP-binding protein EngA	0.00138	0.010728	HPF57_0857	HPF32_0802	HPF30_0496	HPF16_0526	KHP_0493	(aH52_1_044)	HP0834	HPAG1_0820	HPG27_793	HPP12_0841	HELPY_0520	HPB8_1044	HPSJM_04235	(HPSH_02630)	(HPV225_0853)	(HPCU_04415)	(HPSAT_02590)	(HPPC_04225)	(jhp0773)	(hp908_0850)
glmU	UDP-N-acetylglucosamine pyrophosphorylase	0.00133	0.0317633	HPF57_0706	HPF32_0639	HPF30_0648	HPF16_0694	KHP_0640	HPKB_0665	HP0683	HPAG1_0667	mHPG27_641	HPP12_0696	mHELPY_0688	HPB8_885	HPSJM_03475	(mHPSH_03450)	(mHPV225_0688)	(HPCU_03670)	(mHPSAT_03385)	(HPPC_03380)	(jhp0624)	(hp908_0691)
	Conserved hypothetical mitochondrial protein-like protein 4	0.00131	0.005375	HPF57_1217	HPF32_1188	HPF30_0139	HPF16_1192	KHP_1154	HPKB_1193	HP1258	HPAG1_1202	mHPG27_1203	HPP12_1224	HELPY_1234	HPB8_222	HPSJM_06290	(HPSH_06520)	(HPV225_1292)	(HPCU_06430)	(HPSAT_06075)	(HPPC_06185)	(jhp1179)	(hp908_1258)
	Hypothetical protein	0.0013	0.0130267	HPF57_1002	HPF32_0365	HPF30_0348	HPF16_0982	KHP_0944	HPKB_0967	HP0415	HPAG1_0979	mHPG27_958	HPP12_1009	HELPY_1013	mHPB8_465	mHPSJM_05120	(HPSH_05335)	(HPV225_1052)	(HPCU_05285)	(HPSAT_04955)	(mHPPC_05045)	(jhp0969)	(mhp908_1029)
hefB	Membrane fusion protein of the hefABC efflux system HefB	0.00129	0.00911167	HPF57_0631	HPF32_0581	HPF30_0720	HPF16_0753	KHP_0712	HPKB_0736	HP0606	HPAG1_0587	HPG27_567	HPP12_0614	HELPY_0766	HPB8_805	HPSJM_03070	(HPSH_03830)	(HPV225_0615)	(HPCU_03315)	(HPSAT_03760)	(HPPC_03060)	(jhp0553)	(hp908_0617)
asd	Aspartate-semialdehyde dehydrogenase	0.00127	0.0179867	HPF57_1152	HPF32_1122	HPF30_0203	HPF16_1127	KHP_1085	HPKB_1120	HP1189	HPAG1_1130	mHPG27_1134	HPP12_1155	HELPY_1161	HPB8_302	HPSJM_05945	(HPSH_06155)	(HPV225_1217)	(HPCU_06060)	(HPSAT_05735)	(HPPC_05810)	(jhp1114)	(hp908_1192)
tuf	Elongation factor Tu	0.00125	0	HPF57_1167	HPF32_1137	HPF30_0188	HPF16_1142	KHP_1101	HPKB_1137	HP1205	(HPAG1_1146)	HPG27_1152	HPP12_1170	HELPY_1179	HPB8_285	HPSJM_06025	(HPSH_06240)	(HPV225_1235)	(HPCU_06145)	(HPSAT_05815)	(HPPC_05890)	(jhp1128)	(hp908_1207)
hetA	ABC-transporter, ATP-binding domain	0.00123	0.00312833	HPF57_1168	HPF32_1138	HPF30_0187	HPF16_1143	KHP_1102	HPKB_1142	HP1206	HPAG1_1147	HPG27_1153	HPP12_1171	HELPY_1180	HPB8_284	HPSJM_06030	(HPSH_06245)	(HPV225_1240)	(HPCU_06150)	(HPSAT_05820)	(HPPC_05895)	(jhp1129)	(hp908_1208)
ispG	4-hydroxy-3-methylbut-2-en-1-yl diphosphate synthase	0.00121	0.00753833	HPF57_0650	HPF32_0603	HPF30_0701	HPF16_0734	KHP_0694	HPKB_0717	HP0625	HPAG1_0608	HPG27_586	HPP12_0638	HELPY_0746	HPB8_824	HPSJM_03175	(HPSH_03735)	(HPV225_0633)	(HPCU_03410)	(HPSAT_03665)	(HPPC_03155)	(jhp0569)	(hp908_0636)
serA	D-3-phosphoglycerate dehydrogenase	0.00117	0.00838833	HPF57_1020	HPF32_0347	HPF30_0330	HPF16_0999	KHP_0959	HPKB_0986	HP0397	HPAG1_0995	HPG27_1000	HPP12_1023	HELPY_1028	HPB8_448	HPSJM_05200	(HPSH_05420)	(HPV225_1072)	(HPCU_05355)	(HPSAT_05030)	(HPPC_05120)	(jhp0984)	(hp908_1046)
thrS	Threonyl-tRNA synthetase	0.00117	0.00684	HPF57_0115	HPF32_0132	HPF30_1200	HPF16_0134	KHP_0123	HPKB_0133	HP0123	HPAG1_0122	HPG27_112	HPP12_0123	HELPY_0122	HPB8_1444	HPSJM_00670	(HPSH_00615)	(HPV225_0133)	(HPCU_00575)	(HPSAT_00580)	(HPPC_00620)	(jhp0113)	(hp908_0132)
hemL	Glutamate-1-semialdehyde aminotransferase	0.00117	0.007215	HPF57_0360	HPF32_0316	HPF30_0988	HPF16_0314	KHP_0303	HPKB_0317	HP0306	HPAG1_0308	HPG27_285	HPP12_0305	HELPY_0313	HPB8_1256	HPSJM_01650	(HPSH_01585)	(HPV225_0324)	(HPCU_01865)	(HPSAT_01530)	(HPPC_01555)	(jhp0291)	(hp908_0321)
comB10	ComB10 competence protein	0.00116	0.014425	HPF57_1304	HPF32_1275	HPF30_1257	HPF16_1280	KHP_1240	HPKB_1281	(HP0042)	HPAG1_0039	mHPG27_37	HPP12_0037	HELPY_0038	HPB8_1583	HPSJM_00225	(HPSH_00205)	(HPV225_0049)	(HPCU_00185)	(HPSAT_00205)	(HPPC_00195)	(jhp0036)	(hp908_0044)
	Hypothetical protein	0.00116	0.0133383	HPF57_1355	HPF32_1327	HPF30_1307	HPF16_1336	mKHP_1291	mHPKB_1341	HP1440	mHPAG1_1366	HPG27_1362	HPP12_1418	HELPY_1411	HPB8_96	HPSJM_07315	(HPSH_07370)	(mHPV225_1578)	(HPCU_07255)	(mHPSAT_06910)	(HPPC_07020)	(jhp1333)	(hp908_1420)
	Hypothetical protein	0.00116	0.0117167	HPF57_0771	HPF32_0718	HPF30_0583	HPF16_0611	KHP_0576	HPKB_0597	HP0750	HPAG1_0735	mHPG27_707	HPP12_0760	HELPY_0615	HPB8_957	HPSJM_03805	(HPSH_03080)	(mHPV225_0759)	(HPCU_04000)	(HPSAT_03040)	(HPPC_03800)	(jhp0687)	(hp908_0763)
topA	DNA topoisomerase I	0.00113	0.0117333	HPF57_0120	HPF32_0127	HPF30_1195	HPF16_0129	KHP_0118	HPKB_0128	HP0116	HPAG1_0116	HPG27_108	HPP12_0118	HELPY_0116	HPB8_1449	HPSJM_00645	(HPSH_00585)	(HPV225_0126)	(HPCU_00550)	(HPSAT_00550)	(HPPC_00590)	(jhp0108)	(hp908_0127)
infB	Translation initiation factor IF-2	0.00113	0.0104817	HPF57_0451	HPF32_0909	HPF30_0898	HPF16_0403	KHP_0387	HPKB_0404	HP1048	HPAG1_0399	HPG27_380	HPP12_0396	HELPY_0402	HPB8_1166	HPSJM_02105	(HPSH_02080)	(HPV225_0420)	(HPCU_02330)	(HPSAT_02005)	(HPPC_02010)	(jhp0377)	(hp908_0416)
hopG	Putative Outer membrane protein	0.00112	0.0202283	HPF57_0272	HPF32_0263	HPF30_1042	HPF16_0261	KHP_0252	HPKB_0264	HP0254	mHPAG1_0256	HPG27_233	HPP12_0253	HELPY_0259	HPB8_1309	HPSJM_01395	(mHPSH_01320)	(mHPV225_0273)	(HPCU_01595)	(HPSAT_01270)	(HPPC_01285)	(jhp0238)	(hp908_0266)
rpoB	DNA-directed RNA polymerase subunit beta/beta'	0.00109	0.00476167	HPF57_1159	HPF32_1129	HPF30_0196	HPF16_1134	KHP_1092	HPKB_1128	HP1198	HPAG1_1137	HPG27_1142	HPP12_1163	HELPY_1170	aHB8_1_003	HPSJM_05985	(HPSH_06195)	(HPV225_1225)	(HPCU_06100)	(HPSAT_05770)	(HPPC_05845)	(jhp1121)	(hp908_1199)
ftsX	Cell division membrane protein	0.00103	0.00917333	HPF57_0770	HPF32_0717	HPF30_0584	HPF16_0612	KHP_0577	HPKB_0598	HP0749	HPAG1_0734	mHPG27_706	HPP12_0759	HELPY_0616	HPB8_956	HPSJM_03800	(HPSH_03085)	(HPV225_0758)	(HPCU_03995)	(HPSAT_03045)	(HPPC_03795)	(jhp0686)	(hp908_0762)
acnB	Bifunctional aconitate hydratase 2/2-methylisocitrate dehydratase	0.00094	0.00502	HPF57_0801	HPF32_0748	HPF30_0551	HPF16_0581	mKHP_0548	aH52_1_047 (aH52_1_048)	mHP0779	mHPAG1_0764	HPG27_736	HPP12_0788	HELPY_0585	HPB8_988	HPSJM_03950	(HPSH_02915)	(HPV225_0790)	(HPCU_04140)	(HPSAT_02885)	(HPPC_03940)	(jhp0716)	(hp908_0794)
atpD	F0F1 ATP synthase subunit beta	0.00094	0.001335	HPF57_1095	HPF32_1068	HPF30_0257	HPF16_1074	KHP_1030	HPKB_1062	HP1132	HPAG1_1070	HPG27_1077	HPP12_1098	HELPY_1104	mHPB8_369	HPSJM_05610	(HPSH_05830)	(HPV225_1153)	(mHPCU_05740)	(HPSAT_05430)	(HPPC_05505)	(jhp1060)	(hp908_1128)
fabI	Enoyl-(acyl carrier protein) reductase	0.00093	0.00551	HPF57_0213	HPF32_0203	HPF30_1099	HPF16_0201	KHP_0194	HPKB_0203	HP0195	HPAG1_0189	HPG27_179	HPP12_0196	HELPY_0198	HPB8_1372	HPSJM_01060	(HPSH_01000)	(HPV225_0209)	(HPCU_00945)	(HPSAT_00960)	(HPPC_00975)	(jhp0181)	(hp908_0204)
	Hypothetical protein	0.00092	0.00584833	HPF57_0835	HPF32_0780	HPF30_0518	HPF16_0549	KHP_0515	HPKB_0537	HP0813	HPAG1_0798	HPG27_769	HPP12_0819	HELPY_0544	HPB8_1021	HPSJM_04120	(HPSH_02745)	(HPV225_0828)	(HPCU_04305)	(HPSAT_02705)	(HPPC_04100)	(jhp0749)	(hp908_0827)
rarA	Recombination factor protein RarA	0.0009	0.01414	HPF57_0473	HPF32_0887	HPF30_0876	HPF16_0425	KHP_0409	HPKB_0426	HP1026	HPAG1_0421	HPG27_402	HPP12_0418	HELPY_0427	HPB8_1144	HPSJM_02225	(HPSH_02185)	(HPV225_0442)	(HPCU_02440)	(HPSAT_02110)	(HPPC_02125)	(mjhp0398)	(hp908_0438)
oorC	2-oxoglutarate-acceptor oxidoreductase subunit OorC	0.0009	0	HPF57_0617	HPF32_0567	HPF30_0735	HPF16_0767	KHP_0726	HPKB_0752	HP0591	HPAG1_0571	HPG27_551	HPP12_0598	HELPY_0783	HPB8_789	HPSJM_02995	(HPSH_03910)	(HPV225_0598)	(HPCU_03230)	(HPSAT_03840)	(HPPC_02935)	(jhp0539)	(hp908_0601)
ruvB	Holliday junction DNA helicase B	0.00085	0.00435167	HPF57_0440	HPF32_0920	HPF30_0909	HPF16_0392	KHP_0376	HPKB_0393	HP1059	HPAG1_0388	HPG27_369	HPP12_0385	HELPY_0391	HPB8_1178	HPSJM_02050	(HPSH_02025)	(HPV225_0409)	(HPCU_02275)	(HPSAT_01950)	(HPPC_01955)	(jhp0366)	(hp908_0405)
ppsA	Phosphoenolpyruvate synthase	0.00077	0.00176667	HPF57_0117	HPF32_0130	HPF30_1198	HPF16_0132	KHP_0121	HPKB_0131	HP0121	HPAG1_0120	HPG27_111	HPP12_0121	HELPY_0120	HPB8_1446	HPSJM_00660	(HPSH_00605)	(HPV225_0131)	(HPCU_00565)	(HPSAT_00570)	(HPPC_00610)	(jhp0111)	(hp908_0130)
azlC	Branched-chain amino acid transport protein	0.00074	0.0204783	HPF57_1287	HPF32_1257	HPF30_0069	HPF16_1262	KHP_1224	mHPKB_1264	HP1331	HPAG1_1276	HPG27_1279	HPP12_1295	HELPY_1307	HPB8_148	HPSJM_06675	(HPSH_06880)	(HPV225_1367)	(HPCU_06800)	(HPSAT_06440)	(HPPC_06550)	(jhp1251)	(hp908_1331)
clpB	ATP-dependent protease binding subunit	0.00073	0.006325	HPF57_0317	HPF32_0273	HPF30_1032	HPF16_0271	KHP_0262	HPKB_0275	HP0264	HPAG1_0266	HPG27_243	HPP12_0263	HELPY_0270	HPB8_1298	HPSJM_01435	(HPSH_01375)	(HPV225_0282)	(HPCU_01650)	(HPSAT_01320)	(HPPC_01340)	(jhp0249)	(hp908_0278)
hofB	Hypothetical protein	0.00072	0.028665	HPF57_0417	HPF32_0942	HPF30_0932	HPF16_0370	KHP_0355	HPKB_0370	HP1083	HPAG1_0364	HPG27_347	HPP12_0361	HELPY_0370	HPB8_1202	HPSJM_01930	(HPSH_01900)	(HPV225_0385)	(HPCU_02150)	(HPSAT_01825)	(HPPC_01845)	(jhp0342)	(hp908_0378)
oorA	2-oxoglutarate-acceptor oxidoreductase subunit OorA	0.0007	0.00500833	HPF57_0615	HPF32_0565	HPF30_0737	HPF16_0769	KHP_0728	HPKB_0754	HP0589	HPAG1_0569	HPG27_549	HPP12_0596	HELPY_0785	HPB8_787	HPSJM_02985	(HPSH_03920)	(HPV225_0596)	(HPCU_03220)	(HPSAT_03850)	(HPPC_02925)	(jhp0537)	(hp908_0599)
pgi	Glucose-6-phosphate isomerase	0.00063	0.00344167	HPF57_1128	HPF32_1101	HPF30_0224	HPF16_1106	KHP_1062	mHPKB_1096	HP1166	HPAG1_1105	HPG27_1110	HPP12_1132	HELPY_1140	HPB8_331	HPSJM_05795	(HPSH_06020)	(HPV225_1188)	(HPCU_05930)	(HPSAT_05620)	(HPPC_05680)	(jhp1093)	(hp908_1164)
speA	Arginine decarboxylase	0.00061	0.00254	HPF57_0995	HPF32_0372	HPF30_0355	HPF16_0975	KHP_0937	HPKB_0960	HP0422	HPAG1_0972	HPG27_951	HPP12_1002	HELPY_1006	HPB8_472	HPSJM_05085	(HPSH_05300)	(HPV225_1045)	(HPCU_05250)	(HPSAT_04920)	(HPPC_05010)	(jhp0962)	(hp908_1022)
	2-hydroxy-6-oxohepta-2,4-dienoate hydrolase	0.00056	0.0121067	HPF57_0758	HPF32_0705	HPF30_0595	HPF16_0624	KHP_0587	HPKB_0609	HP0739	HPAG1_0723	HPG27_695	HPP12_0748	HELPY_0628	HPB8_946	HPSJM_03745	(HPSH_03145)	(HPV225_0747)	(HPCU_03940)	(HPSAT_03100)	(HPPC_03745)	(jhp0676)	(hp908_0751)
metK	S-adenosylmethionine synthetase	0.00047	0.00172667	HPF57_0215	HPF32_0205	HPF30_1097	HPF16_0203	KHP_0196	HPKB_0205	HP0197	HPAG1_0191	HPG27_181	HPP12_0198	HELPY_0200	HPB8_1370	HPSJM_01070	(HPSH_01010)	(HPV225_0211)	(HPCU_01115)	(HPSAT_00970)	(HPPC_00985)	(jhp0183)	(hp908_0206)
acoE	Acetyl-CoA synthetase	0.00043	0.0104933	HPF57_0454	HPF32_0906	HPF30_0895	HPF16_0406	KHP_0390	HPKB_0407	HP1045	HPAG1_0402	HPG27_383	HPP12_0399	HELPY_0405	HPB8_1163	HPSJM_02120			(HPCU_02345)		(HPPC_02025)
uvrB	Excinuclease ABC subunit B	0.00038	0.011405	HPF57_1077	HPF32_1051	HPF30_0274	HPF16_1057	KHP_1015	HPKB_1045	HP1114	HPAG1_1053	mHPG27_1056	HPP12_1079	HELPY_1084	HPB8_390	HPSJM_05510	(HPSH_05725)	(mHPV225_1133)	(HPCU_05645)	(HPSAT_05335)	(HPPC_05415)	(jhp1041)	(hp908_1109)
gdhA	Glutamate dehydrogenase	0.00034	0.00619667	HPF57_1037	HPF32_0330	HPF30_0313	HPF16_1017	KHP_0976	HPKB_1003	HP0380	HPAG1_1012	HPG27_1017	HPP12_1041	HELPY_1045	HPB8_429	HPSJM_05290	(HPSH_05515)	(mHPV225_1091)	(HPCU_05445)	(HPSAT_05125)	(HPPC_05215)	(jhp1001)	(hp908_1066)
	Hypothetical protein	0.00031	0.015275	HPF57_0741	HPF32_0686	HPF30_0616	HPF16_0642	mKHP_0606	HPKB_0630	(HP0720)	mHPAG1_0704	mHPG27_675	HPP12_0728	mHELPY_0647	HPB8_925	HPSJM_03635	(HPSH_03270)	(HPV225_0729)	(HPCU_03855)	(HPSAT_03215)	(HPPC_03635)	(jhp0657)	(hp908_0727)
	Hypothetical protein	0	0	HPF57_1032	HPF32_0335	HPF30_0318	HPF16_1011	KHP_0971	HPKB_0998	mHP0385	HPAG1_1007	HPG27_1012	HPP12_1035	mHELPY_1040	HPB8_435	HPSJM_05260	(HPSH_05480)	(HPV225_1084)	(HPCU_05415)	(HPSAT_05095)	(HPPC_05185)	(jhp0996)	(hp908_1059)
flaA	Flagellin A	0	0.00858	HPF57_0626	HPF32_0576	HPF30_0725	HPF16_0758	KHP_0717	HPKB_0741	HP0601	HPAG1_0582	HPG27_562	HPP12_0609	HELPY_0771	HPB8_800	HPSJM_03045	(HPSH_03855)	(HPV225_0610)	(HPCU_03290)	(HPSAT_03785)	(HPPC_03035)	(jhp0548)	(hp908_0612)
	Hypothetical protein	0	0.00320167	HPF57_0264	HPF32_0255	HPF30_1050	HPF16_0253	KHP_0244	HPKB_0255	HP0245	HPAG1_0248	HPG27_225	HPP12_0245	HELPY_0250	HPB8_1318	HPSJM_01350	(HPSH_01275)	(HPV225_0263)	(HPCU_01550)	(HPSAT_01225)	(HPPC_01240)	(jhp0230)	(hp908_0258)
clpP	ATP-dependent Clp protease proteolytic subunit	0	0.00429167	HPF57_0814	HPF32_0761	HPF30_0537	HPF16_0568	mKHP_0534	HPKB_0556	mHP0794	mHPAG1_0779	HPG27_750	HPP12_0801	mHELPY_0566	HPB8_1002	HPSJM_04020	(HPSH_02845)	(HPV225_0808)	(HPCU_04210)	(HPSAT_02820)	(HPPC_04005)	(jhp0730)	(hp908_0807)
	Hypothetical protein	0	0.00971	HPF57_0466	HPF32_0894	HPF30_0883	HPF16_0418	aH51_1_034	HPKB_0419	aHP26695_041	aHPHPAG1_002	HPG27_395	HPP12_0411	HELPY_0420	HPB8_1151	aHSJM_1_013	(HPSH_02150)	(HPV225_0435)	(HPCU_02405)	(HPSAT_02075)	(HPPC_02090)	(aHPJ99_010)	(hp908_0431)
rho	Transcription termination factor Rho	0	0.00529667	HPF57_0577	HPF32_0526	HPF30_0776	HPF16_0808	KHP_0769	HPKB_0793	HP0550	HPAG1_0528	HPG27_510	HPP12_0557	HELPY_0826	HPB8_744	HPSJM_02780	(HPSH_04135)	(HPV225_0556)	(HPCU_03020)	(HPSAT_04055)	(HPPC_02725)	(jhp0497)	(hp908_0554)
Genes that are omitted from the analysis, that is, those that do not satisfy the criteria, are indicated with parentheses. See Methods for detail of the criteria.
