# Supplementary material for: Evolution in an oncogenic bacterial species with extreme genome plasticity: Helicobacter pylori East Asian genomes
Source: BMC Microbiol. 2011 May 16;11:104. doi: 10.1186/1471-2180-11-104 (PMC3120642; doi:10.1186/1471-2180-11-104)
Supplement: Additional file 6 — Multiple sequence alignments of diverged genes. [file 1471-2180-11-104-S6.ZIP]

Archive with 95 entries (92 files):
- Diverged_genes_multiple_seuence_alignments/
- Diverged_genes_multiple_seuence_alignments/HP0097.mfa.rtf
- __MACOSX/
- __MACOSX/Diverged_genes_multiple_seuence_alignments/
- __MACOSX/Diverged_genes_multiple_seuence_alignments/._HP0097.mfa.rtf
- Diverged_genes_multiple_seuence_alignments/HP0150.mfa.rtf
- __MACOSX/Diverged_genes_multiple_seuence_alignments/._HP0150.mfa.rtf
- Diverged_genes_multiple_seuence_alignments/HP0160_hcpD.mfa.rtf
- __MACOSX/Diverged_genes_multiple_seuence_alignments/._HP0160_hcpD.mfa.rtf
- Diverged_genes_multiple_seuence_alignments/HP0373_homC.mfa.rtf
- __MACOSX/Diverged_genes_multiple_seuence_alignments/._HP0373_homC.mfa.rtf
- Diverged_genes_multiple_seuence_alignments/HP0384.mfa.rtf
- __MACOSX/Diverged_genes_multiple_seuence_alignments/._HP0384.mfa.rtf
- Diverged_genes_multiple_seuence_alignments/HP0465.mfa.rtf
- __MACOSX/Diverged_genes_multiple_seuence_alignments/._HP0465.mfa.rtf
- Diverged_genes_multiple_seuence_alignments/HP0477_HP0923_hopJ.mfa.rtf
- __MACOSX/Diverged_genes_multiple_seuence_alignments/._HP0477_HP0923_hopJ.mfa.rtf
- Diverged_genes_multiple_seuence_alignments/HP0492_hpaA.mfa.rtf
- __MACOSX/Diverged_genes_multiple_seuence_alignments/._HP0492_hpaA.mfa.rtf
- Diverged_genes_multiple_seuence_alignments/HP0547_cagA.mfa.rtf
- __MACOSX/Diverged_genes_multiple_seuence_alignments/._HP0547_cagA.mfa.rtf
- Diverged_genes_multiple_seuence_alignments/HP0596.mfa.rtf
- __MACOSX/Diverged_genes_multiple_seuence_alignments/._HP0596.mfa.rtf
- Diverged_genes_multiple_seuence_alignments/HP0635_hydE.mfa.rtf
- __MACOSX/Diverged_genes_multiple_seuence_alignments/._HP0635_hydE.mfa.rtf
- Diverged_genes_multiple_seuence_alignments/HP0636.mfa.rtf
- __MACOSX/Diverged_genes_multiple_seuence_alignments/._HP0636.mfa.rtf
- Diverged_genes_multiple_seuence_alignments/HP0638_hopH.mfa.rtf
- __MACOSX/Diverged_genes_multiple_seuence_alignments/._HP0638_hopH.mfa.rtf
- Diverged_genes_multiple_seuence_alignments/HP0642_frxA.mfa.rtf
- __MACOSX/Diverged_genes_multiple_seuence_alignments/._HP0642_frxA.mfa.rtf
- Diverged_genes_multiple_seuence_alignments/HP0651_HP0379_fucT.mfa.rtf
- __MACOSX/Diverged_genes_multiple_seuence_alignments/._HP0651_HP0379_fucT.mfa.rtf
- Diverged_genes_multiple_seuence_alignments/HP0661_rnhA.mfa.rtf
- __MACOSX/Diverged_genes_multiple_seuence_alignments/._HP0661_rnhA.mfa.rtf
- Diverged_genes_multiple_seuence_alignments/HP0728_tilS.mfa.rtf
- __MACOSX/Diverged_genes_multiple_seuence_alignments/._HP0728_tilS.mfa.rtf
- Diverged_genes_multiple_seuence_alignments/HP0754.mfa.rtf
- __MACOSX/Diverged_genes_multiple_seuence_alignments/._HP0754.mfa.rtf
- Diverged_genes_multiple_seuence_alignments/HP0793_def.mfa.rtf
- __MACOSX/Diverged_genes_multiple_seuence_alignments/._HP0793_def.mfa.rtf
- Diverged_genes_multiple_seuence_alignments/HP0806.mfa.rtf
- Diverged_genes_multiple_seuence_alignments/HP0861.mfa.rtf
- Diverged_genes_multiple_seuence_alignments/HP0887_vacA.mfa.rtf
- __MACOSX/Diverged_genes_multiple_seuence_alignments/._HP0887_vacA.mfa.rtf
- Diverged_genes_multiple_seuence_alignments/HP0898_hypD.mfa.rtf
- __MACOSX/Diverged_genes_multiple_seuence_alignments/._HP0898_hypD.mfa.rtf
- Diverged_genes_multiple_seuence_alignments/HP0906_fliK.mfa.rtf
- __MACOSX/Diverged_genes_multiple_seuence_alignments/._HP0906_fliK.mfa.rtf
- Diverged_genes_multiple_seuence_alignments/HP0922_vacA4.mfa.rtf
- __MACOSX/Diverged_genes_multiple_seuence_alignments/._HP0922_vacA4.mfa.rtf
- Diverged_genes_multiple_seuence_alignments/HP0978_ftsA.mfa.rtf
- __MACOSX/Diverged_genes_multiple_seuence_alignments/._HP0978_ftsA.mfa.rtf
- Diverged_genes_multiple_seuence_alignments/HP1067_cheY.mfa.rtf
- __MACOSX/Diverged_genes_multiple_seuence_alignments/._HP1067_cheY.mfa.rtf
- Diverged_genes_multiple_seuence_alignments/HP1068_prmA.mfa.rtf
- __MACOSX/Diverged_genes_multiple_seuence_alignments/._HP1068_prmA.mfa.rtf
- Diverged_genes_multiple_seuence_alignments/HP1102_pgl.mfa.rtf
- __MACOSX/Diverged_genes_multiple_seuence_alignments/._HP1102_pgl.mfa.rtf
- Diverged_genes_multiple_seuence_alignments/HP1105.mfa.rtf
- __MACOSX/Diverged_genes_multiple_seuence_alignments/._HP1105.mfa.rtf
- Diverged_genes_multiple_seuence_alignments/HP1113_horI.mfa.rtf
- __MACOSX/Diverged_genes_multiple_seuence_alignments/._HP1113_horI.mfa.rtf
- Diverged_genes_multiple_seuence_alignments/HP1143.mfa.rtf
- __MACOSX/Diverged_genes_multiple_seuence_alignments/._HP1143.mfa.rtf
- Diverged_genes_multiple_seuence_alignments/HP1163_fixS.mfa.rtf
- __MACOSX/Diverged_genes_multiple_seuence_alignments/._HP1163_fixS.mfa.rtf
- Diverged_genes_multiple_seuence_alignments/HP1185_sotB.mfa.rtf
- __MACOSX/Diverged_genes_multiple_seuence_alignments/._HP1185_sotB.mfa.rtf
- Diverged_genes_multiple_seuence_alignments/HP1250.mfa.rtf
- __MACOSX/Diverged_genes_multiple_seuence_alignments/._HP1250.mfa.rtf
- Diverged_genes_multiple_seuence_alignments/HP1265_nuoF.mfa.rtf
- Diverged_genes_multiple_seuence_alignments/HP1468_ilvE.mfa.rtf
- __MACOSX/Diverged_genes_multiple_seuence_alignments/._HP1468_ilvE.mfa.rtf
- Diverged_genes_multiple_seuence_alignments/HP1527_comH.mfa.rtf
- __MACOSX/Diverged_genes_multiple_seuence_alignments/._HP1527_comH.mfa.rtf
- Diverged_genes_multiple_seuence_alignments/HP1551_yajC.mfa.rtf
- __MACOSX/Diverged_genes_multiple_seuence_alignments/._HP1551_yajC.mfa.rtf
- Diverged_genes_multiple_seuence_alignments/HP1553_pcrA.mfa.rtf
- __MACOSX/Diverged_genes_multiple_seuence_alignments/._HP1553_pcrA.mfa.rtf
- Diverged_genes_multiple_seuence_alignments/mHP0146_fixQ.mfa.rtf
- __MACOSX/Diverged_genes_multiple_seuence_alignments/._mHP0146_fixQ.mfa.rtf
- Diverged_genes_multiple_seuence_alignments/mHP0174.mfa.rtf
- __MACOSX/Diverged_genes_multiple_seuence_alignments/._mHP0174.mfa.rtf
- Diverged_genes_multiple_seuence_alignments/mHP0181_cvpA.mfa.rtf
- __MACOSX/Diverged_genes_multiple_seuence_alignments/._mHP0181_cvpA.mfa.rtf
- Diverged_genes_multiple_seuence_alignments/mHP1255_secG.mfa.rtf
- __MACOSX/Diverged_genes_multiple_seuence_alignments/._mHP1255_secG.mfa.rtf
- Diverged_genes_multiple_seuence_alignments/mHP1323_rnhB.mfa.rtf
- __MACOSX/Diverged_genes_multiple_seuence_alignments/._mHP1323_rnhB.mfa.rtf
- Diverged_genes_multiple_seuence_alignments/mHP1402_hsdR.mfa.rtf
- __MACOSX/Diverged_genes_multiple_seuence_alignments/._mHP1402_hsdR.mfa.rtf
- Diverged_genes_multiple_seuence_alignments/mHP1415_miaA.mfa.rtf
- __MACOSX/Diverged_genes_multiple_seuence_alignments/._mHP1415_miaA.mfa.rtf
- __MACOSX/._Diverged_genes_multiple_seuence_alignments
