# Supplementary material for: Evolution in an oncogenic bacterial species with extreme genome plasticity: Helicobacter pylori East Asian genomes
Source: BMC Microbiol. 2011 May 16;11:104. doi: 10.1186/1471-2180-11-104 (PMC3120642; doi:10.1186/1471-2180-11-104)
Supplement: Additional file 7 — Examination of robustness of extraction of diverged genes. [file 1471-2180-11-104-S7.XLS]

## Sheet: TableS6
Table S5 - Comparison of 4 different conditions for extraction of genes diverged between the hspEAsia strains and the hpEurope strains
				6 hspEAsia - 7 hpEurope					6 hspEAsia - 5 hpEurope(c)
				with 20 strains(d)		without the other strains(d)			with 20 strains(d)		without the other strains(d)
				2×da*: 0.02324(e,f)		2×da*: 0.02320(e,g)			2×da*: 0.02546(e,l)		2×da*: 0.02384(e,m)
Gene	Description	Representative(a,b)	Reference	da(e,h)	db(i)	da(e,h)	bootstrap(j,k)	db(i)	da(e,h)	db(i)	da(e,h)	bootstrap(j,k)	db(i)	aa length	Comment	cluster_id_str
hpaA-2	Hypothetical protein	HP0492(o)	[1]	0.16082	0.025308	0.1654	1000	0.025046	0.27365	0.025308	0.284	1000	0.025304	279		49.158.1
cagA	Cag pathogenicity island protein	HP0547(o)	[2]	0.10087	0.0284983	0.11404	1000	0.026415	0.1397	0.0284983	0.15358	1000	0.027235	1187		290.46.1
	Bacterial SH3 domain	HP1250		0.09012	0.0614683	0.09489	1000	0.0628883	0.09012	0.0614683	0.0928	1000	0.0596967	193		1133.159.1
futA, futB	α-(1,3)-fucosyltransferase	HP0379, HP0651	[3]	0.05528	0.0435942	0.05991	1000	0.0460742	0.07544	0.0435942	0.08851	1000	0.0373492	426, 477		187.4.1
sotB	Sugar efflux transporter	HP1185		0.04408	0.00954	0.04	1000	0.00937667	0.04599	0.00954	0.03919	1000	0.00937167	392		548.587.1
vacA	Vacuolating cytotoxin A	HP0887	[4]	0.04204	0.0137433	0.0485	1000	0.0154567	0.04204	0.0137433	0.04903	1000	0.01475	1291		125.179.1 29.126.1
miaA	tRNA delta(2)-isopentenylpyrophosphate transferase	mHP1415	[5, 6]	0.03729	0.0241417	0.03991	1000	0.0238583	0.03729	0.0241417	0.0385	999	0.0238433	277		1187.246.1
	Hypothetical protein	HPAG1_0619		0.03657	0.0540483	0.04488	749	0.0442167	0.05353	0.0540483	0.0516	798	0.0470417	138		309.44.1
hcpD	Cysteine-rich protein, SLR (Sel1-like repeat) protein	HP0160	[7]	0.03634	0.03227	0.03964	1000	0.0330683	0.03634	0.03227	0.04052	1000	0.0320833	307		10.255.1
yajC	Preprotein translocase subunit YajC	HP1551	[8]	0.03526	0.0268367	0.03042	938	0.02849	0.03526	0.0268367	0.02949	917	0.029945	128		46.162.1
agt	β-1,3-N-acetyl-glucosaminyl transferase in lipopolysaccharide synthesis	HP1105		0.03381	0.0227743	0.03149	1000	0.0245857	0.03394	0.0227743	0.03456	1000	0.0240414	432		18.43.1
rnhB	Ribonuclease HII	mHP1323(o)	[9, 10]	0.03365	0.0398033	0.03171	981	0.0366983	0.03365	0.0398033	0.0306	985	0.0370883	205		1196.262.1
fliK	Flagellar hook length control	HP0906		0.03284	0.0381983	0.0258	1000	0.041605	0.03284	0.0381983	0.02451	997	0.0414867	528		1165.214.1
homC	Putative outer membrane protein	HP0373		0.03248	0.120712	0.03225	989	0.128715	0.04812	0.120712	0.04617	1000	0.13103	701		41.171.1
hopJ, hopK	Outer membrane protein	HP0477, HP0923	[11]	0.03132	0.0357342	0.02846	989	0.0392375	0.03388	0.0357342	0.03587	998	0.0350467	368, 370		2.2.1
frxA	NAD(P)H-flavin oxidoreductase	HP0642		0.03056	0.021165	0.03114	922	0.0195717	0.04676	0.021165	0.04346	942	0.0220583	218		166.164.1
secG	Preprotein translocase subunit SecG	mHP1255	[12]	0.03002	0.0226017	0.02562	993	0.0240433	0.03002	0.0226017	0.02382	983	0.0241983	200		394.382.1
	Hypothetical protein	HP0384		0.02959	0.030185	0.03636	998	0.03067	0.02959	0.030185	0.03706	997	0.031155	251		170.212.1
tipα	Tumor necrosis factor alpha-inducing protein	HP0596		0.02925	0.0144667	0.0275	980	0.0149267	0.02925	0.0144667	0.02923	998	0.0137283	193		657.755.1
hydE	Membrane-bound, nickel containing, hydrogen uptake hydrogenase	HP0635	[13]	0.02878	0.0251583	0.03276	1000	0.021375	0.02878	0.0251583	0.03456	1000	0.0238417	513		1221.301.1
tilS	tRNA(Ile) lysidine synthase	HP0728		0.02856	0.0192533	0.02818	999	0.019045	0.02856	0.0192533	0.02887	998	0.019025	337		353.335.1
comH	Periplasmic competence protein	HP1527		0.02846	0.019405	0.02804	1000	0.0205783	0.03566	0.019405	0.03613	1000	0.02034	480		248.380.1
def	Peptide deformylase	HP0793	[14]	0.02845	0.00654167	0.02864	984	0.00576833	0.03497	0.00654167	0.03422	995	0.00577	175		531.563.1
vacA-4	Putative vacuolating cytotoxin like protein	HP0922		0.02843	0.0221983	0.02858	1000	0.0221517	0.02843	0.0221983	0.02821	1000	0.0219433	2530		29.109.1 88.451.1
hypD	Hydrogenase expression/formation protein	HP0898	[15-17]	0.02839	0.0168683	0.03034	999	0.01696	0.02839	0.0168683	0.02795	998	0.01695	371		419.416.1
addA	Helicase	HP1553	[18]	0.02827	0.0307733	0.03031	1000	0.02934	0.02827	0.0307733	0.03082	1000	0.0273017	946		61.327.1
hsdR	Type I restriction enzyme R protein	mHP1402		0.02817	0.0244667	0.03368	1000	0.025125	0.02817	0.0244667	0.03577	1000	0.0241333	993		59.323.1
	Hypothetical protein	mHP0174		0.02684	0.0203217	0.02773	969	0.0193817	0.02684	0.0203217	0.02724	974	0.0197183	243		1232.317.1
oipA, oipA-2	Outer membrane protein OipA	HP0638	[19]	0.02665	0.00970182	0.02762	997	0.00998545	0.02665	0.00970182	0.02914	994	0.01003	306		1877.26.1
prmA	Ribosomal protein L11 methyltransferase	HP1068	[20]	0.02609	0.011765	0.02547	1000	0.0125483	0.02609	0.011765	0.02621	999	0.0127033	334		425.425.1
maf	Maf family (motility accessory family of flagellin–associated proteins) homolog	HP0465		0.02586	0.0214033	0.03006	1000	0.02084	0.02586	0.0214033	0.02842	1000	0.0211183	632		126.430.1
	Hypothetical protein	HP0097		0.02573	0.02068	0.02811	998	0.0199017	0.02573	0.02068	0.02854	998	0.0198233	238		1147.184.1
	Hypothetical protein	HP1143		0.02535	0.0145883	0.02527	1000	0.01409	0.02535	0.0145883	0.02232	999	0.0164017	434		504.528.1
cvpA	Colicin V	mHP0181		0.0252	0.0169233	0.02666	988	0.0179467	0.0252	0.0169233	0.02827	991	0.0183467	234		1202.270.1
pgl	Glucose-6-phosphate 1-dehydrogenase	HP1102		0.02504	0.0130167	0.02517	991	0.0133933	0.02504	0.0130167	0.02558	992	0.0129833	228		360.342.1
horI	Outer membrane protein Horl	HP1113		0.02484	0.034756	0.02394	986	0.03685	0.0383	0.034756	0.03559	999	0.037632	278		1.309.1
fixQ	Cbb3-type cytochrome c oxidase subunit Q	mHP0146		0.02483	0.00234333	0.02526	876	0.00235333	0.02483	0.00234333	0.02343	875	0.00234167	73		430.433.1
	Hypothetical protein	HP0150		0.02481	0.0153867	0.02961	994	0.011755	0.02706	0.0153867	0.03002	999	0.0119933	197		432.437.1
cheY	Response regulator	HP1067		0.02476	0.001355	0.02476	946	0.00135167	0.02476	0.001355	0.02476	948	0.00135667	125		12.1128.1
fliT	Flagellar chaperone	HP0754		0.02453	0.0137583	0.02358	753	0.0129183	0.02453	0.0137583	0.02527	802	0.0129233	80		428.429.1
ftsA	Cell division protein	HP0978	[21, 22]	0.02439	0.00707	0.02378	1000	0.00732833	0.02439	0.00707	0.02727	1000	0.00769667	493		654.750.1
rnhA	Ribonuclease H	HP0661		0.02428	0.0216967	0.01784	769	0.0233717	0.02428	0.0216967	0.01988	789	0.02145	144		1189.250.1
ilvE	Branched-chain amino acid aminotransferase	HP1468		0.02393	0.0135817	0.0237	994	0.0129933	0.02393	0.0135817	0.02271	989	0.0131683	341		604.669.1
fixS	Cation transport subunit for cbb3-type oxidase	HP1163	[23]	0.02369	0.01916	0.02499	868	0.0187133	0.02369	0.01916	0.02499	871	0.0185917	64		368.350.1
nuoF	NADH-ubiquinone oxidoreductase chain F	HP1265		0.02362	0.02018	0.02358	996	0.0196967	0.02362	0.02018	0.02325	994	0.020115	329		1200.268.1
	Putative thiol:disulfide interchange protein	HP0861		0.02335	0.01846	0.03098	987	0.0203383	0.04065	0.01846	0.0369	993	0.0203517	247		1173.228.1
	Hypothetical protein	HP0806		0.02326	0.0402567	0.02333	850	0.0381883	0.02326	0.0402567	0.0171	811	0.039095	207		173.249.1
algA	Mannose-6-phosphate isomerase	HP0043		0.0232	0.0252933	0.02581	999	0.0257817	0.0232	0.0252933	0.02563	1000	0.0250967	471		510.536.1
rimM	16S rRNA processing protein	HP1149		0.02263	0.028545	0.02622	914	0.030295	0.02263	0.028545	0.02239	894	0.0289267	185		405.396.1
hofE	Hypothetical protein	HP0782		0.02174	0.0297367	0.0201	977	0.03008	0.02982	0.0297367	0.02525	999	0.02972	456		8.242.1
folP	Dihydropteroate synthase	HP1232		0.02155	0.0255783	0.02616	1000	0.025265	0.02155	0.0255783	0.02792	1000	0.0257967	381		450.456.1
punB	Purine nucleoside phosphorylase	HP1530		0.02153	0.02476	0.0292	997	0.0246933	0.02153	0.02476	0.03099	999	0.02458	181		43.1.1
thiM	Thiamine phosphate pyrophosphorylase	HP0845		0.02119	0.0198067	0.01729	920	0.0201183	0.0361	0.0198067	0.0309	984	0.0194	274		1282.1474.1
	Hypothetical protein	HP0236		0.02112	0.0270583	0.03038	948	0.0281833	0.02935	0.0270583	0.03128	956	0.0287767	124		1203.273.1
dapE	Succinyl-diaminopimelate desuccinylase	HP0212		0.02094	0.0249617	0.02371	999	0.016875	0.02094	0.0249617	0.02177	999	0.0175817	384		479.492.1
pheT	Phenylalanyl-tRNA synthetase subunit beta	HP0402		0.02081	0.0209133	0.02365	1000	0.0200967	0.0217	0.0209133	0.02258	1000	0.0199217	765		481.495.1
	Hypothetical protein	HP1579		0.0206	0.0367967	0.02356	885	0.0354283	0.0206	0.0367967	0.03032	922	0.0345517	143		1153.195.1
	Hypothetical protein	HP1085		0.02048	0.00534	0.02307	974	0.00504	0.02474	0.00534	0.02406	980	0.00497167	171		699.815.1
horL	Putative outer membrane protein	HP1395		0.01802	0.008675	0.0157	957	0.01085	0.03368	0.008675	0.03051	998	0.0119367	243		1877.594.1
pgbB	Hypothetical protein	HP0863		0.01747	0.017235	0.03042	1000	0.0173467	0.01747	0.017235	0.0311	1000	0.017145	543		444.449.1
cbpA	Co-chaperone-curved DNA binding protein A	HP1024		0.01729	0.0143117	0.01421	951	0.0128817	0.02931	0.0143117	0.02764	1000	0.0131267	289		105.729.1
rfaJ-1	α-1,6-glucosyltransferase in lipopolysaccharide biosynthesis	HP0159		0.01634	0.025685	0.026	993	0.0270683	0.01634	0.025685	0.03672	1000	0.0261567	373		18.234.1
	2-hydroxyacid dehydrogenase	HP0096		0.01517	0.023405	0.01311	969	0.02383	0.01517	0.023405	0.02815	998	0.0238717	315		117.490.1
exsB	ExsB trans-regulatory protein	HP0639		0.01493	0.026455	0.02009	955	0.0151533	0.01493	0.026455	0.02415	978	0.0163433	226		434.439.1
hsdM-1	Type I restriction enzyme M protein	HP0463		0.01378	0.031416	0.01526	980	0.028258	0.02494	0.031416	0.02739	997	0.028342	488		75.296.1
res-2	Type III restriction enzyme R protein	HP1371		0.01198	0.048604	0.0197	993	0.047016	0.03132	0.048604	0.02575	999	0.04762	969		317.63.1 1238.1467.1
	Hypothetical protein	HP0311		0.01105	0.0541767	0.02658	921	0.0405667	0.01105	0.0541767	0.02435	909	0.03877	123		1159.205.1
hefA	Outer-membrane protein of the hefABC efflux system HefA	HP0605		0.00811	0.00625	0.01174	972	0.00650833	0.0261	0.00625	0.02511	1000	0.00770333	478		582.638.1
atpH	F0F1 ATP synthase subunit delta	HP1135	[25]	0.00787	0.0303933	0.01313	787	0.031405	0.03629	0.0303933	0.03553	993	0.0296783	181		352.334.1
	Hypothetical protein	HP0902		0.00621	0.0178	0.00646	612	0.02	0.04246	0.0178	0.04294	977	0.021915	100		1206.276.1
recJ	Single-stranded-DNA specific exonuclease	HP0348		0.00234	0.0113067	0.00201	611	0.0110667	0.02683	0.0113067	0.02622	1000	0.0115417	517		620.694.1
babA	Outer membrane protein BabA	HP1243	[26, 27]			0.01616	639	0.0562117	0.01085	0.0674883	0.03093	1000	0.050695	734	B8 and SJM180 (hpEurope) among hspEAsia	5.37.1
	Hypothetical protein	HP0338							0.03866	0.130258	0.06696	976	0.123198	189	B8 (hpEurope) among hspEAsia	1132.156.1
	Hypothetical protein	mHP1322(o)							0.03349	0.145573	0.05949	998	0.13102	193	SJM180 (hpEurope) among hspEAsia	1135.161.1
alpA	Outer membrane protein/porin	HP0912	[24]						0.03114	0.021415	0.02853	1000	0.023635	516	SJM180 (hpEurope) among hspEAsia	1877.507.1
	Pyridoxal phosphate enzyme, YggS family	HP0395							0.02357	0.0149917	0.02464	980	0.015875	223	B8 (hpEurope) among hspEAsia	495.515.1
(a) Different assignment of start codon from the refseq entry is labelled 'm'
(b) Paralogous genes in each orthologous group are all counted
(c) Without two hpEurope strains, B8 (mongolian gerbil-adapted) and SJM180 (closer to hspWAfrica on the tree of concatenated well-defined core genes))
(d) 'with 20 strains', with phylogenetic tree of multiple alignment of genes of the 20 strains (i.e. also with 5 hspAmerind and 2 hspWAfrica); 'without other strains', with tree composed of only hspEAsian and hpEurope genes.
(e) da, Distance between the last common ancestor of hspEAsia and that of hpEurope; da*, da value of the tree of concatenated well-defined core genes (1079 OGs).
(f) 692 OGs with the complete separation of hspEAsia and hpEurope, among 1248 OGs that satisfied the criteria (ii) and (iii) (see Methods for details).
(g) 711 OGs with the complete separation of hspEAsia and hpEurope, among 1248 OGs that satisfied the criteria (ii) and (iii).
(h) Color in pink indicates da value above the threshold of 2×da*
(i) db, Average of distances between the last common ancestor of hspEAsia and each hspEAsia
(j) Bootstrap value of the branch of the last common ancestor of hspEAsia and that of hpEurope (i.e. the branch that separates hspEAsia and hpEurope genes and that gives the da distance)
(k) Color in green indicates bootstrap ≥ 950; color in lemon yellow indicates bootstrap ≥ 900
(l) 779 OGs with the complete separation of hspEAsia and hpEurope, among 1252 OGs that satisfied the criteria (ii) and (iii).
(m) 799 OGs with the complete separation of hspEAsia and hpEurope, among 1252 OGs that satisfied the criteria (ii) and (iii).
(o) Homolog in another East Asian strain 98-10 has been reported to be diverged from those in 4 hpEurope/hpAfrica1 strains [28]
References
1	Testerman T, McGee D, Mobley H: Adherence and colonization. In Helicobacter pylori: physiology and genetics. 2001: 381-417
2	Higashi H, Tsutsumi R, Fujita A, Yamazaki S, Asaka M, Azuma T, Hatakeyama M: Biological activity of the Helicobacter pylori virulence factor CagA is determined by variation in the tyrosine phosphorylation sites. Proc Natl Acad Sci U S A 2002, 99:14428-14433.
3	Salaün L, Saunders NJ: Population-associated differences between the phase variable LPS biosynthetic genes of Helicobacter pylori. BMC Microbiol 2006, 6:79.
4	Chung C, Olivares A, Torres E, Yilmaz O, Cohen H, Perez-Perez G: Diversity of VacA intermediate region among Helicobacter pylori strains from several regions of the world. J Clin Microbiol 2010, 48:690-696.
5	Seif E, Hallberg BM: RNA-protein mutually induced fit: structure of Escherichia coli isopentenyl-tRNA transferase in complex with tRNA(Phe). J Biol Chem 2009, 284:6600-6604.
6	Kaminska KH, Baraniak U, Boniecki M, Nowaczyk K, Czerwoniec A, Bujnicki JM: Structural bioinformatics analysis of enzymes involved in the biosynthesis pathway of the hypermodified nucleoside ms(2)io(6)A37 in tRNA. Proteins 2008, 70:1-18.
7	Ogura M, Perez JC, Mittl PRE, Lee HK, Dailide G, Tan S, Ito Y, Secka O, Dailidiene D, Putty K: Helicobacter pylori evolution: lineage-specific adaptations in homologs of eukaryotic Sel1-like genes. PLoS Comput Biol 2007, 3:e151.
8	Kato Y, Nishiyama K, Tokuda H: Depletion of SecDF-YajC causes a decrease in the level of SecG: implication for their functional interaction. FEBS Lett 2003, 550:114-118.
9	Tadokoro T, Kanaya S: Ribonuclease H: molecular diversities, substrate binding domains, and catalytic mechanism of the prokaryotic enzymes. FEBS J 2009, 276:1482-1493.
10	Kogoma T: Stable DNA replication: interplay between DNA replication, homologous recombination, and transcription. Microbiol Mol Biol Rev 1997, 61:212-238.
11	Alm RA, Bina J, Andrews BM, Doig P, Hancock RE, Trust TJ: Comparative genomics of Helicobacter pylori: analysis of the outer membrane protein families. Infect Immun 2000, 68:4155-4168.
12	Driessen AJ, Nouwen N: Protein translocation across the bacterial cytoplasmic membrane. Annu Rev Biochem 2008, 77:643-667.
13	Benoit S, Mehta N, Wang G, Gatlin M, Maier RJ: Requirement of hydD, hydE, hypC and hypE genes for hydrogenase activity in Helicobacter pylori. Microb Pathog 2004, 36:153-157.
14	Cai J, Han C, Hu T, Zhang J, Wu D, Wang F, Liu Y, Ding J, Chen K, Yue J, et al: Peptide deformylase is a potential target for anti-Helicobacter pylori drugs: reverse docking, enzymatic assay, and X-ray crystallography validation. Protein Sci 2006, 15:2071-2081.
15	Watanabe S, Matsumi R, Arai T, Atomi H, Imanaka T, Miki K: Crystal structures of [NiFe] hydrogenase maturation proteins HypC, HypD, and HypE: insights into cyanation reaction by thiol redox signaling. Mol Cell 2007, 27:29-40.
16	Blokesch M, Albracht SP, Matzanke BF, Drapal NM, Jacobi A, Bock A: The complex between hydrogenase-maturation proteins HypC and HypD is an intermediate in the supply of cyanide to the active site iron of [NiFe]-hydrogenases. J Mol Biol 2004, 344:155-167.
17	Blokesch M, Bock A: Properties of the [NiFe]-hydrogenase maturation protein HypD. FEBS Lett 2006, 580:4065-4068.
18	Amundsen SK, Fero J, Hansen LM, Cromie GA, Solnick JV, Smith GR, Salama NR: Helicobacter pylori AddAB helicase-nuclease and RecA promote recombination-related DNA repair and survival during stomach colonization. Mol Microbiol 2008, 69:994-1007.
19	Yamaoka Y, Kwon DH, Graham DY: A M(r) 34,000 proinflammatory outer membrane protein (oipA) of Helicobacter pylori. Proc Natl Acad Sci U S A 2000, 97:7533-7538.
20	Demirci H, Gregory ST, Dahlberg AE, Jogl G: Recognition of ribosomal protein L11 by the protein trimethyltransferase PrmA. Embo J 2007, 26:567-577.
21	Adams DW, Errington J: Bacterial cell division: assembly, maintenance and disassembly of the Z ring. Nat Rev Microbiol 2009, 7:642-653.
22	Lock RL, Harry EJ: Cell-division inhibitors: new insights for future antibiotics. Nat Rev Drug Discov 2008, 7:324-338.
23	Kelly DJ, Hughes NJ, Poole RK: Microaerobic physiology: aerobic respiration, anaerobic respiration, and carbon dioxide metabolism. In Helicobacter pylori: physiology and genetics. 2001: 113-124
24	Odenbreit S, Till M, Hofreuter D, Faller G, Haas R: Genetic and functional characterization of the alpAB gene locus essential for the adhesion of Helicobacter pylori to human gastric tissue. Mol Microbiol 1999, 31:1537-1548.
25	Doig P, de Jonge BL, Alm RA, Brown ED, Uria-Nickelsen M, Noonan B, Mills SD, Tummino P, Carmel G, Guild BC, et al: Helicobacter pylori physiology predicted from genomic comparison of two strains. Microbiol Mol Biol Rev 1999, 63:675-707.
26	Aspholm-Hurtig M, Dailide G, Lahmann M, Kalia A, Ilver D, Roche N, Vikstrom S, Sjostrom R, Linden S, Backstrom A, et al: Functional adaptation of BabA, the H. pylori ABO blood group antigen binding adhesin. Science 2004, 305:519-522.
27	Ilver D, Arnqvist A, Ogren J, Frick IM, Kersulyte D, Incecik ET, Berg DE, Covacci A, Engstrand L, Boren T: Helicobacter pylori adhesin binding fucosylated histo-blood group antigens revealed by retagging. Science 1998, 279:373-377.
28	McClain MS, Shaffer CL, Israel DA, Peek RM, Jr., Cover TL: Genome sequence analysis of Helicobacter pylori strains associated with gastric ulceration and gastric cancer. BMC Genomics 2009, 10:3.
