# Supplementary material for: Evolution in an oncogenic bacterial species with extreme genome plasticity: Helicobacter pylori East Asian genomes
Source: BMC Microbiol. 2011 May 16;11:104. doi: 10.1186/1471-2180-11-104 (PMC3120642; doi:10.1186/1471-2180-11-104)
Supplement: Additional file 8 — Differences in gene assignment. [file 1471-2180-11-104-S8.XLS]

## Sheet: 26695
# strain	26695
# accession number	NC_000915.1
# Total number in the present study	(1575)
# Total number in the public annotation	(1576)
# The same	(1348)
# Different start site	(173)
# Not assigned in the public annotation	(54)
# Not assigned in the present study	(58)
name	from	to	dir	name0	from0	to0	dir0
# Different start site	(173)
mHP0018	16932	18272	1	HP0018	16863	18272	1
mHP0039m	38475	38744	1	HP0039m	38472	39453	1
m2HP0039m	38722	39453	1	HP0039m	38472	39453	1
mHP0052	51272	52300	-1	HP0052	51272	52264	-1
mHP0066	69537	71963	1	HP0066	69468	71963	1
mHP0080	84386	86140	1	HP0080	84359	86140	1
mHP0086	90152	91498	-1	HP0086	90152	91504	-1
mHP0103	109025	110719	-1	HP0103	109025	110722	-1
mHP0105	112828	113295	-1	HP0105	112828	113280	-1
mHP0107	114500	115417	-1	HP0107	114500	115420	-1
mHP0108	115531	116019	1	HP0108	115459	116019	1
mHP0112	120046	120675	1	HP0112	119980	120675	1
mHP0114	121002	122885	-1	HP0114	121002	122888	-1
mHP0122	134965	135102	1	HP0122	134971	135102	1
mHP0142	153727	154596	-1	HP0142	153727	154713	-1
mHP0146	158522	158740	1	HP0146	158519	158740	1
mHP0151	161202	161969	1	HP0151	161157	161969	1
mHP0156	165549	166145	1	HP0156	165543	166145	1
mHP0167	174691	175152	-1	HP0167	174691	175164	-1
mHP0174	180658	181386	-1	HP0174	180658	181434	-1
mHP0181	187970	188671	1	HP0181	187997	188671	1
mHP0186	193210	194442	-1	HP0186	193210	194424	-1
mHP0201	205877	206890	1	HP0201	205874	206890	1
mHP0207	212273	213379	1	HP0207	212141	213379	1
mHP0219	227683	228165	1	HP0219	227686	228165	1
mHP0223	230997	232343	1	HP0223	230973	232343	1
mHP0251	260361	261383	-1	HP0251	260361	261377	-1
mHP0258	267018	268067	1	HP0258	267021	268067	1
mHP0262	271111	271683	1	HP0262	271081	271683	1
mHP0265	275253	275972	1	HP0265	275250	275972	1
mHP0270	279998	280651	1	HP0270	280163	280651	1
mHP0298	315627	317234	1	HP0298	315585	317234	1
mHP0333	347619	348419	1	HP0333	347607	348419	1
mHP0339	350665	351042	1	HP0339	350692	351042	1
mHP0344	352403	352774	1	HP0344	352310	352774	1
mHP0354	362556	364406	1	HP0354	362550	364406	1
mHP0368	376775	377272	-1	HP0368	376775	377176	-1
mHP0369	377322	378002	-1	HP0369	377322	378032	-1
mHP0372	380240	380806	1	HP0372	380234	380806	1
mHP0385	395292	395519	1	HP0385	395289	395519	1
mHP0426	442479	444212	-1	HP0426	442479	444215	-1
mHP0428	449162	449707	1	HP0428	449150	449707	1
mHP0430	449881	450123	1	HP0430	449956	450123	1
mHP0441	459333	461702	-1	HP0441	459333	461756	-1
mHP0447	464982	466127	1	HP0447	465045	466127	1
mHP0452	468756	470333	1	HP0452	468777	470333	1
mHP0454	473398	474066	1	HP0454	473368	474066	1
mHP0467	488687	489001	-1	HP0467	488687	489034	-1
mHP0508	533881	535209	1	HP0508	533851	535209	1
mHP0514	542013	542462	1	HP0514	542010	542462	1
mHP0517	544339	545244	1	HP0517	544336	545244	1
mHP0540	571580	572695	-1	HP0540	571580	572725	-1
mHP0541	572736	573728	-1	HP0541	572736	573848	-1
mHP0558	592491	593699	-1	HP0558	592491	593729	-1
mHP0564	597025	597270	1	HP0564	597100	597270	1
mHP0568	600177	601049	-1	HP0568	600177	600944	-1
mHP0577	607348	608220	-1	HP0577	607348	608226	-1
mHP0583	613978	614823	-1	HP0583	613978	614859	-1
mHP0585	615309	615959	-1	HP0585	615309	615965	-1
mHP0592	623230	626172	1	HP0592	623167	626172	1
mHP0600	635337	636425	-1	HP0600	635337	637118	-1
mHP0603	639585	640202	1	HP0603	639633	640202	1
mHP0604	640271	641290	1	HP0604	640268	641290	1
mHP0608	646543	647112	1	HP0608	646630	647112	1
mHP0611	656878	657387	-1	HP0611	656878	657378	-1
mHP0614	658630	658962	-1	HP0614	658630	658965	-1
mHP0621	666410	668659	-1	HP0621	666410	668698	-1
mHP0650	696024	696653	1	HP0650	696063	696653	1
mHP0655	700825	703485	1	HP0655	700735	703485	1
mHP0656	703487	704548	1	HP0656	703397	704548	1
mHP0658	705852	707276	1	HP0658	705849	707276	1
mHP0662	709976	710695	1	HP0662	709973	710695	1
mHP0669	717119	719860	1	HP0669	717059	719860	1
mHP0697	750268	750768	1	HP0697	750262	750768	1
mHP0702	754995	755468	1	HP0702	754992	755468	1
mHP0705	757282	760107	-1	HP0705	757282	760089	-1
mHP0706	760281	761093	1	HP0706	760272	761093	1
mHP0713	767739	768077	1	HP0713	767733	768077	1
mHP0719	773177	773443	1	HP0719	773114	773443	1
mHP0722	774452	776341	1	HP0722	774515	776341	1
mHP0725	779008	780924	-1	HP0725	779008	780897	-1
mHP0732	787387	787728	-1	HP0732	787387	787743	-1
mHP0755	809596	810267	1	HP0755	809635	810267	1
mHP0760	814054	815367	-1	HP0760	814054	815442	-1
mHP0761	815545	816192	-1	HP0761	815545	816147	-1
mHP0776	830016	830240	-1	HP0776	830016	830270	-1
mHP0779	831926	834484	1	HP0779	831923	834484	1
mHP0780	834565	834831	1	HP0780	834559	834831	1
mHP0794	851017	851604	-1	HP0794	851017	851607	-1
mHP0801	856324	856545	-1	HP0801	856324	856548	-1
mHP0836	888477	888830	1	HP0836	888471	888830	1
mHP0844	895171	895980	-1	HP0844	895171	895983	-1
mHP0848	899837	900655	-1	HP0848	899837	900733	-1
mHP0854	906525	907502	1	HP0854	906519	907502	1
mHP0855	907687	909231	1	HP0855	907648	909231	1
mHP0885	935332	936792	1	HP0885	935407	936792	1
mHP0890	944087	944935	-1	HP0890	944087	944857	-1
mHP0903m	953461	953817	-1	HP0903m	953461	954661	-1
mHP0910	961476	962627	1	HP0910	961488	962627	1
mHP0927	990314	991246	1	HP0927	990266	991246	1
mHP0932	993953	994171	1	HP0932	993869	994171	1
mHP0951	1011638	1012252	1	HP0951	1011635	1012252	1
mHP0964	1022249	1023328	-1	HP0964	1022249	1023340	-1
mHP0966	1024578	1026224	-1	HP0966	1024578	1026227	-1
mHP0969	1027102	1030161	-1	HP0969	1027102	1030164	-1
mHP0981	1044865	1045137	1	HP0981	1044772	1045137	1
mHP0996	1058373	1060199	-1	HP0996	1058373	1060175	-1
mHP0999	1062185	1062421	1	HP0999	1062236	1062421	1
mHP1003	1064965	1066047	-1	HP1003	1064965	1066077	-1
mHP1015	1078591	1079199	1	HP1015	1078693	1079199	1
mHP1017	1079950	1081392	1	HP1017	1079833	1081392	1
mHP1032	1093667	1094410	-1	HP1032	1093667	1094434	-1
mHP1035	1095614	1096990	-1	HP1035	1095614	1096993	-1
mHP1036	1096987	1097475	-1	HP1036	1096987	1097478	-1
mHP1049	1112778	1113032	-1	HP1049	1112778	1113047	-1
mHP1051	1113954	1114427	-1	HP1051	1113954	1114376	-1
mHP1053	1115333	1115920	-1	HP1053	1115333	1115986	-1
mHP1054	1115923	1117245	-1	HP1054	1115923	1117191	-1
mHP1056	1118208	1119050	-1	HP1056	1118208	1119062	-1
mHP1064	1124602	1124832	1	HP1064	1124551	1124832	1
mHP1090	1150849	1153416	1	HP1090	1150840	1153416	1
mHP1107	1169186	1169848	-1	HP1107	1169186	1169878	-1
mHP1121	1187005	1187961	-1	HP1121	1187005	1187943	-1
mHP1122	1188105	1188308	-1	HP1122	1188105	1188335	-1
mHP1127	1192013	1192603	-1	HP1127	1192013	1192594	-1
mHP1131	1193891	1194262	-1	HP1131	1193891	1194265	-1
mHP1142	1203006	1205279	-1	HP1142	1203006	1205285	-1
mHP1145	1209831	1210172	-1	HP1145	1209831	1210142	-1
mHP1153	1214883	1217501	-1	HP1153	1214883	1217507	-1
mHP1162	1227531	1228112	-1	HP1162	1227531	1228145	-1
mHP1214	1290607	1291311	-1	HP1214	1290607	1291329	-1
mHP1222	1297129	1299969	-1	HP1222	1297129	1299975	-1
mHP1224	1300394	1301056	1	HP1224	1300376	1301056	1
mHP1226	1301547	1302584	-1	HP1226	1301547	1302605	-1
mHP1253	1328909	1329889	-1	HP1253	1328909	1329928	-1
mHP1255	1330805	1331404	1	HP1255	1330799	1331404	1
mHP1262	1334693	1335490	1	HP1262	1334690	1335490	1
mHP1285	1361657	1362394	-1	HP1285	1361657	1362349	-1
mHP1288	1364584	1364706	1	HP1288	1364308	1364706	1
mHP1303	1373543	1373899	-1	HP1303	1373543	1373902	-1
mHP1315	1378184	1378420	-1	HP1315	1378184	1378465	-1
mHP1322	1382747	1383325	1	HP1322	1382720	1383325	1
mHP1323	1383299	1383913	-1	HP1323	1383299	1383928	-1
mHP1333	1393853	1394947	1	HP1333	1393799	1394947	1
mHP1337	1397819	1398334	-1	HP1337	1397819	1398343	-1
mHP1339	1399099	1399536	1	HP1339	1399036	1399536	1
mHP1353	1413719	1414261	-1	HP1353	1413719	1414666	-1
mHP1361	1421605	1422918	-1	HP1361	1421605	1422858	-1
mHP1369m	1430856	1432280	1	HP1369m	1430856	1433284	1
m2HP1369m	1432418	1433284	1	HP1369m	1430856	1433284	1
mHP1380	1444902	1445741	1	HP1380	1444944	1445741	1
mHP1383	1446470	1446928	1	HP1383	1446446	1446928	1
mHP1384	1446953	1447156	-1	HP1384	1446953	1447159	-1
mHP1387	1448730	1449674	1	HP1387	1448622	1449674	1
mHP1400	1461434	1463959	1	HP1400	1461431	1463959	1
mHP1402	1464755	1467733	-1	HP1402	1464755	1467736	-1
mHP1405	1470728	1470952	1	HP1405	1470848	1470952	1
mHP1409	1477930	1479663	1	HP1409	1477927	1479663	1
mHP1415	1484947	1485777	1	HP1415	1484977	1485777	1
mHP1417m	1486895	1487731	1	HP1417m	1486895	1488564	1
m2HP1417m	1487713	1488564	1	HP1417m	1486895	1488564	1
mHP1433	1503438	1506116	-1	HP1433	1503438	1506008	-1
mHP1437	1508462	1509151	1	HP1437	1508432	1509151	1
mHP1441	1514046	1514534	1	HP1441	1514043	1514534	1
mHP1452	1520336	1521688	1	HP1452	1520303	1521688	1
mHP1455	1525870	1526211	-1	HP1455	1525870	1526262	-1
mHP1462	1533923	1534510	-1	HP1462	1533923	1534441	-1
mHP1470	1540697	1543372	-1	HP1470	1540697	1543375	-1
mHP1471	1543443	1544654	-1	HP1471	1543443	1544636	-1
mHP1507	1580280	1581479	1	HP1507	1580322	1581479	1
mHP1519	1594908	1595777	-1	HP1519	1594908	1595660	-1
mHP1533	1611791	1612417	1	HP1533	1611722	1612417	1
mHP1580	1658880	1659476	-1	HP1580	1658880	1659542	-1
# Not assigned in the public annotation	(54)
aHP26695_001	51094	51411	-1	N.A.	N.A.	N.A.	N.A.
aHP26695_002	62637	63143	1	N.A.	N.A.	N.A.	N.A.
aHP26695_003	154714	155388	-1	N.A.	N.A.	N.A.	N.A.
aHP26695_004	155367	156164	-1	N.A.	N.A.	N.A.	N.A.
aHP26695_005	213393	214547	-1	N.A.	N.A.	N.A.	N.A.
aHP26695_006	214472	214591	-1	N.A.	N.A.	N.A.	N.A.
aHP26695_007	377989	378165	-1	N.A.	N.A.	N.A.	N.A.
aHP26695_008	425510	425890	-1	N.A.	N.A.	N.A.	N.A.
aHP26695_009	474044	474244	1	N.A.	N.A.	N.A.	N.A.
aHP26695_010	474573	474830	1	N.A.	N.A.	N.A.	N.A.
aHP26695_011	474833	475063	1	N.A.	N.A.	N.A.	N.A.
aHP26695_012	478906	479022	-1	N.A.	N.A.	N.A.	N.A.
aHP26695_013	505072	505371	1	N.A.	N.A.	N.A.	N.A.
aHP26695_014	506088	506231	1	N.A.	N.A.	N.A.	N.A.
aHP26695_015	506346	507134	1	N.A.	N.A.	N.A.	N.A.
aHP26695_016	539820	539924	1	N.A.	N.A.	N.A.	N.A.
aHP26695_017	583610	583876	1	N.A.	N.A.	N.A.	N.A.
aHP26695_018	583883	584437	1	N.A.	N.A.	N.A.	N.A.
aHP26695_019	615962	616192	-1	N.A.	N.A.	N.A.	N.A.
aHP26695_020	629982	630101	-1	N.A.	N.A.	N.A.	N.A.
aHP26695_021	664443	665048	1	N.A.	N.A.	N.A.	N.A.
aHP26695_022	665045	665695	1	N.A.	N.A.	N.A.	N.A.
aHP26695_023	683623	683736	-1	N.A.	N.A.	N.A.	N.A.
aHP26695_024	745457	745570	1	N.A.	N.A.	N.A.	N.A.
aHP26695_025	798959	799543	-1	N.A.	N.A.	N.A.	N.A.
aHP26695_026	799717	800178	-1	N.A.	N.A.	N.A.	N.A.
aHP26695_027	815364	815645	-1	N.A.	N.A.	N.A.	N.A.
aHP26695_028	872760	872939	-1	N.A.	N.A.	N.A.	N.A.
aHP26695_029	953783	954661	-1	N.A.	N.A.	N.A.	N.A.
aHP26695_030	954679	954900	-1	N.A.	N.A.	N.A.	N.A.
aHP26695_031	954846	955217	-1	N.A.	N.A.	N.A.	N.A.
aHP26695_032	955261	955557	-1	N.A.	N.A.	N.A.	N.A.
aHP26695_033	996235	996369	1	N.A.	N.A.	N.A.	N.A.
aHP26695_034	1005802	1006101	1	N.A.	N.A.	N.A.	N.A.
aHP26695_035	1046277	1046495	1	N.A.	N.A.	N.A.	N.A.
aHP26695_036	1046764	1046982	1	N.A.	N.A.	N.A.	N.A.
aHP26695_037	1048165	1048380	1	N.A.	N.A.	N.A.	N.A.
aHP26695_038	1067611	1067745	1	N.A.	N.A.	N.A.	N.A.
aHP26695_039	1068602	1069459	-1	N.A.	N.A.	N.A.	N.A.
aHP26695_040	1069456	1069929	-1	N.A.	N.A.	N.A.	N.A.
aHP26695_041	1094412	1094726	-1	N.A.	N.A.	N.A.	N.A.
aHP26695_042	1188372	1188578	-1	N.A.	N.A.	N.A.	N.A.
aHP26695_043	1256393	1256515	1	N.A.	N.A.	N.A.	N.A.
aHP26695_044	1333021	1333116	1	N.A.	N.A.	N.A.	N.A.
aHP26695_045	1364459	1364572	1	N.A.	N.A.	N.A.	N.A.
aHP26695_046	1474588	1474728	1	N.A.	N.A.	N.A.	N.A.
aHP26695_047	1496940	1497161	-1	N.A.	N.A.	N.A.	N.A.
aHP26695_048	1502596	1502850	1	N.A.	N.A.	N.A.	N.A.
aHP26695_049	1503099	1503224	1	N.A.	N.A.	N.A.	N.A.
aHP26695_050	1600102	1600689	-1	N.A.	N.A.	N.A.	N.A.
aHP26695_051	1600686	1602038	-1	N.A.	N.A.	N.A.	N.A.
aHP26695_052	1614849	1615037	1	N.A.	N.A.	N.A.	N.A.
aHP26695_053	1664722	1664892	-1	N.A.	N.A.	N.A.	N.A.
aHP26695_054	1665805	1665945	-1	N.A.	N.A.	N.A.	N.A.
# Not assigned in the present study	(58)
N.A.	N.A.	N.A.	N.A.	HP1033	1094443	1094838	1
N.A.	N.A.	N.A.	N.A.	HP0024	22903	22995	1
N.A.	N.A.	N.A.	N.A.	HP1586	1664450	1664788	1
N.A.	N.A.	N.A.	N.A.	HP1239	1313412	1313501	-1
N.A.	N.A.	N.A.	N.A.	HP0429	449832	449870	1
N.A.	N.A.	N.A.	N.A.	HP0131	142028	142129	1
N.A.	N.A.	N.A.	N.A.	HP1144	1206870	1207127	1
N.A.	N.A.	N.A.	N.A.	HP1070	1129554	1129808	1
N.A.	N.A.	N.A.	N.A.	HP0985	1048088	1048411	-1
N.A.	N.A.	N.A.	N.A.	HP0536	567955	568299	-1
N.A.	N.A.	N.A.	N.A.	HP1528	1607394	1607471	1
N.A.	N.A.	N.A.	N.A.	HP0412	425155	425253	1
N.A.	N.A.	N.A.	N.A.	HP0341	351308	351403	1
N.A.	N.A.	N.A.	N.A.	HP0678	728039	728149	-1
N.A.	N.A.	N.A.	N.A.	HP0987	1050812	1051045	1
N.A.	N.A.	N.A.	N.A.	HP0878	930391	930564	1
N.A.	N.A.	N.A.	N.A.	HP0427	444265	444600	-1
N.A.	N.A.	N.A.	N.A.	HP1389	1450780	1450962	1
N.A.	N.A.	N.A.	N.A.	HP1097	1158603	1158698	-1
N.A.	N.A.	N.A.	N.A.	HP0457	475826	476089	1
N.A.	N.A.	N.A.	N.A.	HP0533	566035	566124	-1
N.A.	N.A.	N.A.	N.A.	HP0161	170145	170255	1
N.A.	N.A.	N.A.	N.A.	HP0314	330453	330572	1
N.A.	N.A.	N.A.	N.A.	HP0945	1005786	1006082	-1
N.A.	N.A.	N.A.	N.A.	HP0359	369878	369943	1
N.A.	N.A.	N.A.	N.A.	HP0008	4937	5020	1
N.A.	N.A.	N.A.	N.A.	HP0560	594326	594406	-1
N.A.	N.A.	N.A.	N.A.	HP1219	1295511	1295702	1
N.A.	N.A.	N.A.	N.A.	HP0847	899734	899835	-1
N.A.	N.A.	N.A.	N.A.	HP1093	1156136	1156222	-1
N.A.	N.A.	N.A.	N.A.	HP0704	757071	757181	1
N.A.	N.A.	N.A.	N.A.	HP0767	820299	820373	-1
N.A.	N.A.	N.A.	N.A.	HP1432	1502586	1502804	1
N.A.	N.A.	N.A.	N.A.	HP0335	349106	349294	1
N.A.	N.A.	N.A.	N.A.	HP1381	1445793	1446026	1
N.A.	N.A.	N.A.	N.A.	HP1018	1081440	1081586	1
N.A.	N.A.	N.A.	N.A.	HP0046	44299	44436	1
N.A.	N.A.	N.A.	N.A.	HP0461	479557	479649	-1
N.A.	N.A.	N.A.	N.A.	HP1211	1287786	1288031	1
N.A.	N.A.	N.A.	N.A.	HP0698	750956	751045	1
N.A.	N.A.	N.A.	N.A.	HP0023	22773	22892	1
N.A.	N.A.	N.A.	N.A.	HP0188	194799	194900	-1
N.A.	N.A.	N.A.	N.A.	HP0007	4697	4768	1
N.A.	N.A.	N.A.	N.A.	HP0365	374835	374927	1
N.A.	N.A.	N.A.	N.A.	HP0784	838719	838853	1
N.A.	N.A.	N.A.	N.A.	HP1536	1614839	1614895	-1
N.A.	N.A.	N.A.	N.A.	HP1500	1572835	1572906	-1
N.A.	N.A.	N.A.	N.A.	HP1176	1243378	1243482	-1
N.A.	N.A.	N.A.	N.A.	HP0881	932033	932128	-1
N.A.	N.A.	N.A.	N.A.	HP1194	1264935	1265021	-1
N.A.	N.A.	N.A.	N.A.	HP0612	657395	657634	-1
N.A.	N.A.	N.A.	N.A.	HP0225	233581	233649	1
N.A.	N.A.	N.A.	N.A.	HP0411	424588	424905	1
N.A.	N.A.	N.A.	N.A.	HP0917	973624	973695	1
N.A.	N.A.	N.A.	N.A.	HP0128	139319	139444	1
N.A.	N.A.	N.A.	N.A.	HP1515	1589956	1590048	1
N.A.	N.A.	N.A.	N.A.	HP0253	263195	263311	1
N.A.	N.A.	N.A.	N.A.	HP1427	1496989	1497171	-1

## Sheet: J99
# strain	J99
# accession number	NC_000921.1
# Total number in the present study	(1502)
# Total number in the public annotation	(1489)
# The same	(1358)
# Different start site	(109)
# Not assigned in the public annotation	(35)
# Not assigned in the present study	(27)
name	from	to	dir	name0	from0	to0	dir0
# Different start site	(109)
mjhp0007	5436	7337	-1	jhp0007	5436	7443	-1
mjhp0016	17077	18417	1	jhp0016	17008	18417	1
mjhp0028	32532	32798	1	jhp0028	32526	32798	1
mjhp0032	35674	36678	1	jhp0032	35671	36678	1
mjhp0055	63770	63901	1	jhp0055	63665	63901	1
mjhp0079	86329	87675	-1	jhp0079	86329	87681	-1
mjhp0082	91396	92091	-1	jhp0082	91396	92088	-1
mjhp0086	95139	95579	-1	jhp0086	95139	96039	-1
mjhp0095	105185	106882	-1	jhp0095	105185	106879	-1
mjhp0103	114979	115749	-1	jhp0103	114979	115779	-1
mjhp0112	127870	128007	1	jhp0112	127876	128007	1
mjhp0153	168125	168586	-1	jhp0153	168125	168598	-1
mjhp0194	209770	210912	-1	jhp0194	209770	210956	-1
mjhp0195	211133	212455	1	jhp0195	211139	212455	1
mjhp0203	222575	223096	1	jhp0203	222575	223733	1
m2jhp0203	223206	223733	1	jhp0203	222575	223733	1
mjhp0210	229321	230343	1	jhp0210	229264	230343	1
mjhp0236	257261	258283	-1	jhp0236	257261	258277	-1
mjhp0247	268486	268659	1	jhp0247	268450	268659	1
mjhp0254	275725	277005	1	jhp0254	275692	277005	1
mjhp0267	287206	288648	1	jhp0267	287212	288648	1
mjhp0283	313041	314636	1	jhp0283	312996	314636	1
mjhp0292	322602	322865	1	jhp0292	322587	322865	1
mjhp0318	344778	345566	1	jhp0318	344811	345566	1
mjhp0327	354572	355342	1	jhp0327	354566	355342	1
mjhp0328	355345	357195	1	jhp0328	355339	357195	1
mjhp0331	359782	360018	1	jhp0331	359722	360018	1
mjhp0340	371253	371768	-1	jhp0340	371253	371762	-1
mjhp0359	390350	390994	1	jhp0359	390392	390994	1
mjhp0361	391550	391792	-1	jhp0361	391550	391843	-1
mjhp0369	397334	398191	1	jhp0369	397322	398191	1
mjhp0382	410346	411392	-1	jhp0382	410346	411389	-1
mjhp0385	414073	415377	1	jhp0385	414088	415377	1
mjhp0392	420142	420885	1	jhp0392	420118	420885	1
mjhp0398	424501	425664	-1	jhp0398	424501	425676	-1
mjhp0402	428582	429358	-1	jhp0402	428582	429448	-1
mjhp0407	434936	435475	-1	jhp0407	434936	435538	-1
mjhp0419	451621	451935	-1	jhp0419	451621	451968	-1
mjhp0439	473933	475345	1	jhp0439	473948	475345	1
mjhp0505	555854	557062	-1	jhp0505	555854	557092	-1
mjhp0508	557662	558408	-1	jhp0508	557662	558405	-1
mjhp0515	563901	564773	-1	jhp0515	563901	564668	-1
mjhp0530	577697	578542	-1	jhp0530	577697	578578	-1
mjhp0563	625279	625845	1	jhp0563	625240	626575	1
m2jhp0563	625823	626575	1	jhp0563	625240	626575	1
mjhp0595	658575	659165	1	jhp0595	658536	659165	1
mjhp0600	663271	665901	1	jhp0600	663181	665901	1
mjhp0628	699722	700534	1	jhp0628	699704	700534	1
mjhp0659	736895	738760	1	jhp0659	736846	738760	1
mjhp0662	741428	743332	-1	jhp0662	741428	743381	-1
mjhp0670	750989	751555	-1	jhp0670	750989	751567	-1
mjhp0681	761242	762063	-1	jhp0681	761242	762454	-1
mjhp0741	821788	822633	-1	jhp0741	821788	822666	-1
mjhp0746	826848	827387	-1	jhp0746	826848	827450	-1
mjhp0748	828209	829243	-1	jhp0748	828209	829219	-1
mjhp0784	861645	864665	-1	jhp0784	861645	864272	-1
mjhp0813	893499	893942	-1	jhp0813	893499	893966	-1
mjhp0817	896866	898326	1	jhp0817	896944	898326	1
mjhp0823	906919	907776	-1	jhp0823	906919	907734	-1
mjhp0871	965126	966469	-1	jhp0871	965126	966484	-1
mjhp0874	968545	969267	-1	jhp0874	968545	969258	-1
mjhp0896	989179	990063	-1	jhp0896	989179	989871	-1
mjhp0898	990904	991671	-1	jhp0898	990904	991638	-1
mjhp0900	993206	994261	-1	jhp0900	993206	994228	-1
mjhp0917	1015000	1016469	1	jhp0917	1015042	1016469	1
mjhp0918	1016469	1016879	1	jhp0918	1016457	1016879	1
mjhp0920	1018526	1018849	1	jhp0920	1018568	1018849	1
mjhp0922m	1019965	1020486	1	jhp0922m	1019965	1021501	1
m2jhp0922m	1020605	1021501	1	jhp0922m	1019965	1021501	1
mjhp0927	1023876	1025174	1	jhp0927	1023777	1025174	1
mjhp0928	1026044	1032019	1	jhp0928	1025324	1032019	1
mjhp0929	1031941	1032477	1	jhp0929	1032025	1032477	1
mjhp0935	1037343	1037945	-1	jhp0935	1037343	1037885	-1
mjhp0941	1043684	1044457	-1	jhp0941	1043684	1044679	-1
mjhp0946	1051700	1052110	1	jhp0946	1051673	1052110	1
mjhp0956	1062750	1063283	1	jhp0956	1062798	1063283	1
mjhp0957	1063256	1063873	1	jhp0957	1063271	1063873	1
mjhp0959	1064211	1064918	1	jhp0959	1064262	1064918	1
mjhp0961	1065274	1065468	1	jhp0961	1065283	1065468	1
mjhp1002	1111942	1113159	-1	jhp1002	1111942	1113251	-1
mjhp1070	1183290	1185554	-1	jhp1070	1183290	1185569	-1
mjhp1073	1190266	1191057	-1	jhp1073	1190266	1191123	-1
mjhp1111	1235294	1236430	-1	jhp1111	1235294	1236469	-1
mjhp1138	1269602	1271863	-1	jhp1138	1269602	1271902	-1
mjhp1145	1278676	1279329	1	jhp1145	1278658	1279329	1
mjhp1171	1304454	1305122	-1	jhp1171	1304454	1305113	-1
mjhp1241	1359142	1360227	1	jhp1241	1359097	1360227	1
mjhp1243	1361044	1361658	-1	jhp1243	1361044	1361673	-1
mjhp1256	1374640	1375155	-1	jhp1256	1374640	1375164	-1
mjhp1269	1386520	1387884	-1	jhp1269	1386520	1387899	-1
mjhp1277	1396929	1397423	-1	jhp1277	1396929	1397480	-1
mjhp1279	1398329	1399642	-1	jhp1279	1398329	1399558	-1
mjhp1282	1402507	1403625	-1	jhp1282	1402507	1403541	-1
mjhp1294	1418023	1418862	1	jhp1294	1418035	1418862	1
mjhp1302	1432463	1433125	1	jhp1302	1432520	1433125	1
mjhp1305	1435596	1436318	1	jhp1305	1435587	1436318	1
mjhp1310	1438399	1439244	1	jhp1310	1438411	1439244	1
mjhp1312	1440365	1441162	1	jhp1312	1440365	1442024	1
m2jhp1312	1441173	1442024	1	jhp1312	1440365	1442024	1
mjhp1326	1456084	1458570	-1	jhp1326	1456084	1458462	-1
mjhp1345	1472238	1473590	1	jhp1345	1472205	1473590	1
mjhp1402	1534662	1535324	1	jhp1402	1534662	1535324	1
mjhp1409	1543496	1547257	-1	jhp1409	1543496	1547254	-1
mjhp1411	1550288	1550896	-1	jhp1411	1550288	1552214	-1
mjhp1438	1585662	1586525	-1	jhp1438	1585662	1586633	-1
mjhp1442	1588369	1589055	1	jhp1442	1588369	1589350	1
m2jhp1442	1589057	1589350	1	jhp1442	1588369	1589350	1
mjhp1457	1605784	1606098	1	jhp1457	1605688	1606098	1
mjhp1493	1640766	1641479	-1	jhp1493	1640766	1641395	-1
# Not assigned in the public annotation	(35)
aHPJ99_001	61925	62092	1	N.A.	N.A.	N.A.	N.A.
aHPJ99_002	93716	94072	1	N.A.	N.A.	N.A.	N.A.
aHPJ99_003	94023	94289	1	N.A.	N.A.	N.A.	N.A.
aHPJ99_004	95617	96039	-1	N.A.	N.A.	N.A.	N.A.
aHPJ99_005	210843	210956	-1	N.A.	N.A.	N.A.	N.A.
aHPJ99_006	315651	315878	1	N.A.	N.A.	N.A.	N.A.
aHPJ99_007	315926	316504	1	N.A.	N.A.	N.A.	N.A.
aHPJ99_008	337296	337985	1	N.A.	N.A.	N.A.	N.A.
aHPJ99_009	337976	338848	1	N.A.	N.A.	N.A.	N.A.
aHPJ99_010	419826	420140	1	N.A.	N.A.	N.A.	N.A.
aHPJ99_011	445734	447992	-1	N.A.	N.A.	N.A.	N.A.
aHPJ99_012	448166	448876	-1	N.A.	N.A.	N.A.	N.A.
aHPJ99_013	470078	470212	1	N.A.	N.A.	N.A.	N.A.
aHPJ99_014	500344	500499	1	N.A.	N.A.	N.A.	N.A.
aHPJ99_015	510270	510413	1	N.A.	N.A.	N.A.	N.A.
aHPJ99_016	547479	547754	1	N.A.	N.A.	N.A.	N.A.
aHPJ99_017	563183	563314	1	N.A.	N.A.	N.A.	N.A.
aHPJ99_018	761990	762454	-1	N.A.	N.A.	N.A.	N.A.
aHPJ99_019	782471	782674	-1	N.A.	N.A.	N.A.	N.A.
aHPJ99_020	837219	837398	-1	N.A.	N.A.	N.A.	N.A.
aHPJ99_021	915710	916171	1	N.A.	N.A.	N.A.	N.A.
aHPJ99_022	916181	916306	1	N.A.	N.A.	N.A.	N.A.
aHPJ99_023	957331	957597	1	N.A.	N.A.	N.A.	N.A.
aHPJ99_024	1013504	1013623	-1	N.A.	N.A.	N.A.	N.A.
aHPJ99_025	1018247	1018510	1	N.A.	N.A.	N.A.	N.A.
aHPJ99_026	1020479	1020604	1	N.A.	N.A.	N.A.	N.A.
aHPJ99_027	1025220	1026029	1	N.A.	N.A.	N.A.	N.A.
aHPJ99_028	1168684	1168890	-1	N.A.	N.A.	N.A.	N.A.
aHPJ99_029	1342109	1342222	1	N.A.	N.A.	N.A.	N.A.
aHPJ99_030	1390467	1391012	-1	N.A.	N.A.	N.A.	N.A.
aHPJ99_031	1391234	1393681	-1	N.A.	N.A.	N.A.	N.A.
aHPJ99_032	1414641	1414835	1	N.A.	N.A.	N.A.	N.A.
aHPJ99_033	1449737	1450051	-1	N.A.	N.A.	N.A.	N.A.
aHPJ99_034	1455746	1455871	1	N.A.	N.A.	N.A.	N.A.
aHPJ99_035	1550874	1552214	-1	N.A.	N.A.	N.A.	N.A.
# Not assigned in the present study	(27)
N.A.	N.A.	N.A.	N.A.	jhp1320	1449374	1449556	-1
N.A.	N.A.	N.A.	N.A.	jhp0916	1014636	1014830	-1
N.A.	N.A.	N.A.	N.A.	jhp0755	833221	833793	-1
N.A.	N.A.	N.A.	N.A.	jhp0507	557484	557564	-1
N.A.	N.A.	N.A.	N.A.	jhp0952	1061075	1061266	1
N.A.	N.A.	N.A.	N.A.	jhp1495	1643353	1643586	-1
N.A.	N.A.	N.A.	N.A.	jhp0924	1021498	1022304	1
N.A.	N.A.	N.A.	N.A.	jhp1208	1342003	1342356	1
N.A.	N.A.	N.A.	N.A.	jhp1393	1524624	1524704	1
N.A.	N.A.	N.A.	N.A.	jhp0970	1076573	1076671	-1
N.A.	N.A.	N.A.	N.A.	jhp1217	1347910	1348023	-1
N.A.	N.A.	N.A.	N.A.	jhp0943	1048376	1048561	-1
N.A.	N.A.	N.A.	N.A.	jhp0483	530698	531078	-1
N.A.	N.A.	N.A.	N.A.	jhp0834	916021	916431	-1
N.A.	N.A.	N.A.	N.A.	jhp0587	650990	651229	-1
N.A.	N.A.	N.A.	N.A.	jhp0814	893875	894228	-1
N.A.	N.A.	N.A.	N.A.	jhp0391	419834	420109	-1
N.A.	N.A.	N.A.	N.A.	jhp1321	1449828	1450061	-1
N.A.	N.A.	N.A.	N.A.	jhp0721	801287	801418	1
N.A.	N.A.	N.A.	N.A.	jhp0484	531505	531849	-1
N.A.	N.A.	N.A.	N.A.	jhp0953	1061274	1061498	-1
N.A.	N.A.	N.A.	N.A.	jhp1272	1390189	1393681	-1
N.A.	N.A.	N.A.	N.A.	jhp0355	386564	386824	-1
N.A.	N.A.	N.A.	N.A.	jhp0332	360050	360310	1
N.A.	N.A.	N.A.	N.A.	jhp1072	1187115	1187408	1
N.A.	N.A.	N.A.	N.A.	jhp0829	910912	911058	-1
N.A.	N.A.	N.A.	N.A.	jhp1132	1264845	1265024	-1

## Sheet: HPAG1
# strain	HPAG1
# accession number	NC_008086.1
# Total number in the present study	(1487)
# Total number in the public annotation	(1536)
# The same	(1327)
# Different start site	(150)
# Not assigned in the public annotation	(10)
# Not assigned in the present study	(59)
name	from	to	dir	name0	from0	to0	dir0
# Different start site	(150)
mHPAG1_0018	18221	19561	1	HPAG1_0018	18152	19561	1
mHPAG1_0026	30040	30567	1	HPAG1_0026	30034	30567	1
mHPAG1_0034	36618	37613	1	HPAG1_0034	36615	37613	1
mHPAG1_0038	39545	40522	1	HPAG1_0038	39542	40522	1
mHPAG1_0044	46542	48794	-1	HPAG1_0044	46542	48851	-1
mHPAG1_0055	59537	59701	1	HPAG1_0055	59510	59701	1
mHPAG1_0087	87598	88944	-1	HPAG1_0087	87598	88950	-1
mHPAG1_0089	90398	92440	-1	HPAG1_0089	90398	92476	-1
mHPAG1_0103	106562	108256	-1	HPAG1_0103	106562	108259	-1
mHPAG1_0107	112042	112959	-1	HPAG1_0107	112042	112962	-1
mHPAG1_0112	117460	118023	1	HPAG1_0112	117385	118023	1
mHPAG1_0114	118350	120233	-1	HPAG1_0114	118350	120236	-1
mHPAG1_0119	126777	127985	-1	HPAG1_0119	126777	128009	-1
mHPAG1_0140	149377	150246	-1	HPAG1_0140	149377	150363	-1
mHPAG1_0144	154170	154388	1	HPAG1_0144	154167	154388	1
mHPAG1_0154	161202	161798	1	HPAG1_0154	161196	161798	1
mHPAG1_0163	169980	170444	-1	HPAG1_0163	169980	170456	-1
mHPAG1_0195	200079	201098	1	HPAG1_0195	200076	201098	1
mHPAG1_0197	202136	202438	1	HPAG1_0197	202082	202438	1
mHPAG1_0199	203524	205149	-1	HPAG1_0199	203524	205164	-1
mHPAG1_0205	208297	208959	-1	HPAG1_0205	208297	208962	-1
mHPAG1_0206	208950	209075	-1	HPAG1_0206	208950	209054	-1
mHPAG1_0207	209175	210281	1	HPAG1_0207	209040	210281	1
mHPAG1_0208	210295	211338	-1	HPAG1_0208	210295	211431	-1
mHPAG1_0209	211362	211475	-1	HPAG1_0209	211362	211481	-1
mHPAG1_0222	225739	226902	1	HPAG1_0222	225733	226902	1
mHPAG1_0225	228416	229762	1	HPAG1_0225	228392	229762	1
mHPAG1_0244	249065	249460	-1	HPAG1_0244	249065	249466	-1
mHPAG1_0245	249453	249737	-1	HPAG1_0245	249453	249785	-1
mHPAG1_0246	249758	250192	-1	HPAG1_0246	249758	250195	-1
mHPAG1_0254	257812	258828	-1	HPAG1_0254	257812	258834	-1
mHPAG1_0256	260634	262052	1	HPAG1_0256	260631	262052	1
mHPAG1_0264	268604	269185	1	HPAG1_0264	268586	269185	1
mHPAG1_0267	272756	273475	1	HPAG1_0267	272753	273475	1
mHPAG1_0271	276181	277461	1	HPAG1_0271	276148	277461	1
mHPAG1_0276	280204	280602	1	HPAG1_0276	280201	280602	1
mHPAG1_0300	313108	314715	1	HPAG1_0300	313066	314715	1
mHPAG1_0320	331459	333579	-1	HPAG1_0320	331459	333582	-1
mHPAG1_0339	348342	348908	1	HPAG1_0339	348318	348908	1
mHPAG1_0348	357846	358616	1	HPAG1_0348	357840	358616	1
mHPAG1_0349	358619	360469	1	HPAG1_0349	358613	360469	1
mHPAG1_0352	363049	363285	1	HPAG1_0352	362989	363285	1
mHPAG1_0357	366295	368880	-1	HPAG1_0357	366295	368907	-1
mHPAG1_0359	371207	373132	-1	HPAG1_0359	371207	373135	-1
mHPAG1_0390	399631	400362	1	HPAG1_0390	399640	400362	1
mHPAG1_0391	400352	401209	1	HPAG1_0391	400340	401209	1
mHPAG1_0392	401221	402162	1	HPAG1_0392	401239	402162	1
mHPAG1_0394	403497	404084	1	HPAG1_0394	403431	404084	1
mHPAG1_0398	406385	406639	1	HPAG1_0398	406370	406639	1
mHPAG1_0411	421898	422386	1	HPAG1_0411	421895	422386	1
mHPAG1_0412	422383	423759	1	HPAG1_0412	422380	423759	1
mHPAG1_0415	424961	425704	1	HPAG1_0415	424937	425704	1
mHPAG1_0430	439546	440085	-1	HPAG1_0430	439546	440148	-1
mHPAG1_0443	456038	456352	-1	HPAG1_0443	456038	456388	-1
mHPAG1_0482	499564	500913	1	HPAG1_0482	499594	500913	1
mHPAG1_0496	513572	514165	1	HPAG1_0496	513407	514165	1
mHPAG1_0504	526176	527744	-1	HPAG1_0504	526176	527747	-1
mHPAG1_0521	544274	544897	-1	HPAG1_0521	544274	544924	-1
mHPAG1_0536	558008	559216	-1	HPAG1_0536	558008	559246	-1
mHPAG1_0547	565907	566779	-1	HPAG1_0547	565907	566674	-1
mHPAG1_0556	573086	573958	-1	HPAG1_0556	573086	573964	-1
mHPAG1_0562	579701	580546	-1	HPAG1_0562	579701	580582	-1
mHPAG1_0573	589654	590673	1	HPAG1_0573	589645	590673	1
mHPAG1_0585	602949	603968	1	HPAG1_0585	602946	603968	1
mHPAG1_0601	628158	628718	1	HPAG1_0601	628137	628718	1
mHPAG1_0602	628648	629463	1	HPAG1_0602	628657	629463	1
mHPAG1_0604	630187	632454	-1	HPAG1_0604	630187	632493	-1
mHPAG1_0624	651623	651748	1	HPAG1_0624	651674	651748	1
mHPAG1_0640	665416	668076	1	HPAG1_0640	665326	668076	1
mHPAG1_0641	668078	669139	1	HPAG1_0641	667988	669139	1
mHPAG1_0643	670443	671867	1	HPAG1_0643	670440	671867	1
mHPAG1_0647	674568	675287	1	HPAG1_0647	674565	675287	1
mHPAG1_0664	695420	695800	-1	HPAG1_0664	695420	695860	-1
mHPAG1_0671	703993	704805	1	HPAG1_0671	703975	704805	1
mHPAG1_0674	707040	707441	1	HPAG1_0674	707082	707441	1
mHPAG1_0682	717437	717937	1	HPAG1_0682	717431	717937	1
mHPAG1_0687	722232	722705	1	HPAG1_0687	722229	722705	1
mHPAG1_0691	727747	728559	1	HPAG1_0691	727738	728559	1
mHPAG1_0698	734993	735427	1	HPAG1_0698	734978	735427	1
mHPAG1_0704	740508	740930	1	HPAG1_0704	740445	740930	1
mHPAG1_0717	755492	756538	-1	HPAG1_0717	755492	756550	-1
mHPAG1_0741	777525	777671	1	HPAG1_0741	777468	777671	1
mHPAG1_0764	799901	802459	1	HPAG1_0764	799898	802459	1
mHPAG1_0765	802540	802806	1	HPAG1_0765	802537	802806	1
mHPAG1_0779	819043	819630	-1	HPAG1_0779	819043	819633	-1
mHPAG1_0786	824340	824561	-1	HPAG1_0786	824340	824558	-1
mHPAG1_0788	825304	826050	-1	HPAG1_0788	825304	826143	-1
mHPAG1_0790	827458	828309	-1	HPAG1_0790	827458	828342	-1
mHPAG1_0795	832516	833055	-1	HPAG1_0795	832516	833118	-1
mHPAG1_0803	838494	838616	1	HPAG1_0803	838485	838616	1
mHPAG1_0822	856519	857124	1	HPAG1_0822	856513	857124	1
mHPAG1_0846	880513	882186	-1	HPAG1_0846	880513	882189	-1
mHPAG1_0865	901027	902487	1	HPAG1_0865	901105	902487	1
mHPAG1_0868	908125	909135	-1	HPAG1_0868	908125	909150	-1
mHPAG1_0873	912673	912960	-1	HPAG1_0873	912673	912939	-1
mHPAG1_0883	919787	920044	-1	HPAG1_0883	919787	920053	-1
mHPAG1_0884	920149	920667	-1	HPAG1_0884	920149	920670	-1
mHPAG1_0908	956182	957114	1	HPAG1_0908	956134	957114	1
mHPAG1_0913	960044	960646	1	HPAG1_0913	960041	960646	1
mHPAG1_0916	961994	962230	1	HPAG1_0916	961898	962230	1
mHPAG1_0917	962417	963583	-1	HPAG1_0917	962417	963586	-1
mHPAG1_0971	1020647	1021363	1	HPAG1_0971	1020701	1021363	1
mHPAG1_1020	1076827	1077393	-1	HPAG1_1020	1076827	1077399	-1
mHPAG1_1046	1102300	1102962	-1	HPAG1_1046	1102300	1102992	-1
mHPAG1_1059	1117411	1118370	-1	HPAG1_1059	1117411	1118352	-1
mHPAG1_1060	1118514	1118717	-1	HPAG1_1060	1118514	1118744	-1
mHPAG1_1064	1120566	1121024	-1	HPAG1_1064	1120566	1121105	-1
mHPAG1_1085	1141099	1141323	-1	HPAG1_1085	1141099	1141335	-1
mHPAG1_1092	1145576	1148194	-1	HPAG1_1092	1145576	1148200	-1
mHPAG1_1125	1185171	1186307	-1	HPAG1_1125	1185171	1186346	-1
mHPAG1_1133	1195501	1195665	-1	HPAG1_1133	1195501	1195890	-1
mHPAG1_1155	1221427	1222131	-1	HPAG1_1155	1221427	1222137	-1
mHPAG1_1160	1226595	1226795	-1	HPAG1_1160	1226595	1226975	-1
mHPAG1_1161	1227138	1227410	-1	HPAG1_1161	1227138	1227461	-1
mHPAG1_1166	1232545	1233207	1	HPAG1_1166	1232527	1233207	1
mHPAG1_1168	1233698	1234735	-1	HPAG1_1168	1233698	1234756	-1
mHPAG1_1197	1261487	1262467	-1	HPAG1_1197	1261487	1262506	-1
mHPAG1_1199	1263398	1263982	1	HPAG1_1199	1263392	1263982	1
mHPAG1_1206	1267276	1268073	1	HPAG1_1206	1267273	1268073	1
mHPAG1_1225	1287366	1287701	-1	HPAG1_1225	1287366	1287731	-1
mHPAG1_1228	1289856	1290548	1	HPAG1_1228	1289811	1290548	1
mHPAG1_1246	1304773	1305174	-1	HPAG1_1246	1304773	1305180	-1
mHPAG1_1248	1305652	1306008	-1	HPAG1_1248	1305652	1306011	-1
mHPAG1_1278	1326030	1327106	1	HPAG1_1278	1325976	1327106	1
mHPAG1_1282	1328059	1329087	-1	HPAG1_1282	1328059	1329120	-1
mHPAG1_1284	1329987	1330502	-1	HPAG1_1284	1329987	1330511	-1
mHPAG1_1286	1331264	1331701	1	HPAG1_1286	1331201	1331701	1
mHPAG1_1297	1341914	1343227	-1	HPAG1_1297	1341914	1343293	-1
mHPAG1_1314	1361523	1362269	1	HPAG1_1314	1361166	1362269	1
mHPAG1_1319	1367077	1368024	-1	HPAG1_1319	1367077	1368000	-1
mHPAG1_1324	1370655	1371371	1	HPAG1_1324	1370709	1371371	1
mHPAG1_1329	1377643	1380180	-1	HPAG1_1329	1377643	1380255	-1
mHPAG1_1358	1409818	1409943	1	HPAG1_1358	1409851	1409943	1
mHPAG1_1366	1419927	1420706	-1	HPAG1_1366	1419927	1420712	-1
mHPAG1_1367	1420830	1421318	1	HPAG1_1367	1420827	1421318	1
mHPAG1_1369	1421567	1422388	1	HPAG1_1369	1421564	1422388	1
mHPAG1_1378	1427137	1428489	1	HPAG1_1378	1427104	1428489	1
mHPAG1_1411	1468209	1469324	1	HPAG1_1411	1468158	1469324	1
mHPAG1_1413	1470989	1471834	-1	HPAG1_1413	1470989	1471888	-1
mHPAG1_1442	1499147	1499542	1	HPAG1_1442	1499138	1499542	1
mHPAG1_1444	1500324	1501190	1	HPAG1_1444	1499979	1501190	1
mHPAG1_1456	1515849	1516622	1	HPAG1_1456	1515834	1516622	1
mHPAG1_1462	1520168	1521283	-1	HPAG1_1462	1520168	1521295	-1
mHPAG1_1466	1524674	1527649	1	HPAG1_1466	1524671	1527649	1
mHPAG1_1468	1527873	1528355	1	HPAG1_1468	1527816	1528355	1
mHPAG1_1469	1528454	1530979	-1	HPAG1_1469	1528454	1530982	-1
mHPAG1_1481	1542646	1543509	-1	HPAG1_1481	1542646	1543617	-1
mHPAG1_1484	1545083	1545286	1	HPAG1_1484	1545080	1545286	1
mHPAG1_1491	1552773	1553087	-1	HPAG1_1491	1552773	1553183	-1
mHPAG1_1528	1589165	1589761	-1	HPAG1_1528	1589165	1589827	-1
# Not assigned in the public annotation	(10)
aHPHPAG1_001	289	429	-1	N.A.	N.A.	N.A.	N.A.
aHPHPAG1_002	424645	424959	1	N.A.	N.A.	N.A.	N.A.
aHPHPAG1_003	786397	786579	-1	N.A.	N.A.	N.A.	N.A.
aHPHPAG1_004	840811	840990	-1	N.A.	N.A.	N.A.	N.A.
aHPHPAG1_005	896806	896949	-1	N.A.	N.A.	N.A.	N.A.
aHPHPAG1_006	920025	920174	-1	N.A.	N.A.	N.A.	N.A.
aHPHPAG1_007	975179	975304	-1	N.A.	N.A.	N.A.	N.A.
aHPHPAG1_008	1012009	1012188	-1	N.A.	N.A.	N.A.	N.A.
aHPHPAG1_009	1409320	1409568	1	N.A.	N.A.	N.A.	N.A.
aHPHPAG1_010	1431591	1431707	-1	N.A.	N.A.	N.A.	N.A.
# Not assigned in the present study	(59)
N.A.	N.A.	N.A.	N.A.	HPAG1_0881	919128	919316	1
N.A.	N.A.	N.A.	N.A.	HPAG1_0961	1009714	1009818	-1
N.A.	N.A.	N.A.	N.A.	HPAG1_0008	6138	6332	1
N.A.	N.A.	N.A.	N.A.	HPAG1_1334	1386644	1386910	1
N.A.	N.A.	N.A.	N.A.	HPAG1_0523	545391	545618	-1
N.A.	N.A.	N.A.	N.A.	HPAG1_0007	6020	6091	1
N.A.	N.A.	N.A.	N.A.	HPAG1_0770	806710	806841	1
N.A.	N.A.	N.A.	N.A.	HPAG1_1333	1382436	1382618	-1
N.A.	N.A.	N.A.	N.A.	HPAG1_0967	1017340	1017606	1
N.A.	N.A.	N.A.	N.A.	HPAG1_1181	1245559	1245648	-1
N.A.	N.A.	N.A.	N.A.	HPAG1_0839	875466	875663	-1
N.A.	N.A.	N.A.	N.A.	HPAG1_1082	1137467	1137562	1
N.A.	N.A.	N.A.	N.A.	HPAG1_0448	461563	461754	-1
N.A.	N.A.	N.A.	N.A.	HPAG1_1124	1184984	1185184	1
N.A.	N.A.	N.A.	N.A.	HPAG1_0526	549878	550033	-1
N.A.	N.A.	N.A.	N.A.	HPAG1_0051	53634	53777	-1
N.A.	N.A.	N.A.	N.A.	HPAG1_0082	83867	83977	1
N.A.	N.A.	N.A.	N.A.	HPAG1_1534	1595317	1595508	-1
N.A.	N.A.	N.A.	N.A.	HPAG1_0964	1011239	1011430	-1
N.A.	N.A.	N.A.	N.A.	HPAG1_0980	1032378	1032476	-1
N.A.	N.A.	N.A.	N.A.	HPAG1_0511	533301	533681	-1
N.A.	N.A.	N.A.	N.A.	HPAG1_0539	559847	559927	-1
N.A.	N.A.	N.A.	N.A.	HPAG1_0766	802875	803060	1
N.A.	N.A.	N.A.	N.A.	HPAG1_0875	913376	913582	1
N.A.	N.A.	N.A.	N.A.	HPAG1_0919	964836	964979	-1
N.A.	N.A.	N.A.	N.A.	HPAG1_0509	532188	532277	-1
N.A.	N.A.	N.A.	N.A.	HPAG1_1381	1431375	1431626	1
N.A.	N.A.	N.A.	N.A.	HPAG1_0683	718125	718316	1
N.A.	N.A.	N.A.	N.A.	HPAG1_0537	559262	559369	-1
N.A.	N.A.	N.A.	N.A.	HPAG1_0060	63640	63738	1
N.A.	N.A.	N.A.	N.A.	HPAG1_0354	363538	363750	1
N.A.	N.A.	N.A.	N.A.	HPAG1_0928	971693	971905	-1
N.A.	N.A.	N.A.	N.A.	HPAG1_1357	1409310	1409522	1
N.A.	N.A.	N.A.	N.A.	HPAG1_0127	135086	135211	1
N.A.	N.A.	N.A.	N.A.	HPAG1_0353	363326	363400	-1
N.A.	N.A.	N.A.	N.A.	HPAG1_0377	389641	389895	-1
N.A.	N.A.	N.A.	N.A.	HPAG1_0751	786417	786632	-1
N.A.	N.A.	N.A.	N.A.	HPAG1_0229	232385	232450	-1
N.A.	N.A.	N.A.	N.A.	HPAG1_1396	1451445	1451537	-1
N.A.	N.A.	N.A.	N.A.	HPAG1_0592	620046	620285	-1
N.A.	N.A.	N.A.	N.A.	HPAG1_0594	620745	620981	-1
N.A.	N.A.	N.A.	N.A.	HPAG1_0227	231156	231362	1
N.A.	N.A.	N.A.	N.A.	HPAG1_0962	1009929	1010117	-1
N.A.	N.A.	N.A.	N.A.	HPAG1_0894	931282	931470	-1
N.A.	N.A.	N.A.	N.A.	HPAG1_0414	424653	424928	-1
N.A.	N.A.	N.A.	N.A.	HPAG1_1332	1382139	1382348	-1
N.A.	N.A.	N.A.	N.A.	HPAG1_1159	1226332	1226532	1
N.A.	N.A.	N.A.	N.A.	HPAG1_1298	1343505	1343732	-1
N.A.	N.A.	N.A.	N.A.	HPAG1_0981	1032502	1032705	1
N.A.	N.A.	N.A.	N.A.	HPAG1_1185	1249607	1249855	-1
N.A.	N.A.	N.A.	N.A.	HPAG1_1083	1137948	1138142	-1
N.A.	N.A.	N.A.	N.A.	HPAG1_0525	549714	549863	-1
N.A.	N.A.	N.A.	N.A.	HPAG1_1116	1176598	1176690	1
N.A.	N.A.	N.A.	N.A.	HPAG1_0965	1012207	1012578	-1
N.A.	N.A.	N.A.	N.A.	HPAG1_1280	1327620	1327736	1
N.A.	N.A.	N.A.	N.A.	HPAG1_1024	1080265	1080435	1
N.A.	N.A.	N.A.	N.A.	HPAG1_0373	386024	386404	-1
N.A.	N.A.	N.A.	N.A.	HPAG1_1352	1403707	1403889	-1
N.A.	N.A.	N.A.	N.A.	HPAG1_0626	652622	652738	1
# strain	HPAG1
# accession number	NC_008087.1
# Total number in the present study	(5)
# Total number in the public annotation	(8)
# The same	(5)
# Different start site	(0)
# Not assigned in the public annotation	(0)
# Not assigned in the present study	(3)
name	from	to	dir	name0	from0	to0	dir0
# Different start site	(0)
# Not assigned in the public annotation	(0)
# Not assigned in the present study	(3)
N.A.	N.A.	N.A.	N.A.	HPAG1_p006	7950	8228	1
N.A.	N.A.	N.A.	N.A.	HPAG1_p007	8215	8364	1
N.A.	N.A.	N.A.	N.A.	HPAG1_p008	8332	8436	-1

## Sheet: Shi470
# strain	Shi470
# accession number	NC_010698.2
# Total number in the present study	(1517)
# Total number in the public annotation	(1569)
# The same	(1351)
# Different start site	(89)
# Not assigned in the public annotation	(77)
# Not assigned in the present study	(129)
name	from	to	dir	name0	from0	to0	dir0
# Different start site	(89)
mHPSH_00260	48613	49608	-1	HPSH_00260	48613	49611	-1
mHPSH_00265	49652	49795	-1	HPSH_00265	49652	49852	-1
mHPSH_00295	55924	56661	1	HPSH_00295	55951	56661	1
mHPSH_00385	70161	71417	1	HPSH_00385	70176	71417	1
mHPSH_00425	77255	78607	-1	HPSH_00425	77255	78601	-1
mHPSH_00565	106840	107478	1	HPSH_00565	106915	107478	1
mHPSH_00590	113680	114606	1	HPSH_00590	113677	114606	1
mHPSH_00610	120011	120148	1	HPSH_00610	120035	120148	1
mHPSH_00755	144934	145518	1	HPSH_00755	144973	145518	1
mHPSH_01080	199488	200840	1	HPSH_01080	199437	200840	1
mHPSH_01130	211956	212507	-1	HPSH_01130	211956	212540	-1
mHPSH_01215	228882	229403	1	HPSH_01215	228885	229403	1
mHPSH_01280	239118	240146	-1	HPSH_01280	239118	240137	-1
mHPSH_01320	247913	249331	1	HPSH_01320	247952	249331	1
mHPSH_01365	256037	256750	1	HPSH_01365	256055	256750	1
mHPSH_01400	263597	264910	1	HPSH_01400	263630	264910	1
mHPSH_01415	266566	267099	1	HPSH_01415	266557	267099	1
mHPSH_01465	274910	276352	1	HPSH_01465	274916	276352	1
mHPSH_01545	300480	302087	1	HPSH_01545	300438	302087	1
mHPSH_01745	331849	332319	1	HPSH_01745	331849	332319	1
mHPSH_01765	333645	334040	1	HPSH_01765	333663	334040	1
mHPSH_01885	361539	362054	-1	HPSH_01885	361539	362048	-1
mHPSH_01930	369746	370741	1	HPSH_01930	369752	370741	1
mHPSH_02045	388572	389516	1	HPSH_02045	388575	389516	1
mHPSH_02140	407438	408814	1	HPSH_02140	407435	408814	1
mHPSH_02385	459874	460326	1	HPSH_02385	459889	460326	1
mHPSH_02405	463533	464840	1	HPSH_02405	463443	464840	1
mHPSH_02760	531720	532082	1	HPSH_02760	531690	532082	1
mHPSH_02775	533230	533586	1	HPSH_02775	533290	533586	1
mHPSH_02835	540835	541632	1	HPSH_02835	540796	541632	1
mHPSH_02885	555112	555666	1	HPSH_02885	555085	555666	1
mHPSH_02975	573105	574070	1	HPSH_02975	573189	574070	1
mHPSH_03005	576697	577035	1	HPSH_03005	576670	577035	1
mHPSH_03025	579239	580762	1	HPSH_03025	579251	580762	1
mHPSH_03120	595890	597035	1	HPSH_03120	595914	597035	1
mHPSH_03140	598645	600126	-1	HPSH_03140	598645	600057	-1
mHPSH_03160	602581	603690	1	HPSH_03160	602536	603690	1
mHPSH_03190	606952	607221	1	HPSH_03190	606787	607221	1
mHPSH_03345	635674	636096	-1	HPSH_03345	635674	636129	-1
mHPSH_03360	639026	640054	-1	HPSH_03360	639026	640039	-1
mHPSH_03430	654411	656339	1	HPSH_03430	654393	656339	1
mHPSH_03450	659758	661059	1	HPSH_03450	659800	661059	1
mHPSH_03455	661294	661653	1	HPSH_03455	661324	661653	1
mHPSH_03460	661677	662150	1	HPSH_03460	661752	662150	1
mHPSH_03610	693914	694543	-1	HPSH_03610	693914	694492	-1
mHPSH_03805	733576	734052	1	HPSH_03805	733594	734052	1
mHPSH_03815	734861	744415	-1	HPSH_03815	734861	744430	-1
mHPSH_03845	751477	752094	-1	HPSH_03845	751477	752046	-1
mHPSH_03935	768587	769582	-1	HPSH_03935	768587	769519	-1
mHPSH_03950	772668	773318	1	HPSH_03950	772662	773318	1
mHPSH_03960	773804	774649	1	HPSH_03960	773783	774649	1
mHPSH_04035	787559	788431	1	HPSH_04035	787559	788431	1
mHPSH_04165	809376	812327	1	HPSH_04165	809382	812327	1
mHPSH_04185	813623	814735	1	HPSH_04185	813803	814735	1
mHPSH_04310	842336	842845	-1	HPSH_04310	842336	842716	-1
mHPSH_04385	856784	858061	-1	HPSH_04385	856784	858091	-1
mHPSH_04400	860419	860805	1	HPSH_04400	860422	860805	1
mHPSH_04790	943576	944736	1	HPSH_04790	943588	944736	1
mHPSH_04805	947302	948855	1	HPSH_04805	947287	948855	1
mHPSH_04940	981475	982188	-1	HPSH_04940	981475	982197	-1
mHPSH_04945	982172	982894	-1	HPSH_04945	982172	982948	-1
mHPSH_05130	1012684	1013991	-1	HPSH_05130	1012684	1014009	-1
mHPSH_05160	1020559	1022022	1	HPSH_05160	1020469	1022022	1
mHPSH_05350	1054236	1054985	-1	HPSH_05350	1054236	1055018	-1
mHPSH_05770	1139390	1140328	-1	HPSH_05770	1139390	1140352	-1
mHPSH_05800	1142526	1143011	-1	HPSH_05800	1142526	1143077	-1
mHPSH_05875	1154441	1155352	-1	HPSH_05875	1154441	1155337	-1
mHPSH_06140	1206231	1207406	-1	HPSH_06140	1206231	1207403	-1
mHPSH_06225	1229415	1229945	-1	HPSH_06225	1229415	1229942	-1
mHPSH_06475	1275074	1275664	-1	HPSH_06475	1275074	1275652	-1
mHPSH_06555	1286537	1287523	1	HPSH_06555	1286531	1287523	1
mHPSH_06650	1309451	1310188	-1	HPSH_06650	1309451	1310143	-1
mHPSH_06860	1332741	1333979	1	HPSH_06860	1332792	1333979	1
mHPSH_06915	1344374	1344898	-1	HPSH_06915	1344374	1344889	-1
mHPSH_06990	1356037	1356261	-1	HPSH_06990	1356037	1356270	-1
mHPSH_07145	1389631	1390428	1	HPSH_07145	1389601	1390428	1
mHPSH_07240	1410943	1411209	-1	HPSH_07240	1410943	1411194	-1
mHPSH_07335	1428276	1428470	1	HPSH_07335	1428309	1428470	1
mHPSH_07340	1428489	1428941	-1	HPSH_07340	1428489	1428962	-1
mHPSH_07345	1428946	1429149	1	HPSH_07345	1428967	1429149	1
mHPSH_07620	1478897	1479994	-1	HPSH_07620	1478897	1479985	-1
mHPSH_07735	1499705	1500904	1	HPSH_07735	1499753	1500904	1
mHPSH_07795	1510751	1512283	-1	HPSH_07795	1510751	1512370	-1
mHPSH_07860	1528770	1529312	1	HPSH_07860	1528725	1529312	1
mHPSH_07895	1536277	1539255	1	HPSH_07895	1536280	1539255	1
mHPSH_08025	1563374	1564690	1	HPSH_08025	1563341	1564690	1
mHPSH_08180	1593758	1594240	-1	HPSH_08180	1593758	1594252	-1
mHPSH_08190	1595196	1596320	-1	HPSH_08190	1595196	1596308	-1
mHPSH_08230	1601021	1602028	-1	HPSH_08230	1601021	1602019	-1
# Not assigned in the public annotation	(77)
aHPShi470_001	5076	5330	-1	N.A.	N.A.	N.A.	N.A.
aHPShi470_002	5360	6967	-1	N.A.	N.A.	N.A.	N.A.
aHPShi470_003	57405	58385	1	N.A.	N.A.	N.A.	N.A.
aHPShi470_004	58404	59762	1	N.A.	N.A.	N.A.	N.A.
aHPShi470_005	84291	84905	1	N.A.	N.A.	N.A.	N.A.
aHPShi470_006	84862	85125	1	N.A.	N.A.	N.A.	N.A.
aHPShi470_007	102882	103184	1	N.A.	N.A.	N.A.	N.A.
aHPShi470_008	178283	178852	-1	N.A.	N.A.	N.A.	N.A.
aHPShi470_009	179049	179606	-1	N.A.	N.A.	N.A.	N.A.
aHPShi470_010	193831	196308	-1	N.A.	N.A.	N.A.	N.A.
aHPShi470_011	196281	196655	-1	N.A.	N.A.	N.A.	N.A.
aHPShi470_012	196633	196950	-1	N.A.	N.A.	N.A.	N.A.
aHPShi470_013	255253	255720	-1	N.A.	N.A.	N.A.	N.A.
aHPShi470_014	311543	312001	1	N.A.	N.A.	N.A.	N.A.
aHPShi470_015	311964	312425	1	N.A.	N.A.	N.A.	N.A.
aHPShi470_016	571346	572272	-1	N.A.	N.A.	N.A.	N.A.
aHPShi470_017	572236	572421	-1	N.A.	N.A.	N.A.	N.A.
aHPShi470_018	594642	595100	1	N.A.	N.A.	N.A.	N.A.
aHPShi470_019	595274	595867	1	N.A.	N.A.	N.A.	N.A.
aHPShi470_020	605837	606202	1	N.A.	N.A.	N.A.	N.A.
aHPShi470_021	606311	606790	1	N.A.	N.A.	N.A.	N.A.
aHPShi470_022	606780	606968	1	N.A.	N.A.	N.A.	N.A.
aHPShi470_023	607218	607616	1	N.A.	N.A.	N.A.	N.A.
aHPShi470_024	607787	608083	1	N.A.	N.A.	N.A.	N.A.
aHPShi470_025	608134	608280	1	N.A.	N.A.	N.A.	N.A.
aHPShi470_026	613000	613386	1	N.A.	N.A.	N.A.	N.A.
aHPShi470_027	613379	614953	1	N.A.	N.A.	N.A.	N.A.
aHPShi470_028	665754	666125	1	N.A.	N.A.	N.A.	N.A.
aHPShi470_029	666146	666520	1	N.A.	N.A.	N.A.	N.A.
aHPShi470_030	701984	702238	-1	N.A.	N.A.	N.A.	N.A.
aHPShi470_031	702259	702636	-1	N.A.	N.A.	N.A.	N.A.
aHPShi470_032	932238	932897	1	N.A.	N.A.	N.A.	N.A.
aHPShi470_033	950992	952092	-1	N.A.	N.A.	N.A.	N.A.
aHPShi470_034	952043	952537	-1	N.A.	N.A.	N.A.	N.A.
aHPShi470_035	961088	967300	1	N.A.	N.A.	N.A.	N.A.
aHPShi470_036	967297	968265	1	N.A.	N.A.	N.A.	N.A.
aHPShi470_037	987610	987909	1	N.A.	N.A.	N.A.	N.A.
aHPShi470_038	988471	989580	1	N.A.	N.A.	N.A.	N.A.
aHPShi470_039	989634	989960	1	N.A.	N.A.	N.A.	N.A.
aHPShi470_040	995567	996034	-1	N.A.	N.A.	N.A.	N.A.
aHPShi470_041	996050	996199	-1	N.A.	N.A.	N.A.	N.A.
aHPShi470_042	1002544	1003314	-1	N.A.	N.A.	N.A.	N.A.
aHPShi470_043	1003391	1003750	-1	N.A.	N.A.	N.A.	N.A.
aHPShi470_044	1006052	1006513	-1	N.A.	N.A.	N.A.	N.A.
aHPShi470_045	1006518	1006874	-1	N.A.	N.A.	N.A.	N.A.
aHPShi470_046	1006896	1007501	-1	N.A.	N.A.	N.A.	N.A.
aHPShi470_047	1024941	1025288	-1	N.A.	N.A.	N.A.	N.A.
aHPShi470_048	1025402	1025902	-1	N.A.	N.A.	N.A.	N.A.
aHPShi470_049	1025899	1026036	-1	N.A.	N.A.	N.A.	N.A.
aHPShi470_050	1038344	1038508	1	N.A.	N.A.	N.A.	N.A.
aHPShi470_051	1038480	1038848	1	N.A.	N.A.	N.A.	N.A.
aHPShi470_052	1038826	1039596	1	N.A.	N.A.	N.A.	N.A.
aHPShi470_053	1039646	1040179	1	N.A.	N.A.	N.A.	N.A.
aHPShi470_054	1040191	1041504	1	N.A.	N.A.	N.A.	N.A.
aHPShi470_055	1085049	1086125	1	N.A.	N.A.	N.A.	N.A.
aHPShi470_056	1086155	1086274	1	N.A.	N.A.	N.A.	N.A.
aHPShi470_057	1155354	1156763	-1	N.A.	N.A.	N.A.	N.A.
aHPShi470_058	1156882	1157802	-1	N.A.	N.A.	N.A.	N.A.
aHPShi470_059	1181580	1182233	-1	N.A.	N.A.	N.A.	N.A.
aHPShi470_060	1182199	1182747	-1	N.A.	N.A.	N.A.	N.A.
aHPShi470_061	1275673	1276146	-1	N.A.	N.A.	N.A.	N.A.
aHPShi470_062	1276165	1276719	-1	N.A.	N.A.	N.A.	N.A.
aHPShi470_063	1347479	1347601	1	N.A.	N.A.	N.A.	N.A.
aHPShi470_064	1347619	1347780	1	N.A.	N.A.	N.A.	N.A.
aHPShi470_065	1393399	1393833	-1	N.A.	N.A.	N.A.	N.A.
aHPShi470_066	1393830	1395749	-1	N.A.	N.A.	N.A.	N.A.
aHPShi470_067	1408776	1409282	1	N.A.	N.A.	N.A.	N.A.
aHPShi470_068	1409380	1410018	1	N.A.	N.A.	N.A.	N.A.
aHPShi470_069	1462962	1463522	-1	N.A.	N.A.	N.A.	N.A.
aHPShi470_070	1491311	1491745	1	N.A.	N.A.	N.A.	N.A.
aHPShi470_071	1491705	1492220	1	N.A.	N.A.	N.A.	N.A.
aHPShi470_072	1492521	1493174	-1	N.A.	N.A.	N.A.	N.A.
aHPShi470_073	1493116	1493652	-1	N.A.	N.A.	N.A.	N.A.
aHPShi470_074	1503871	1504908	1	N.A.	N.A.	N.A.	N.A.
aHPShi470_075	1504883	1506463	1	N.A.	N.A.	N.A.	N.A.
aHPShi470_076	1606003	1606347	-1	N.A.	N.A.	N.A.	N.A.
aHPShi470_077	1606337	1606681	-1	N.A.	N.A.	N.A.	N.A.
# Not assigned in the present study	(129)
N.A.	N.A.	N.A.	N.A.	HPSH_02620	508903	509007	-1
N.A.	N.A.	N.A.	N.A.	HPSH_02325	447459	447611	-1
N.A.	N.A.	N.A.	N.A.	HPSH_03510	670659	670757	-1
N.A.	N.A.	N.A.	N.A.	HPSH_04405	860819	860893	-1
N.A.	N.A.	N.A.	N.A.	HPSH_04225	823481	823708	1
N.A.	N.A.	N.A.	N.A.	HPSH_03890	761578	761697	1
N.A.	N.A.	N.A.	N.A.	HPSH_06025	1184434	1184520	-1
N.A.	N.A.	N.A.	N.A.	HPSH_00290	55641	55766	-1
N.A.	N.A.	N.A.	N.A.	HPSH_06085	1195325	1195408	-1
N.A.	N.A.	N.A.	N.A.	HPSH_00045	7229	7312	-1
N.A.	N.A.	N.A.	N.A.	HPSH_05900	1159918	1160013	-1
N.A.	N.A.	N.A.	N.A.	HPSH_01950	373184	373249	1
N.A.	N.A.	N.A.	N.A.	HPSH_00895	169315	169437	1
N.A.	N.A.	N.A.	N.A.	HPSH_02315	446680	446871	-1
N.A.	N.A.	N.A.	N.A.	HPSH_07360	1430336	1430443	1
N.A.	N.A.	N.A.	N.A.	HPSH_04080	794682	794789	1
N.A.	N.A.	N.A.	N.A.	HPSH_07910	1542938	1543096	1
N.A.	N.A.	N.A.	N.A.	HPSH_05215	1028113	1028193	-1
N.A.	N.A.	N.A.	N.A.	HPSH_02410	465292	465498	-1
N.A.	N.A.	N.A.	N.A.	HPSH_00070	12388	12498	1
N.A.	N.A.	N.A.	N.A.	HPSH_02755	531511	531630	1
N.A.	N.A.	N.A.	N.A.	HPSH_00945	177878	178063	-1
N.A.	N.A.	N.A.	N.A.	HPSH_02980	574203	574412	-1
N.A.	N.A.	N.A.	N.A.	HPSH_06680	1313800	1313952	1
N.A.	N.A.	N.A.	N.A.	HPSH_04150	808001	808228	1
N.A.	N.A.	N.A.	N.A.	HPSH_01175	219805	219963	-1
N.A.	N.A.	N.A.	N.A.	HPSH_01165	218739	218825	1
N.A.	N.A.	N.A.	N.A.	HPSH_00225	42120	42224	-1
N.A.	N.A.	N.A.	N.A.	HPSH_04370	854202	854282	-1
N.A.	N.A.	N.A.	N.A.	HPSH_03930	768399	768491	-1
N.A.	N.A.	N.A.	N.A.	HPSH_07705	1493654	1493761	-1
N.A.	N.A.	N.A.	N.A.	HPSH_04800	947076	947177	1
N.A.	N.A.	N.A.	N.A.	HPSH_08015	1560343	1560429	1
N.A.	N.A.	N.A.	N.A.	HPSH_00415	76975	77079	-1
N.A.	N.A.	N.A.	N.A.	HPSH_04240	824858	825163	-1
N.A.	N.A.	N.A.	N.A.	HPSH_05905	1162228	1162320	1
N.A.	N.A.	N.A.	N.A.	HPSH_05750	1134830	1134919	-1
N.A.	N.A.	N.A.	N.A.	HPSH_00915	172678	172830	1
N.A.	N.A.	N.A.	N.A.	HPSH_04105	797415	797612	1
N.A.	N.A.	N.A.	N.A.	HPSH_04250	825507	825644	1
N.A.	N.A.	N.A.	N.A.	HPSH_07485	1453269	1453358	-1
N.A.	N.A.	N.A.	N.A.	HPSH_03445	659649	659801	-1
N.A.	N.A.	N.A.	N.A.	HPSH_06410	1263105	1263206	-1
N.A.	N.A.	N.A.	N.A.	HPSH_05740	1133983	1134060	-1
N.A.	N.A.	N.A.	N.A.	HPSH_06270	1237301	1237420	-1
N.A.	N.A.	N.A.	N.A.	HPSH_07270	1417498	1417752	-1
N.A.	N.A.	N.A.	N.A.	HPSH_07005	1358427	1358654	-1
N.A.	N.A.	N.A.	N.A.	HPSH_00670	129919	130011	1
N.A.	N.A.	N.A.	N.A.	HPSH_07320	1427160	1427324	-1
N.A.	N.A.	N.A.	N.A.	HPSH_07295	1423717	1423809	1
N.A.	N.A.	N.A.	N.A.	HPSH_05175	1024868	1024975	-1
N.A.	N.A.	N.A.	N.A.	HPSH_07880	1532451	1532543	1
N.A.	N.A.	N.A.	N.A.	HPSH_06390	1259985	1260068	-1
N.A.	N.A.	N.A.	N.A.	HPSH_04975	987594	987890	-1
N.A.	N.A.	N.A.	N.A.	HPSH_03600	692629	692712	1
N.A.	N.A.	N.A.	N.A.	HPSH_03260	617777	617884	-1
N.A.	N.A.	N.A.	N.A.	HPSH_03040	583386	583469	-1
N.A.	N.A.	N.A.	N.A.	HPSH_06660	1310836	1310973	-1
N.A.	N.A.	N.A.	N.A.	HPSH_07565	1468414	1468518	1
N.A.	N.A.	N.A.	N.A.	HPSH_03660	702712	702843	-1
N.A.	N.A.	N.A.	N.A.	HPSH_05295	1042450	1042539	1
N.A.	N.A.	N.A.	N.A.	HPSH_06035	1186222	1186341	-1
N.A.	N.A.	N.A.	N.A.	HPSH_04095	797117	797206	1
N.A.	N.A.	N.A.	N.A.	HPSH_07780	1509259	1509360	1
N.A.	N.A.	N.A.	N.A.	HPSH_04725	931997	932125	1
N.A.	N.A.	N.A.	N.A.	HPSH_06430	1267051	1267137	-1
N.A.	N.A.	N.A.	N.A.	HPSH_05255	1036094	1036360	-1
N.A.	N.A.	N.A.	N.A.	HPSH_02890	555691	555825	-1
N.A.	N.A.	N.A.	N.A.	HPSH_02665	517147	517242	-1
N.A.	N.A.	N.A.	N.A.	HPSH_00655	126812	127012	1
N.A.	N.A.	N.A.	N.A.	HPSH_03390	647961	648104	1
N.A.	N.A.	N.A.	N.A.	HPSH_07845	1527020	1527097	1
N.A.	N.A.	N.A.	N.A.	HPSH_01670	322200	322325	-1
N.A.	N.A.	N.A.	N.A.	HPSH_06305	1245335	1245526	1
N.A.	N.A.	N.A.	N.A.	HPSH_04605	906004	906132	-1
N.A.	N.A.	N.A.	N.A.	HPSH_04585	902170	902256	-1
N.A.	N.A.	N.A.	N.A.	HPSH_01220	229499	229576	1
N.A.	N.A.	N.A.	N.A.	HPSH_01895	363054	363134	-1
N.A.	N.A.	N.A.	N.A.	HPSH_01945	373057	373194	1
N.A.	N.A.	N.A.	N.A.	HPSH_06435	1267137	1267310	-1
N.A.	N.A.	N.A.	N.A.	HPSH_04220	823362	823460	1
N.A.	N.A.	N.A.	N.A.	HPSH_04100	797193	797255	-1
N.A.	N.A.	N.A.	N.A.	HPSH_05915	1163177	1163266	1
N.A.	N.A.	N.A.	N.A.	HPSH_04180	813607	813804	-1
N.A.	N.A.	N.A.	N.A.	HPSH_05895	1159424	1159531	1
N.A.	N.A.	N.A.	N.A.	HPSH_04680	925190	925345	-1
N.A.	N.A.	N.A.	N.A.	HPSH_00815	155240	155371	-1
N.A.	N.A.	N.A.	N.A.	HPSH_06090	1195547	1195684	1
N.A.	N.A.	N.A.	N.A.	HPSH_07690	1492300	1492473	1
N.A.	N.A.	N.A.	N.A.	HPSH_00285	55564	55647	1
N.A.	N.A.	N.A.	N.A.	HPSH_01775	334247	334321	1
N.A.	N.A.	N.A.	N.A.	HPSH_02990	574528	574854	1
N.A.	N.A.	N.A.	N.A.	HPSH_03130	598082	598153	-1
N.A.	N.A.	N.A.	N.A.	HPSH_00640	124378	124500	1
N.A.	N.A.	N.A.	N.A.	HPSH_01310	246400	246498	1
N.A.	N.A.	N.A.	N.A.	HPSH_06260	1236380	1236523	-1
N.A.	N.A.	N.A.	N.A.	HPSH_05070	1002373	1002522	-1
N.A.	N.A.	N.A.	N.A.	HPSH_04750	934960	935064	-1
N.A.	N.A.	N.A.	N.A.	HPSH_04950	982945	983007	-1
N.A.	N.A.	N.A.	N.A.	HPSH_03255	617446	617643	-1
N.A.	N.A.	N.A.	N.A.	HPSH_06065	1191657	1191725	1
N.A.	N.A.	N.A.	N.A.	HPSH_05355	1055015	1055080	-1
N.A.	N.A.	N.A.	N.A.	HPSH_00125	25187	25312	1
N.A.	N.A.	N.A.	N.A.	HPSH_07365	1430830	1430925	-1
N.A.	N.A.	N.A.	N.A.	HPSH_04815	950601	950672	-1
N.A.	N.A.	N.A.	N.A.	HPSH_02390	460342	460509	-1
N.A.	N.A.	N.A.	N.A.	HPSH_05345	1054042	1054143	-1
N.A.	N.A.	N.A.	N.A.	HPSH_07850	1527148	1527222	1
N.A.	N.A.	N.A.	N.A.	HPSH_04235	824137	824232	1
N.A.	N.A.	N.A.	N.A.	HPSH_07965	1553351	1553548	1
N.A.	N.A.	N.A.	N.A.	HPSH_04650	915459	915701	1
N.A.	N.A.	N.A.	N.A.	HPSH_00965	179667	179768	-1
N.A.	N.A.	N.A.	N.A.	HPSH_04290	838219	838353	1
N.A.	N.A.	N.A.	N.A.	HPSH_05775	1140373	1140462	1
N.A.	N.A.	N.A.	N.A.	HPSH_07180	1402463	1402729	-1
N.A.	N.A.	N.A.	N.A.	HPSH_04715	929531	929695	-1
N.A.	N.A.	N.A.	N.A.	HPSH_04210	819169	819513	1
N.A.	N.A.	N.A.	N.A.	HPSH_00750	144830	144937	1
N.A.	N.A.	N.A.	N.A.	HPSH_00395	73754	73885	1
N.A.	N.A.	N.A.	N.A.	HPSH_06175	1214875	1214985	1
N.A.	N.A.	N.A.	N.A.	HPSH_01740	331775	331849	1
N.A.	N.A.	N.A.	N.A.	HPSH_04245	825192	825374	-1
N.A.	N.A.	N.A.	N.A.	HPSH_01770	334131	334250	1
N.A.	N.A.	N.A.	N.A.	HPSH_06895	1341698	1341811	1
N.A.	N.A.	N.A.	N.A.	HPSH_06100	1197737	1197847	1
N.A.	N.A.	N.A.	N.A.	HPSH_06200	1226967	1227158	1
N.A.	N.A.	N.A.	N.A.	HPSH_00345	63198	63308	-1
N.A.	N.A.	N.A.	N.A.	HPSH_05205	1027300	1027479	-1
N.A.	N.A.	N.A.	N.A.	HPSH_01640	317180	317260	1

## Sheet: G27
# strain	G27
# accession number	NC_011333.1
# Total number in the present study	(1552)
# Total number in the public annotation	(1493)
# The same	(1249)
# Different start site	(201)
# Not assigned in the public annotation	(102)
# Not assigned in the present study	(43)
name	from	to	dir	name0	from0	to0	dir0
# Different start site	(201)
mHPG27_3	899	1729	-1	HPG27_3	899	1633	-1
mHPG27_25	28770	29297	1	HPG27_25	28764	29297	1
mHPG27_29	32184	32453	1	HPG27_29	32178	32453	1
mHPG27_31	34668	35021	1	HPG27_31	34680	35021	1
mHPG27_37	39229	40365	1	HPG27_37	39253	40365	1
mHPG27_40	43003	43935	1	HPG27_40	43039	43935	1
mHPG27_45	51215	52282	-1	HPG27_45	51215	52060	-1
mHPG27_59	69706	70131	1	HPG27_59	69772	70131	1
mHPG27_69	79249	79722	-1	HPG27_69	79249	79695	-1
mHPG27_89	101070	101783	-1	HPG27_89	101070	101798	-1
mHPG27_95	108452	110146	-1	HPG27_95	108452	110149	-1
mHPG27_109	126076	127002	1	HPG27_109	126145	127002	1
mHPG27_124	143363	143998	-1	HPG27_124	143363	143905	-1
mHPG27_129	149802	150671	-1	HPG27_129	149802	150674	-1
mHPG27_142	161340	161615	1	HPG27_142	161466	161615	1
mHPG27_152	170644	171120	-1	HPG27_152	170644	171072	-1
mHPG27_175	193210	193947	-1	HPG27_175	193210	193914	-1
mHPG27_190	209588	210709	-1	HPG27_190	209588	210610	-1
mHPG27_191	210915	212267	1	HPG27_191	210843	212267	1
mHPG27_201	223487	224650	1	HPG27_201	223328	224650	1
mHPG27_221	246745	247140	-1	HPG27_221	246745	247116	-1
mHPG27_236	261503	262159	1	HPG27_236	261521	262159	1
mHPG27_237	262156	263211	1	HPG27_237	262159	263211	1
mHPG27_239	264505	265677	-1	HPG27_239	264505	265659	-1
mHPG27_242	267158	267916	1	HPG27_242	267131	267916	1
mHPG27_246	272466	273695	1	HPG27_246	272499	273695	1
mHPG27_248	274041	275321	1	HPG27_248	274008	275321	1
mHPG27_250	276007	276987	1	HPG27_250	276055	276987	1
mHPG27_263	288132	289703	1	HPG27_263	288147	289703	1
mHPG27_265	290943	292595	1	HPG27_265	291012	292595	1
mHPG27_286	320689	320952	1	HPG27_286	320680	320952	1
mHPG27_296	328012	328338	-1	HPG27_296	328012	328260	-1
mHPG27_299	331602	332357	-1	HPG27_299	331602	332333	-1
mHPG27_305	337105	337869	-1	HPG27_305	337105	337842	-1
mHPG27_308	339394	340266	1	HPG27_308	339409	340266	1
mHPG27_312	342703	343695	1	HPG27_312	342676	343695	1
mHPG27_319	347201	347761	1	HPG27_319	347234	347761	1
mHPG27_323	350100	351071	1	HPG27_323	350091	351071	1
mHPG27_330	358869	359645	1	HPG27_330	358893	359645	1
mHPG27_331	359648	361498	1	HPG27_331	359642	361498	1
mHPG27_343	376008	376850	-1	HPG27_343	376008	376781	-1
mHPG27_349	382501	383124	1	HPG27_349	382663	383124	1
mHPG27_357	389911	390624	-1	HPG27_357	389911	390561	-1
mHPG27_362	394433	395035	1	HPG27_362	394463	395035	1
mHPG27_364	395577	395807	-1	HPG27_364	395577	395786	-1
mHPG27_367	397372	398121	-1	HPG27_367	397372	398073	-1
mHPG27_372	401332	402192	1	HPG27_372	401377	402192	1
mHPG27_379	407368	407622	1	HPG27_379	407395	407622	1
mHPG27_382	410760	411200	1	HPG27_382	410793	411200	1
mHPG27_397	426932	427996	1	HPG27_397	426992	427996	1
mHPG27_420	449950	451581	-1	HPG27_420	449950	451563	-1
mHPG27_427	459300	459788	-1	HPG27_427	459300	459740	-1
mHPG27_437	470505	471347	1	HPG27_437	470613	471347	1
mHPG27_443	476098	476652	1	HPG27_443	476131	476652	1
mHPG27_446	479762	481174	1	HPG27_446	479777	481174	1
mHPG27_450	485047	486183	-1	HPG27_450	485047	486189	-1
mHPG27_453	487583	488644	1	HPG27_453	487562	488644	1
mHPG27_455	489911	490171	-1	HPG27_455	489911	490114	-1
mHPG27_463	499082	499720	1	HPG27_463	499157	499720	1
mHPG27_466	501807	503126	1	HPG27_466	501777	503126	1
mHPG27_478	512885	513739	-1	HPG27_478	512885	513766	-1
mHPG27_480	514365	514715	1	HPG27_480	514464	514715	1
mHPG27_499	541113	542225	-1	HPG27_499	541113	542045	-1
mHPG27_513	556130	556813	1	HPG27_513	556157	556813	1
mHPG27_515	557788	558609	1	HPG27_515	557869	558609	1
mHPG27_518	560544	561752	-1	HPG27_518	560544	561758	-1
mHPG27_538	578390	578947	-1	HPG27_538	578390	578944	-1
mHPG27_539	578951	580069	-1	HPG27_539	578951	580027	-1
mHPG27_542	582017	582877	-1	HPG27_542	582017	582913	-1
mHPG27_544	583363	584013	-1	HPG27_544	583363	584019	-1
mHPG27_556	598326	598904	1	HPG27_556	598266	598904	1
mHPG27_571	624980	625489	-1	HPG27_571	624980	625480	-1
mHPG27_580	633061	633825	1	HPG27_580	633193	633825	1
mHPG27_582	634540	636795	-1	HPG27_582	634540	636636	-1
mHPG27_584	637168	638517	-1	HPG27_584	637168	638430	-1
mHPG27_590	643339	645384	1	HPG27_590	643498	645384	1
mHPG27_612	665375	665953	1	HPG27_612	665363	665953	1
mHPG27_623	678802	679233	1	HPG27_623	678937	679233	1
mHPG27_630	686299	689124	1	HPG27_630	686461	689124	1
mHPG27_640	698594	698899	-1	HPG27_640	698594	698881	-1
mHPG27_641	699152	700453	-1	HPG27_641	699152	700483	-1
mHPG27_642	700535	701281	1	HPG27_642	700499	701281	1
mHPG27_656	718678	719064	1	HPG27_656	718804	719064	1
mHPG27_658	721585	722058	1	HPG27_658	721636	722058	1
mHPG27_663	727523	728335	1	HPG27_663	727514	728335	1
mHPG27_675	740367	740789	1	HPG27_675	740304	740789	1
mHPG27_679	745051	746049	1	HPG27_679	744997	746049	1
mHPG27_681	748365	749282	-1	HPG27_681	748365	749228	-1
mHPG27_686	752839	753708	-1	HPG27_686	752839	753693	-1
mHPG27_692	760238	761347	-1	HPG27_692	760238	761392	-1
mHPG27_694	762050	763093	1	HPG27_694	762044	763093	1
mHPG27_696	763805	765286	1	HPG27_696	763874	765286	1
mHPG27_697	765296	765781	1	HPG27_697	765290	765781	1
mHPG27_702	769070	770053	1	HPG27_702	769052	770053	1
mHPG27_703	770004	771263	1	HPG27_703	770178	771263	1
mHPG27_705	772452	773123	1	HPG27_705	772458	773123	1
mHPG27_706	773110	773916	1	HPG27_706	773161	773916	1
mHPG27_707	773909	775111	1	HPG27_707	773924	775111	1
mHPG27_711	778046	778285	1	HPG27_711	778121	778285	1
mHPG27_716	782800	784311	-1	HPG27_716	782800	784245	-1
mHPG27_725	789660	790625	-1	HPG27_725	789660	790541	-1
mHPG27_727	791310	792386	1	HPG27_727	791379	792386	1
mHPG27_732	796873	799203	-1	HPG27_732	796873	799158	-1
mHPG27_733	799190	799414	-1	HPG27_733	799190	799444	-1
mHPG27_743	811340	812572	1	HPG27_743	811382	812572	1
mHPG27_758	825673	826251	-1	HPG27_758	825673	826308	-1
mHPG27_766	833563	834102	-1	HPG27_766	833563	834108	-1
mHPG27_768	834821	835831	-1	HPG27_768	834821	835864	-1
mHPG27_775	839786	840358	-1	HPG27_775	839786	840295	-1
mHPG27_795	859461	860066	1	HPG27_795	859455	860066	1
mHPG27_801	865511	866173	-1	HPG27_801	865511	866146	-1
mHPG27_803	866972	867751	-1	HPG27_803	866972	867754	-1
mHPG27_811	878808	879386	-1	HPG27_811	878808	879374	-1
mHPG27_814	881768	882289	-1	HPG27_814	881768	882265	-1
mHPG27_815	882279	883019	-1	HPG27_815	882279	883001	-1
mHPG27_819	886011	886448	-1	HPG27_819	886011	886370	-1
mHPG27_842	911103	912083	-1	HPG27_842	911103	912050	-1
mHPG27_844	913070	913594	1	HPG27_844	913019	913594	1
mHPG27_845	913732	913971	-1	HPG27_845	913732	913884	-1
mHPG27_847	914347	914613	-1	HPG27_847	914347	914535	-1
mHPG27_851	917944	918609	1	HPG27_851	918088	918609	1
mHPG27_865	935039	936583	-1	HPG27_865	935039	936661	-1
mHPG27_876	955951	956883	1	HPG27_876	956041	956883	1
mHPG27_888	965552	966274	-1	HPG27_888	965552	966241	-1
mHPG27_889	966249	966971	-1	HPG27_889	966249	967025	-1
mHPG27_894	972193	973674	1	HPG27_894	972241	973674	1
mHPG27_897	977614	978066	-1	HPG27_897	977614	978069	-1
mHPG27_909	986765	987703	-1	HPG27_909	986765	987739	-1
mHPG27_918	1000297	1001592	-1	HPG27_918	1000297	1001550	-1
mHPG27_924	1008201	1009664	1	HPG27_924	1008147	1009664	1
mHPG27_925	1009680	1011161	1	HPG27_925	1009665	1011161	1
mHPG27_930	1013902	1014192	1	HPG27_930	1013920	1014192	1
mHPG27_936	1017686	1018438	-1	HPG27_936	1017686	1018438	-1
mHPG27_937	1018435	1018647	-1	HPG27_937	1018435	1018686	-1
mHPG27_940	1019238	1019552	-1	HPG27_940	1019238	1019531	-1
mHPG27_941	1019536	1021803	-1	HPG27_941	1019536	1021785	-1
mHPG27_958	1043492	1045333	-1	HPG27_958	1043492	1045375	-1
mHPG27_964	1051500	1053434	1	HPG27_964	1051623	1053434	1
mHPG27_997	1098379	1099203	1	HPG27_997	1098391	1099203	1
mHPG27_1010	1112814	1114673	-1	HPG27_1010	1112814	1114556	-1
mHPG27_1030	1133866	1134474	1	HPG27_1030	1133821	1134474	1
mHPG27_1044	1149038	1150048	1	HPG27_1044	1149104	1150048	1
mHPG27_1056	1160530	1162506	-1	HPG27_1056	1160530	1162521	-1
mHPG27_1069	1173599	1174156	-1	HPG27_1069	1173599	1174117	-1
mHPG27_1086	1187054	1187965	-1	HPG27_1086	1187054	1187950	-1
mHPG27_1089	1192009	1192464	1	HPG27_1089	1192129	1192464	1
mHPG27_1124	1234610	1235941	1	HPG27_1124	1234724	1235941	1
mHPG27_1130	1241877	1242734	-1	HPG27_1130	1241877	1242836	-1
mHPG27_1133	1246014	1247174	-1	HPG27_1133	1246014	1247198	-1
mHPG27_1134	1247631	1248671	-1	HPG27_1134	1247631	1248437	-1
mHPG27_1140	1255533	1256000	-1	HPG27_1140	1255533	1255967	-1
mHPG27_1157	1275032	1275553	-1	HPG27_1157	1275032	1275520	-1
mHPG27_1164	1283783	1284469	-1	HPG27_1164	1283783	1284448	-1
mHPG27_1192	1309937	1310959	-1	HPG27_1192	1309937	1310944	-1
mHPG27_1203	1320753	1321217	1	HPG27_1203	1320825	1321217	1
mHPG27_1214	1330348	1330896	1	HPG27_1214	1330396	1330896	1
mHPG27_1218	1334568	1336046	1	HPG27_1218	1334628	1336046	1
mHPG27_1219	1336036	1338441	1	HPG27_1219	1336066	1338441	1
mHPG27_1225	1343033	1344391	-1	HPG27_1225	1343033	1344382	-1
mHPG27_1241	1358151	1358765	1	HPG27_1241	1358160	1358765	1
mHPG27_1251	1365179	1365640	-1	HPG27_1251	1365179	1365622	-1
mHPG27_1260	1368579	1368779	-1	HPG27_1260	1368579	1368764	-1
mHPG27_1270	1373476	1374609	1	HPG27_1270	1373521	1374609	1
mHPG27_1275	1378138	1379376	1	HPG27_1275	1378198	1379376	1
mHPG27_1278	1383497	1383844	-1	HPG27_1278	1383497	1383838	-1
mHPG27_1285	1389774	1390298	-1	HPG27_1285	1389774	1390163	-1
mHPG27_1289	1391840	1392697	1	HPG27_1289	1391966	1392697	1
mHPG27_1290	1392827	1393354	1	HPG27_1290	1392974	1393354	1
mHPG27_1296	1398207	1398920	-1	HPG27_1296	1398207	1398869	-1
mHPG27_1299	1401672	1402445	-1	HPG27_1299	1401672	1402394	-1
mHPG27_1304	1408087	1409097	-1	HPG27_1304	1408087	1409064	-1
mHPG27_1305	1409087	1409890	-1	HPG27_1305	1409087	1409848	-1
mHPG27_1307	1410403	1410915	-1	HPG27_1307	1410403	1410912	-1
mHPG27_1322	1427942	1428280	-1	HPG27_1322	1427942	1428244	-1
mHPG27_1327	1434221	1435933	-1	HPG27_1327	1434221	1435825	-1
mHPG27_1350	1461901	1462890	-1	HPG27_1350	1461901	1462734	-1
mHPG27_1365	1478275	1479081	1	HPG27_1365	1478278	1479081	1
mHPG27_1370	1481040	1481393	1	HPG27_1370	1481064	1481393	1
mHPG27_1373	1483835	1485187	1	HPG27_1373	1483973	1485187	1
mHPG27_1382	1491721	1492509	-1	HPG27_1382	1491721	1492494	-1
mHPG27_1387	1498792	1499607	-1	HPG27_1387	1498792	1499595	-1
mHPG27_1396	1510351	1510926	-1	HPG27_1396	1510351	1510908	-1
mHPG27_1408	1521322	1521894	-1	HPG27_1408	1521322	1521825	-1
mHPG27_1413	1526646	1527995	-1	HPG27_1413	1526646	1527947	-1
mHPG27_1428	1543057	1543773	-1	HPG27_1428	1543057	1543584	-1
mHPG27_1431	1546105	1547304	1	HPG27_1431	1546162	1547304	1
mHPG27_1433	1548796	1549458	1	HPG27_1433	1548766	1549458	1
mHPG27_1435	1549792	1550118	1	HPG27_1435	1549831	1550118	1
mHPG27_1439	1555810	1556571	-1	HPG27_1439	1555810	1556520	-1
mHPG27_1443	1564374	1564988	-1	HPG27_1443	1564374	1564961	-1
mHPG27_1470	1597068	1597931	-1	HPG27_1470	1597068	1597862	-1
mHPG27_1475	1600610	1601341	1	HPG27_1475	1600622	1601341	1
mHPG27_1483	1609398	1610567	-1	HPG27_1483	1609398	1610429	-1
mHPG27_1488	1614825	1616402	-1	HPG27_1488	1614825	1616336	-1
mHPG27_1491	1618169	1621081	-1	HPG27_1491	1618169	1621060	-1
mHPG27_1492	1621332	1622126	1	HPG27_1492	1621341	1622126	1
mHPG27_1501	1630387	1631202	1	HPG27_1501	1630282	1631202	1
mHPG27_1502	1631701	1633467	-1	HPG27_1502	1631701	1633443	-1
mHPG27_1506	1635083	1635676	-1	HPG27_1506	1635083	1635631	-1
mHPG27_1518	1643911	1644921	-1	HPG27_1518	1643911	1644912	-1
mHPG27_1526	1652122	1652589	-1	HPG27_1526	1652122	1652547	-1
# Not assigned in the public annotation	(102)
aHPG27_001	44151	45434	-1	N.A.	N.A.	N.A.	N.A.
aHPG27_002	45504	45875	1	N.A.	N.A.	N.A.	N.A.
aHPG27_003	52279	52590	-1	N.A.	N.A.	N.A.	N.A.
aHPG27_004	54907	55998	-1	N.A.	N.A.	N.A.	N.A.
aHPG27_005	56007	57377	-1	N.A.	N.A.	N.A.	N.A.
aHPG27_006	65056	66918	1	N.A.	N.A.	N.A.	N.A.
aHPG27_007	66884	67489	1	N.A.	N.A.	N.A.	N.A.
aHPG27_008	68335	68517	1	N.A.	N.A.	N.A.	N.A.
aHPG27_009	68656	68844	1	N.A.	N.A.	N.A.	N.A.
aHPG27_010	68795	69736	1	N.A.	N.A.	N.A.	N.A.
aHPG27_011	70479	70850	1	N.A.	N.A.	N.A.	N.A.
aHPG27_012	70774	71238	1	N.A.	N.A.	N.A.	N.A.
aHPG27_013	71222	72886	1	N.A.	N.A.	N.A.	N.A.
aHPG27_014	74384	74815	-1	N.A.	N.A.	N.A.	N.A.
aHPG27_015	74845	75147	-1	N.A.	N.A.	N.A.	N.A.
aHPG27_016	86036	86878	-1	N.A.	N.A.	N.A.	N.A.
aHPG27_017	86800	88056	-1	N.A.	N.A.	N.A.	N.A.
aHPG27_018	98308	98748	-1	N.A.	N.A.	N.A.	N.A.
aHPG27_019	98745	99209	-1	N.A.	N.A.	N.A.	N.A.
aHPG27_020	131125	131238	1	N.A.	N.A.	N.A.	N.A.
aHPG27_021	142533	142667	1	N.A.	N.A.	N.A.	N.A.
aHPG27_022	156617	156919	1	N.A.	N.A.	N.A.	N.A.
aHPG27_023	156934	157197	1	N.A.	N.A.	N.A.	N.A.
aHPG27_024	180653	180790	1	N.A.	N.A.	N.A.	N.A.
aHPG27_025	189291	190538	-1	N.A.	N.A.	N.A.	N.A.
aHPG27_026	190535	190984	-1	N.A.	N.A.	N.A.	N.A.
aHPG27_027	201739	201885	1	N.A.	N.A.	N.A.	N.A.
aHPG27_028	210634	210753	-1	N.A.	N.A.	N.A.	N.A.
aHPG27_029	277892	278044	1	N.A.	N.A.	N.A.	N.A.
aHPG27_030	279778	279933	1	N.A.	N.A.	N.A.	N.A.
aHPG27_031	323977	324663	-1	N.A.	N.A.	N.A.	N.A.
aHPG27_032	324669	325094	-1	N.A.	N.A.	N.A.	N.A.
aHPG27_033	334046	334156	-1	N.A.	N.A.	N.A.	N.A.
aHPG27_034	334143	334286	-1	N.A.	N.A.	N.A.	N.A.
aHPG27_035	400621	401136	1	N.A.	N.A.	N.A.	N.A.
aHPG27_036	401127	401342	1	N.A.	N.A.	N.A.	N.A.
aHPG27_037	433147	433776	1	N.A.	N.A.	N.A.	N.A.
aHPG27_038	433764	434396	1	N.A.	N.A.	N.A.	N.A.
aHPG27_039	493476	494177	1	N.A.	N.A.	N.A.	N.A.
aHPG27_040	494174	494542	1	N.A.	N.A.	N.A.	N.A.
aHPG27_041	520781	523588	-1	N.A.	N.A.	N.A.	N.A.
aHPG27_042	523510	526491	-1	N.A.	N.A.	N.A.	N.A.
aHPG27_043	533594	533965	-1	N.A.	N.A.	N.A.	N.A.
aHPG27_044	534035	534382	1	N.A.	N.A.	N.A.	N.A.
aHPG27_045	534457	535317	1	N.A.	N.A.	N.A.	N.A.
aHPG27_046	555256	555804	1	N.A.	N.A.	N.A.	N.A.
aHPG27_047	555798	556142	1	N.A.	N.A.	N.A.	N.A.
aHPG27_048	581068	581472	-1	N.A.	N.A.	N.A.	N.A.
aHPG27_049	581554	582033	-1	N.A.	N.A.	N.A.	N.A.
aHPG27_050	684360	686006	1	N.A.	N.A.	N.A.	N.A.
aHPG27_051	686003	686452	1	N.A.	N.A.	N.A.	N.A.
aHPG27_052	712317	713012	1	N.A.	N.A.	N.A.	N.A.
aHPG27_053	713062	714429	1	N.A.	N.A.	N.A.	N.A.
aHPG27_054	724525	725937	-1	N.A.	N.A.	N.A.	N.A.
aHPG27_055	725928	727349	-1	N.A.	N.A.	N.A.	N.A.
aHPG27_056	731182	732942	1	N.A.	N.A.	N.A.	N.A.
aHPG27_057	732908	733168	1	N.A.	N.A.	N.A.	N.A.
aHPG27_058	737676	739127	-1	N.A.	N.A.	N.A.	N.A.
aHPG27_059	739111	739398	-1	N.A.	N.A.	N.A.	N.A.
aHPG27_060	753954	754325	-1	N.A.	N.A.	N.A.	N.A.
aHPG27_061	754395	755678	1	N.A.	N.A.	N.A.	N.A.
aHPG27_062	779015	779161	1	N.A.	N.A.	N.A.	N.A.
aHPG27_063	843739	843918	-1	N.A.	N.A.	N.A.	N.A.
aHPG27_064	920749	920874	-1	N.A.	N.A.	N.A.	N.A.
aHPG27_065	921282	921638	-1	N.A.	N.A.	N.A.	N.A.
aHPG27_066	921580	922107	-1	N.A.	N.A.	N.A.	N.A.
aHPG27_067	974451	975734	-1	N.A.	N.A.	N.A.	N.A.
aHPG27_068	975804	976175	1	N.A.	N.A.	N.A.	N.A.
aHPG27_069	990199	991482	-1	N.A.	N.A.	N.A.	N.A.
aHPG27_070	991552	991923	1	N.A.	N.A.	N.A.	N.A.
aHPG27_071	1048188	1048442	1	N.A.	N.A.	N.A.	N.A.
aHPG27_072	1049008	1050204	1	N.A.	N.A.	N.A.	N.A.
aHPG27_073	1050266	1051507	1	N.A.	N.A.	N.A.	N.A.
aHPG27_074	1057679	1057942	1	N.A.	N.A.	N.A.	N.A.
aHPG27_075	1062466	1062747	-1	N.A.	N.A.	N.A.	N.A.
aHPG27_076	1163376	1164794	-1	N.A.	N.A.	N.A.	N.A.
aHPG27_077	1164791	1165930	-1	N.A.	N.A.	N.A.	N.A.
aHPG27_078	1187967	1188893	-1	N.A.	N.A.	N.A.	N.A.
aHPG27_079	1189056	1189538	-1	N.A.	N.A.	N.A.	N.A.
aHPG27_080	1189501	1190442	-1	N.A.	N.A.	N.A.	N.A.
aHPG27_081	1206259	1208763	1	N.A.	N.A.	N.A.	N.A.
aHPG27_082	1208789	1209943	1	N.A.	N.A.	N.A.	N.A.
aHPG27_083	1315324	1316151	-1	N.A.	N.A.	N.A.	N.A.
aHPG27_084	1316060	1317106	-1	N.A.	N.A.	N.A.	N.A.
aHPG27_085	1333040	1333522	1	N.A.	N.A.	N.A.	N.A.
aHPG27_086	1333559	1334581	1	N.A.	N.A.	N.A.	N.A.
aHPG27_087	1350652	1350873	-1	N.A.	N.A.	N.A.	N.A.
aHPG27_088	1362288	1362401	-1	N.A.	N.A.	N.A.	N.A.
aHPG27_089	1428547	1428675	1	N.A.	N.A.	N.A.	N.A.
aHPG27_090	1451630	1452448	1	N.A.	N.A.	N.A.	N.A.
aHPG27_091	1452430	1453281	1	N.A.	N.A.	N.A.	N.A.
aHPG27_092	1466908	1467507	-1	N.A.	N.A.	N.A.	N.A.
aHPG27_093	1467773	1469368	-1	N.A.	N.A.	N.A.	N.A.
aHPG27_094	1480475	1480609	1	N.A.	N.A.	N.A.	N.A.
aHPG27_095	1480802	1481053	1	N.A.	N.A.	N.A.	N.A.
aHPG27_096	1537233	1537691	1	N.A.	N.A.	N.A.	N.A.
aHPG27_097	1538060	1538839	1	N.A.	N.A.	N.A.	N.A.
aHPG27_098	1540681	1541757	-1	N.A.	N.A.	N.A.	N.A.
aHPG27_099	1541748	1543031	-1	N.A.	N.A.	N.A.	N.A.
aHPG27_100	1561457	1563898	-1	N.A.	N.A.	N.A.	N.A.
aHPG27_101	1563952	1564371	-1	N.A.	N.A.	N.A.	N.A.
aHPG27_102	1650878	1651018	-1	N.A.	N.A.	N.A.	N.A.
# Not assigned in the present study	(43)
N.A.	N.A.	N.A.	N.A.	HPG27_1376	1487928	1488089	-1
N.A.	N.A.	N.A.	N.A.	HPG27_1332	1444716	1444898	-1
N.A.	N.A.	N.A.	N.A.	HPG27_1062	1167532	1167702	1
N.A.	N.A.	N.A.	N.A.	HPG27_7	4584	4733	-1
N.A.	N.A.	N.A.	N.A.	HPG27_295	327773	327925	-1
N.A.	N.A.	N.A.	N.A.	HPG27_1188	1307962	1308165	1
N.A.	N.A.	N.A.	N.A.	HPG27_449	484688	484882	1
N.A.	N.A.	N.A.	N.A.	HPG27_835	900465	900614	-1
N.A.	N.A.	N.A.	N.A.	HPG27_1522	1648464	1648661	1
N.A.	N.A.	N.A.	N.A.	HPG27_442	475946	476125	1
N.A.	N.A.	N.A.	N.A.	HPG27_654	717454	717645	1
N.A.	N.A.	N.A.	N.A.	HPG27_1047	1152599	1152766	1
N.A.	N.A.	N.A.	N.A.	HPG27_1300	1402391	1402543	-1
N.A.	N.A.	N.A.	N.A.	HPG27_1183	1301253	1301510	-1
N.A.	N.A.	N.A.	N.A.	HPG27_633	691653	691982	1
N.A.	N.A.	N.A.	N.A.	HPG27_1144	1265195	1265401	1
N.A.	N.A.	N.A.	N.A.	HPG27_166	183880	184044	1
N.A.	N.A.	N.A.	N.A.	HPG27_336	366486	366731	1
N.A.	N.A.	N.A.	N.A.	HPG27_407	435366	435527	-1
N.A.	N.A.	N.A.	N.A.	HPG27_493	535518	535823	-1
N.A.	N.A.	N.A.	N.A.	HPG27_927	1012854	1013018	1
N.A.	N.A.	N.A.	N.A.	HPG27_118	136332	136499	1
N.A.	N.A.	N.A.	N.A.	HPG27_358	390614	390868	-1
N.A.	N.A.	N.A.	N.A.	HPG27_745	814457	814606	1
N.A.	N.A.	N.A.	N.A.	HPG27_724	789357	789518	1
N.A.	N.A.	N.A.	N.A.	HPG27_1221	1339999	1340259	1
N.A.	N.A.	N.A.	N.A.	HPG27_1464	1591657	1591824	-1
N.A.	N.A.	N.A.	N.A.	HPG27_301	334165	334347	1
N.A.	N.A.	N.A.	N.A.	HPG27_1331	1440460	1440666	-1
N.A.	N.A.	N.A.	N.A.	HPG27_572	625497	625736	-1
N.A.	N.A.	N.A.	N.A.	HPG27_500	542044	542244	1
N.A.	N.A.	N.A.	N.A.	HPG27_946	1028206	1028388	-1
N.A.	N.A.	N.A.	N.A.	HPG27_850	917595	917801	1
N.A.	N.A.	N.A.	N.A.	HPG27_470	505924	506085	1
N.A.	N.A.	N.A.	N.A.	HPG27_354	387010	387171	1
N.A.	N.A.	N.A.	N.A.	HPG27_1348	1460456	1460677	-1
N.A.	N.A.	N.A.	N.A.	HPG27_494	535835	536014	-1
N.A.	N.A.	N.A.	N.A.	HPG27_589	643197	643364	1
N.A.	N.A.	N.A.	N.A.	HPG27_472	507816	508112	1
N.A.	N.A.	N.A.	N.A.	HPG27_47	53652	53918	-1
N.A.	N.A.	N.A.	N.A.	HPG27_506	547609	547836	-1
N.A.	N.A.	N.A.	N.A.	HPG27_339	368980	369132	1
N.A.	N.A.	N.A.	N.A.	HPG27_1060	1166450	1166671	1
# strain	G27
# accession number	NC_011334.1
# Total number in the present study	(9)
# Total number in the public annotation	(11)
# The same	(6)
# Different start site	(2)
# Not assigned in the public annotation	(1)
# Not assigned in the present study	(4)
name	from	to	dir	name0	from0	to0	dir0
# Different start site	(2)
mHPG27_A004	3672	4835	-1	HPG27_A004	3672	4703	-1
m2HPG27_A004	3672	4835	-1	HPG27_A004	3672	4703	-1
# Not assigned in the public annotation	(1)
aHPG27_p_01	6178	8160	-1	N.A.	N.A.	N.A.	N.A.
# Not assigned in the present study	(4)
N.A.	N.A.	N.A.	N.A.	HPG27_A006	6216	6917	-1
N.A.	N.A.	N.A.	N.A.	HPG27_A011	9745	9909	1
N.A.	N.A.	N.A.	N.A.	HPG27_A007	6927	7457	-1
N.A.	N.A.	N.A.	N.A.	HPG27_A009	8693	8974	1

## Sheet: P12
# strain	P12
# accession number	NC_011498.1
# Total number in the present study	(1586)
# Total number in the public annotation	(1567)
# The same	(1457)
# Different start site	(81)
# Not assigned in the public annotation	(48)
# Not assigned in the present study	(31)
name	from	to	dir	name0	from0	to0	dir0
# Different start site	(81)
mHPP12_0016	16798	18138	1	HPP12_0016	16729	18138	1
mHPP12_0024	28699	29226	1	HPP12_0024	28693	29226	1
mHPP12_0085	85777	87762	-1	HPP12_0085	85777	87726	-1
mHPP12_0105	108084	109766	-1	HPP12_0105	108084	109769	-1
mHPP12_0114	118970	119533	1	HPP12_0114	118895	119533	1
mHPP12_0122	130743	130856	1	HPP12_0122	130707	130856	1
mHPP12_0128	135431	135820	1	HPP12_0128	135383	135820	1
mHPP12_0164	170348	170812	-1	HPP12_0164	170348	170824	-1
mHPP12_0206	206033	208693	-1	HPP12_0206	206033	208924	-1
mHPP12_0218	222832	223134	1	HPP12_0218	222832	223960	1
m2HPP12_0218	223112	223960	1	HPP12_0218	222832	223960	1
mHPP12_0259	266397	267551	-1	HPP12_0259	266397	267569	-1
mHPP12_0268	275535	276815	1	HPP12_0268	275502	276815	1
mHPP12_0281	287034	288476	1	HPP12_0281	287040	288476	1
mHPP12_0297	312676	314286	1	HPP12_0297	312634	314286	1
mHPP12_0306	322208	322480	1	HPP12_0306	322217	322480	1
mHPP12_0347	358063	358833	1	HPP12_0347	358057	358833	1
mHPP12_0350	362612	363268	1	HPP12_0350	362555	363268	1
mHPP12_0351	363271	363507	1	HPP12_0351	363211	363507	1
mHPP12_0365	381250	381687	1	HPP12_0365	381250	382394	1
m2HPP12_0365	381840	382394	1	HPP12_0365	381250	382394	1
mHPP12_0395	406727	406981	1	HPP12_0395	406712	406981	1
mHPP12_0402	415561	416607	-1	HPP12_0402	415561	416604	-1
mHPP12_0408	422286	422774	1	HPP12_0408	422283	422774	1
mHPP12_0412	425349	426092	1	HPP12_0412	425325	426092	1
mHPP12_0447	462135	470522	1	HPP12_0447	462096	470522	1
mHPP12_0476	497441	497755	-1	HPP12_0476	497441	497791	-1
mHPP12_0514	539275	540594	1	HPP12_0514	539245	540594	1
mHPP12_0563	595811	596248	-1	HPP12_0563	595811	596275	-1
mHPP12_0574	605133	606005	-1	HPP12_0574	605133	605900	-1
mHPP12_0589	618931	619776	-1	HPP12_0589	618931	619812	-1
mHPP12_0591	620262	620912	-1	HPP12_0591	620262	620918	-1
mHPP12_0607	640295	641074	-1	HPP12_0607	640295	641209	-1
mHPP12_0619	661873	662382	-1	HPP12_0619	661873	662382	-1
mHPP12_0630	671421	671933	1	HPP12_0630	671370	671933	1
mHPP12_0668	709630	712281	1	HPP12_0668	709540	712281	1
mHPP12_0674	718351	718773	1	HPP12_0674	718207	718773	1
mHPP12_0686	732398	732673	1	HPP12_0686	732395	732673	1
mHPP12_0693	739243	739593	-1	HPP12_0693	739243	739578	-1
mHPP12_0695	740444	740818	-1	HPP12_0695	740444	740773	-1
mHPP12_0697	742359	743105	1	HPP12_0697	742323	743105	1
mHPP12_0699	745698	747632	-1	HPP12_0699	745698	747626	-1
mHPP12_0717	768846	769658	1	HPP12_0717	768837	769658	1
mHPP12_0752	805602	806747	-1	HPP12_0752	805602	806723	-1
mHPP12_0774	825655	826062	-1	HPP12_0774	825655	826269	-1
mHPP12_0789	840905	841174	1	HPP12_0789	840908	841174	1
mHPP12_0803	859397	860194	-1	HPP12_0803	859397	860233	-1
mHPP12_0809	863599	864345	-1	HPP12_0809	863599	864438	-1
mHPP12_0816	870696	871235	-1	HPP12_0816	870696	871298	-1
mHPP12_0818	871958	873022	-1	HPP12_0818	871958	872962	-1
mHPP12_0824	876557	876694	1	HPP12_0824	876548	876694	1
mHPP12_0852	903909	904214	-1	HPP12_0852	903909	904277	-1
mHPP12_0855	906649	907626	1	HPP12_0855	906619	907626	1
mHPP12_0889	943567	943782	-1	HPP12_0889	943567	943830	-1
mHPP12_0933	993361	994530	-1	HPP12_0933	993361	994533	-1
mHPP12_0936	996760	997482	-1	HPP12_0936	996760	997473	-1
mHPP12_0937	997457	998128	-1	HPP12_0937	997457	998161	-1
mHPP12_0992	1052725	1052898	-1	HPP12_0992	1052725	1052973	-1
mHPP12_1087	1162451	1163416	-1	HPP12_1087	1162451	1163398	-1
mHPP12_1151	1230282	1231418	-1	HPP12_1151	1230282	1231457	-1
mHPP12_1153	1232713	1233924	-1	HPP12_1153	1232713	1233948	-1
mHPP12_1159	1239912	1240904	1	HPP12_1159	1239975	1240904	1
mHPP12_1184	1273203	1273403	-1	HPP12_1184	1273203	1273583	-1
mHPP12_1205	1292380	1292856	-1	HPP12_1205	1292380	1292916	-1
mHPP12_1254	1343953	1344279	1	HPP12_1254	1343908	1344279	1
mHPP12_1297	1373297	1374379	1	HPP12_1297	1373243	1374379	1
mHPP12_1298	1374423	1375451	-1	HPP12_1298	1374423	1375511	-1
mHPP12_1300	1376349	1376864	-1	HPP12_1300	1376349	1376873	-1
mHPP12_1330	1402621	1403829	1	HPP12_1330	1402591	1403829	1
mHPP12_1332	1405684	1406055	1	HPP12_1332	1405501	1406055	1
mHPP12_1344	1415792	1416160	1	HPP12_1344	1415750	1416160	1
mHPP12_1350	1418463	1419248	1	HPP12_1350	1418394	1419248	1
mHPP12_1363	1434149	1435267	-1	HPP12_1363	1434149	1435261	-1
mHPP12_1415	1492533	1492652	1	HPP12_1415	1492527	1492652	1
mHPP12_1429	1503619	1504971	1	HPP12_1429	1503586	1504971	1
mHPP12_1431	1507434	1507604	-1	HPP12_1431	1507434	1507625	-1
mHPP12_1479	1557615	1558745	-1	HPP12_1479	1557615	1558781	-1
mHPP12_1516	1611576	1612331	1	HPP12_1516	1611582	1612331	1
mHPP12_1527	1620642	1621505	1	HPP12_1527	1620534	1621505	1
mHPP12_1542	1638111	1638413	1	HPP12_1542	1638003	1638413	1
mHPP12_1571	1665653	1666249	-1	HPP12_1571	1665653	1666315	-1
# Not assigned in the public annotation	(48)
aHPP12_001	44628	44759	-1	N.A.	N.A.	N.A.	N.A.
aHPP12_002	210429	211361	-1	N.A.	N.A.	N.A.	N.A.
aHPP12_003	211457	211579	-1	N.A.	N.A.	N.A.	N.A.
aHPP12_004	257378	257968	-1	N.A.	N.A.	N.A.	N.A.
aHPP12_005	257814	258401	-1	N.A.	N.A.	N.A.	N.A.
aHPP12_006	328164	329414	-1	N.A.	N.A.	N.A.	N.A.
aHPP12_007	329602	330291	-1	N.A.	N.A.	N.A.	N.A.
aHPP12_008	341728	342720	1	N.A.	N.A.	N.A.	N.A.
aHPP12_009	347863	348162	-1	N.A.	N.A.	N.A.	N.A.
aHPP12_010	348328	348474	1	N.A.	N.A.	N.A.	N.A.
aHPP12_011	362512	362625	1	N.A.	N.A.	N.A.	N.A.
aHPP12_012	450800	451990	-1	N.A.	N.A.	N.A.	N.A.
aHPP12_013	461819	461971	-1	N.A.	N.A.	N.A.	N.A.
aHPP12_014	485070	486029	-1	N.A.	N.A.	N.A.	N.A.
aHPP12_015	486304	487104	-1	N.A.	N.A.	N.A.	N.A.
aHPP12_016	487107	487676	-1	N.A.	N.A.	N.A.	N.A.
aHPP12_017	487880	489475	-1	N.A.	N.A.	N.A.	N.A.
aHPP12_018	492744	493829	-1	N.A.	N.A.	N.A.	N.A.
aHPP12_019	494000	494695	-1	N.A.	N.A.	N.A.	N.A.
aHPP12_020	555825	555953	1	N.A.	N.A.	N.A.	N.A.
aHPP12_021	631118	632005	1	N.A.	N.A.	N.A.	N.A.
aHPP12_022	632034	632987	1	N.A.	N.A.	N.A.	N.A.
aHPP12_023	754118	754297	1	N.A.	N.A.	N.A.	N.A.
aHPP12_024	754315	756258	1	N.A.	N.A.	N.A.	N.A.
aHPP12_025	862629	862736	-1	N.A.	N.A.	N.A.	N.A.
aHPP12_026	879143	879322	-1	N.A.	N.A.	N.A.	N.A.
aHPP12_027	929265	929570	-1	N.A.	N.A.	N.A.	N.A.
aHPP12_028	996577	996696	-1	N.A.	N.A.	N.A.	N.A.
aHPP12_029	1002639	1002851	-1	N.A.	N.A.	N.A.	N.A.
aHPP12_030	1052906	1053052	-1	N.A.	N.A.	N.A.	N.A.
aHPP12_031	1076013	1076132	-1	N.A.	N.A.	N.A.	N.A.
aHPP12_032	1349690	1349803	-1	N.A.	N.A.	N.A.	N.A.
aHPP12_033	1391918	1392859	-1	N.A.	N.A.	N.A.	N.A.
aHPP12_034	1392853	1394775	-1	N.A.	N.A.	N.A.	N.A.
aHPP12_035	1411047	1411502	1	N.A.	N.A.	N.A.	N.A.
aHPP12_036	1411516	1413108	1	N.A.	N.A.	N.A.	N.A.
aHPP12_037	1419565	1420032	-1	N.A.	N.A.	N.A.	N.A.
aHPP12_038	1420140	1420631	-1	N.A.	N.A.	N.A.	N.A.
aHPP12_039	1424767	1425411	-1	N.A.	N.A.	N.A.	N.A.
aHPP12_040	1454291	1455025	-1	N.A.	N.A.	N.A.	N.A.
aHPP12_041	1455113	1456822	-1	N.A.	N.A.	N.A.	N.A.
aHPP12_042	1500264	1500398	1	N.A.	N.A.	N.A.	N.A.
aHPP12_043	1579854	1579964	-1	N.A.	N.A.	N.A.	N.A.
aHPP12_044	1601856	1602470	1	N.A.	N.A.	N.A.	N.A.
aHPP12_045	1602449	1604830	1	N.A.	N.A.	N.A.	N.A.
aHPP12_046	1605627	1605845	-1	N.A.	N.A.	N.A.	N.A.
aHPP12_047	1605886	1607937	-1	N.A.	N.A.	N.A.	N.A.
aHPP12_048	1607927	1608154	-1	N.A.	N.A.	N.A.	N.A.
# Not assigned in the present study	(31)
N.A.	N.A.	N.A.	N.A.	HPP12_0554	584923	585150	-1
N.A.	N.A.	N.A.	N.A.	HPP12_0053	62425	62589	1
N.A.	N.A.	N.A.	N.A.	HPP12_1327	1399703	1399843	1
N.A.	N.A.	N.A.	N.A.	HPP12_0374	389896	390150	-1
N.A.	N.A.	N.A.	N.A.	HPP12_0528	553160	553525	1
N.A.	N.A.	N.A.	N.A.	HPP12_1577	1671249	1671395	-1
N.A.	N.A.	N.A.	N.A.	HPP12_0543	573621	573974	-1
N.A.	N.A.	N.A.	N.A.	HPP12_0976	1040198	1040341	-1
N.A.	N.A.	N.A.	N.A.	HPP12_0370	386321	386536	-1
N.A.	N.A.	N.A.	N.A.	HPP12_1321	1395624	1395854	1
N.A.	N.A.	N.A.	N.A.	HPP12_0337	348032	348328	1
N.A.	N.A.	N.A.	N.A.	HPP12_0620	662390	662629	-1
N.A.	N.A.	N.A.	N.A.	HPP12_0054	62547	62735	1
N.A.	N.A.	N.A.	N.A.	HPP12_0542	572903	573205	1
N.A.	N.A.	N.A.	N.A.	HPP12_1089	1163828	1164034	-1
N.A.	N.A.	N.A.	N.A.	HPP12_0482	503736	503897	-1
N.A.	N.A.	N.A.	N.A.	HPP12_0893	947676	947948	-1
N.A.	N.A.	N.A.	N.A.	HPP12_0856	907623	907772	-1
N.A.	N.A.	N.A.	N.A.	HPP12_1150	1230089	1230223	1
N.A.	N.A.	N.A.	N.A.	HPP12_0339	349093	349287	1
N.A.	N.A.	N.A.	N.A.	HPP12_0994	1053794	1053949	-1
N.A.	N.A.	N.A.	N.A.	HPP12_0260	267562	267804	-1
N.A.	N.A.	N.A.	N.A.	HPP12_1406	1486320	1486451	1
N.A.	N.A.	N.A.	N.A.	HPP12_1399	1480154	1480375	-1
N.A.	N.A.	N.A.	N.A.	HPP12_1352	1421131	1421259	1
N.A.	N.A.	N.A.	N.A.	HPP12_1348	1417796	1418086	1
N.A.	N.A.	N.A.	N.A.	HPP12_1404	1485796	1486032	1
N.A.	N.A.	N.A.	N.A.	HPP12_0058	64688	64816	1
N.A.	N.A.	N.A.	N.A.	HPP12_1416	1492663	1492809	1
N.A.	N.A.	N.A.	N.A.	HPP12_1112	1186680	1186829	1
N.A.	N.A.	N.A.	N.A.	HPP12_0465	484957	485073	-1
# strain	P12
# accession number	NC_011499.1
# Total number in the present study	(7)
# Total number in the public annotation	(11)
# The same	(6)
# Different start site	(1)
# Not assigned in the public annotation	(0)
# Not assigned in the present study	(4)
name	from	to	dir	name0	from0	to0	dir0
# Different start site	(1)
mHPP12_p11	9174	9908	1	HPP12_p11	9171	9908	1
# Not assigned in the public annotation	(0)
# Not assigned in the present study	(4)
N.A.	N.A.	N.A.	N.A.	HPP12_p06	3264	3794	-1
N.A.	N.A.	N.A.	N.A.	HPP12_p03	2320	2343	-1
N.A.	N.A.	N.A.	N.A.	HPP12_p08	5026	5307	1
N.A.	N.A.	N.A.	N.A.	HPP12_p05	2553	3254	-1

## Sheet: B38
# strain	B38
# accession number	NC_012973.1
# Total number in the present study
# Total number in the public annotation
# The same
# Different start site	(136)
# Not assigned in the public annotation	(132)
# Not assigned in the present study	(21)
name	from	to	dir	name0	from0	to0	dir0
# Different start site	(136)
mHELPY_0016	16781	18121	1	HELPY_0016	16670	18121	1
mHELPY_0030	32110	32379	1	HELPY_0030	32104	32379	1
mHELPY_0032	34594	34947	1	HELPY_0032	34606	34947	1
mHELPY_0034	35252	36256	1	HELPY_0034	35249	36256	1
mHELPY_0043	45220	47472	-1	HELPY_0043	45220	47493	-1
mHELPY_0058	63069	63494	1	HELPY_0058	63132	63494	1
mHELPY_0077	78329	80065	1	HELPY_0077	78302	80065	1
mHELPY_0083	83932	85278	-1	HELPY_0083	83932	85284	-1
mHELPY_0101	102933	104627	-1	HELPY_0101	102933	104630	-1
mHELPY_0111	112710	113540	-1	HELPY_0111	112710	113480	-1
mHELPY_0112	113761	114390	1	HELPY_0112	113752	114390	1
mHELPY_0144	144228	145097	-1	HELPY_0144	144228	145100	-1
mHELPY_0150	149021	149239	1	HELPY_0150	149018	149239	1
mHELPY_0153	150476	151021	1	HELPY_0153	150437	151021	1
mHELPY_0158	154487	155767	1	HELPY_0158	154484	155767	1
mHELPY_0160	156052	156648	1	HELPY_0160	156046	156648	1
mHELPY_0166	161540	162511	-1	HELPY_0166	161540	162499	-1
mHELPY_0204	195966	196985	1	HELPY_0204	195963	196985	1
mHELPY_0229	223074	224096	1	HELPY_0229	223017	224096	1
mHELPY_0263	257595	258644	1	HELPY_0263	257598	258644	1
mHELPY_0265	259939	261093	-1	HELPY_0265	259939	261111	-1
mHELPY_0271	265575	266294	1	HELPY_0271	265572	266294	1
mHELPY_0282	274736	275293	1	HELPY_0282	274793	275293	1
mHELPY_0288	280301	281737	1	HELPY_0288	280295	281737	1
mHELPY_0304	305931	307538	1	HELPY_0304	305889	307538	1
mHELPY_0314	315354	315617	1	HELPY_0314	315345	315617	1
mHELPY_0339	335482	336045	1	HELPY_0339	335452	336045	1
mHELPY_0351	341353	342867	-1	HELPY_0351	341353	342903	-1
mHELPY_0357	349011	350861	1	HELPY_0357	349005	350861	1
mHELPY_0374	371201	372190	1	HELPY_0374	371195	372190	1
mHELPY_0382	380099	381076	-1	HELPY_0382	380099	381088	-1
mHELPY_0393	387948	388670	1	HELPY_0393	387939	388670	1
mHELPY_0417	410489	410977	1	HELPY_0417	410486	410977	1
mHELPY_0418	410974	412344	1	HELPY_0418	410971	412344	1
mHELPY_0421	413546	414289	1	HELPY_0421	413522	414289	1
mHELPY_0472	468901	469035	1	HELPY_0472	468877	469035	1
mHELPY_0491	486647	487387	1	HELPY_0491	486656	487387	1
mHELPY_0518	511357	511962	-1	HELPY_0518	511357	511968	-1
mHELPY_0539	528520	530181	-1	HELPY_0539	528520	530190	-1
mHELPY_0545	533742	534785	1	HELPY_0545	533775	534785	1
mHELPY_0566	548955	549542	1	HELPY_0566	548952	549542	1
mHELPY_0573	555954	556148	-1	HELPY_0573	555954	556139	-1
mHELPY_0574	556141	556359	-1	HELPY_0574	556141	556398	-1
mHELPY_0584	568015	568281	-1	HELPY_0584	568015	568284	-1
mHELPY_0589	572863	575145	1	HELPY_0589	572818	575145	1
mHELPY_0603	586097	586654	-1	HELPY_0603	586097	586663	-1
mHELPY_0604	586779	587426	1	HELPY_0604	586824	587426	1
mHELPY_0605	587392	588915	1	HELPY_0605	587404	588915	1
mHELPY_0619	600453	601706	-1	HELPY_0619	600453	601667	-1
mHELPY_0627	606740	608152	-1	HELPY_0627	606740	608221	-1
mHELPY_0629	608934	609977	-1	HELPY_0629	608934	609983	-1
mHELPY_0639	618707	619756	1	HELPY_0639	618740	619756	1
mHELPY_0641	620805	621722	1	HELPY_0641	620832	621722	1
mHELPY_0647	627593	628015	-1	HELPY_0647	627593	628078	-1
mHELPY_0660	639933	640745	-1	HELPY_0660	639933	640754	-1
mHELPY_0679	657462	658826	-1	HELPY_0679	657462	658832	-1
mHELPY_0687	667109	667987	-1	HELPY_0687	667109	667855	-1
mHELPY_0688	667986	669245	1	HELPY_0688	667944	669245	1
mHELPY_0689	669461	669796	1	HELPY_0689	669446	669796	1
mHELPY_0696	676385	676942	-1	HELPY_0696	676385	676978	-1
mHELPY_0702	685566	685760	-1	HELPY_0702	685566	685751	-1
mHELPY_0703	685753	685971	-1	HELPY_0703	685753	686010	-1
mHELPY_0716	698633	701329	-1	HELPY_0716	698633	701413	-1
mHELPY_0721	705431	706009	-1	HELPY_0721	705431	706060	-1
mHELPY_0745	729129	730331	-1	HELPY_0745	729129	730334	-1
mHELPY_0765	756611	759697	-1	HELPY_0765	756611	759700	-1
mHELPY_0792	788383	789246	1	HELPY_0792	788365	789246	1
mHELPY_0793	789650	790204	1	HELPY_0793	789230	790204	1
mHELPY_0795	791203	792321	1	HELPY_0795	791245	792321	1
mHELPY_0797	792325	792882	1	HELPY_0797	792328	792882	1
mHELPY_0808	802357	803229	1	HELPY_0808	802462	803229	1
mHELPY_0837	825897	826091	-1	HELPY_0837	825897	826082	-1
mHELPY_0845	832866	834185	-1	HELPY_0845	832866	834215	-1
mHELPY_0870	857726	859186	1	HELPY_0870	857801	859186	1
mHELPY_0894	883885	885036	1	HELPY_0894	883897	885036	1
mHELPY_0906	901962	909479	1	HELPY_0906	901905	909479	1
mHELPY_0924	921987	922370	-1	HELPY_0924	921987	922376	-1
mHELPY_0925	922444	923166	-1	HELPY_0925	922444	923133	-1
mHELPY_0948	942913	943320	-1	HELPY_0948	942913	943209	-1
mHELPY_0956	949902	952961	-1	HELPY_0956	949902	952964	-1
mHELPY_0967	965098	966237	1	HELPY_0967	965074	966237	1
mHELPY_0973	967383	967676	1	HELPY_0973	967380	967676	1
mHELPY_0993	982809	983141	-1	HELPY_0993	982809	983111	-1
mHELPY_1040	1035479	1035706	-1	HELPY_1040	1035479	1035709	-1
mHELPY_1057	1053906	1054454	1	HELPY_1057	1053903	1054454	1
mHELPY_1093	1092493	1093431	-1	HELPY_1093	1092493	1093449	-1
mHELPY_1094	1093590	1093793	-1	HELPY_1094	1093590	1093820	-1
mHELPY_1103	1099372	1099743	-1	HELPY_1103	1099372	1099746	-1
mHELPY_1110	1105245	1106117	-1	HELPY_1110	1105245	1106120	-1
mHELPY_1112	1106917	1107567	-1	HELPY_1112	1106917	1107555	-1
mHELPY_1116	1112408	1112806	1	HELPY_1116	1112390	1112806	1
mHELPY_1127	1120471	1123089	-1	HELPY_1127	1120471	1123095	-1
mHELPY_1136	1133252	1133833	-1	HELPY_1136	1133252	1133866	-1
mHELPY_1146	1144495	1145328	1	HELPY_1146	1144465	1145328	1
mHELPY_1158	1160419	1161555	-1	HELPY_1158	1160419	1161594	-1
mHELPY_1176	1184296	1184823	-1	HELPY_1176	1184296	1184826	-1
mHELPY_1199	1205169	1205831	1	HELPY_1199	1205151	1205831	1
mHELPY_1231	1236141	1236740	1	HELPY_1231	1236135	1236740	1
mHELPY_1261	1265534	1266226	-1	HELPY_1261	1265534	1266271	-1
mHELPY_1264	1268361	1268711	1	HELPY_1264	1268352	1268711	1
mHELPY_1267	1270081	1270695	1	HELPY_1267	1270090	1270695	1
mHELPY_1278	1277049	1277492	-1	HELPY_1278	1277049	1277510	-1
mHELPY_1279	1277507	1277863	-1	HELPY_1279	1277507	1277866	-1
mHELPY_1286	1280448	1280648	-1	HELPY_1286	1280448	1280660	-1
mHELPY_1309	1297846	1298934	1	HELPY_1309	1297792	1298934	1
mHELPY_1311	1300086	1300907	1	HELPY_1311	1300146	1300907	1
mHELPY_1331	1316080	1316298	1	HELPY_1331	1316041	1316298	1
mHELPY_1332	1316291	1316485	1	HELPY_1332	1316300	1316485	1
mHELPY_1349	1330304	1330855	-1	HELPY_1349	1330304	1330798	-1
mHELPY_1351	1331702	1333015	-1	HELPY_1351	1331702	1332931	-1
mHELPY_1364	1347866	1348255	-1	HELPY_1364	1347866	1348267	-1
mHELPY_1383	1369353	1370186	1	HELPY_1383	1369383	1370186	1
mHELPY_1398	1382882	1383871	-1	HELPY_1398	1382882	1383865	-1
mHELPY_1402	1387748	1388824	-1	HELPY_1402	1387748	1388836	-1
mHELPY_1407	1391880	1393085	1	HELPY_1407	1391916	1393085	1
mHELPY_1412	1396811	1397299	1	HELPY_1412	1396808	1397299	1
mHELPY_1414	1397548	1398351	1	HELPY_1414	1397545	1398351	1
mHELPY_1437	1418660	1419445	-1	HELPY_1437	1418660	1419448	-1
mHELPY_1450	1431599	1432216	-1	HELPY_1450	1431599	1432255	-1
mHELPY_1482	1465433	1466221	1	HELPY_1482	1465559	1466221	1
mHELPY_1484	1466555	1466881	1	HELPY_1484	1466588	1466881	1
mHELPY_1496	1485053	1485400	1	HELPY_1496	1485050	1485400	1
mHELPY_1505	1493543	1493668	1	HELPY_1505	1493576	1493668	1
mHELPY_1506	1493750	1494883	-1	HELPY_1506	1493750	1494871	-1
mHELPY_1510	1501170	1503695	-1	HELPY_1510	1501170	1503698	-1
mHELPY_1531	1519702	1519896	-1	HELPY_1531	1519702	1519887	-1
mHELPY_1532	1519889	1520107	-1	HELPY_1532	1519889	1520146	-1
mHELPY_1534	1521069	1521977	1	HELPY_1534	1521000	1521977	1
mHELPY_1545	1532139	1532453	-1	HELPY_1545	1532139	1532549	-1
mHELPY_1547	1533415	1534341	-1	HELPY_1547	1533415	1534344	-1
mHELPY_1549	1535506	1535994	-1	HELPY_1549	1535506	1536018	-1
mHELPY_1550	1536015	1538438	-1	HELPY_1550	1536015	1538441	-1
mHELPY_1555	1541781	1543097	-1	HELPY_1555	1541781	1543130	-1
mHELPY_1575	1561952	1563058	-1	HELPY_1575	1561952	1563070	-1
mHELPY_1585	1568772	1569773	-1	HELPY_1585	1568772	1569782	-1
mHELPY_1590	1573680	1574006	-1	HELPY_1590	1573680	1574288	-1
# Not assigned in the public annotation	(132)
aHB38_1_001	49208	50227	-1
aHB38_1_002	58122	59204	1
aHB38_1_003	59170	60537	1
aHB38_1_004	63836	64111	1
aHB38_1_005	64116	64736	1
aHB38_1_006	64744	66252	1
aHB38_1_007	76370	76627	1
aHB38_1_008	76638	78050	1
aHB38_1_009	91112	91492	1
aHB38_1_010	91453	91944	1
aHB38_1_011	109693	110001	1
aHB38_1_012	121629	121970	-1
aHB38_1_013	122102	122626	-1
aHB38_1_014	183289	184746	-1
aHB38_1_015	184870	184986	-1
aHB38_1_016	199350	200597	-1
aHB38_1_017	200643	202379	-1
aHB38_1_018	216407	216712	1
aHB38_1_019	216687	217547	1
aHB38_1_020	221314	221445	1
aHB38_1_021	250934	251566	-1
aHB38_1_022	251590	251955	-1
aHB38_1_023	261388	261564	1
aHB38_1_024	261569	262120	1
aHB38_1_025	328005	328694	1
aHB38_1_026	328685	329557	1
aHB38_1_027	337143	337367	1
aHB38_1_028	337355	337534	1
aHB38_1_029	337531	337797	1
aHB38_1_030	339699	340463	1
aHB38_1_031	438863	441145	-1
aHB38_1_032	441381	442022	-1
aHB38_1_033	467225	468805	1
aHB38_1_034	491959	493077	-1
aHB38_1_035	493034	493510	-1
aHB38_1_036	496464	496871	1
aHB38_1_037	496879	497403	1
aHB38_1_038	498306	498974	1
aHB38_1_039	498955	499902	1
aHB38_1_040	500509	502179	1
aHB38_1_041	502334	503506	1
aHB38_1_042	527684	527863	1
aHB38_1_043	537371	537688	1
aHB38_1_044	537713	539575	1
aHB38_1_045	556584	557324	1
aHB38_1_046	582672	582794	1
aHB38_1_047	582794	583516	1
aHB38_1_048	583847	584827	1
aHB38_1_049	584886	585197	1
aHB38_1_050	602786	603250	1
aHB38_1_051	603177	603770	1
aHB38_1_052	603796	603990	1
aHB38_1_053	613687	614070	1
aHB38_1_054	614153	615406	1
aHB38_1_055	633084	633383	-1
aHB38_1_056	633380	633760	-1
aHB38_1_057	644044	644508	-1
aHB38_1_058	644487	644666	-1
aHB38_1_059	644663	644815	-1
aHB38_1_060	653723	654913	-1
aHB38_1_061	654891	655019	-1
aHB38_1_062	654997	656076	-1
aHB38_1_063	679866	683615	-1
aHB38_1_064	686029	687024	-1
aHB38_1_065	725770	726030	-1
aHB38_1_066	726132	727817	-1
aHB38_1_067	737356	738015	-1
aHB38_1_068	738015	738647	-1
aHB38_1_069	744804	745196	1
aHB38_1_070	745746	746249	1
aHB38_1_071	823767	823976	-1
aHB38_1_072	826360	828288	-1
aHB38_1_073	836440	837042	-1
aHB38_1_074	841581	841889	-1
aHB38_1_075	841858	842649	-1
aHB38_1_076	852331	853647	-1
aHB38_1_077	853619	854938	-1
aHB38_1_078	872309	872938	1
aHB38_1_079	875864	876121	-1
aHB38_1_080	876063	876965	-1
aHB38_1_081	918665	918907	1
aHB38_1_082	919070	919840	-1
aHB38_1_083	919789	920259	-1
aHB38_1_084	920696	921298	-1
aHB38_1_085	921379	921894	-1
aHB38_1_086	945214	946908	-1
aHB38_1_087	946887	947069	-1
aHB38_1_088	947129	947482	-1
aHB38_1_089	947546	948949	-1
aHB38_1_090	948956	949075	-1
aHB38_1_091	970520	970966	-1
aHB38_1_092	971047	971931	-1
aHB38_1_093	971924	973519	-1
aHB38_1_094	973558	975027	-1
aHB38_1_095	975034	976002	-1
aHB38_1_096	975962	976609	-1
aHB38_1_097	982194	982535	-1
aHB38_1_098	982561	982764	-1
aHB38_1_099	993751	994119	1
aHB38_1_100	994116	994670	1
aHB38_1_101	1083874	1085190	-1
aHB38_1_102	1085162	1086745	-1
aHB38_1_103	1087922	1088011	-1
aHB38_1_104	1191221	1191517	-1
aHB38_1_105	1222695	1222949	-1
aHB38_1_106	1222960	1224936	-1
aHB38_1_107	1314299	1314598	-1
aHB38_1_108	1314849	1315091	1
aHB38_1_109	1315398	1316003	-1
aHB38_1_110	1318363	1319058	-1
aHB38_1_111	1319326	1319511	1
aHB38_1_112	1323801	1324349	-1
aHB38_1_113	1324624	1327143	-1
aHB38_1_114	1337763	1339190	1
aHB38_1_115	1339196	1340233	1
aHB38_1_116	1364983	1365423	1
aHB38_1_117	1365474	1366370	1
aHB38_1_118	1366345	1367268	1
aHB38_1_119	1371300	1372136	1
aHB38_1_120	1372118	1372984	1
aHB38_1_121	1380249	1380923	-1
aHB38_1_122	1380905	1381093	-1
aHB38_1_123	1426083	1426640	-1
aHB38_1_124	1426667	1427344	-1
aHB38_1_125	1427341	1429380	-1
aHB38_1_126	1472577	1473143	-1
aHB38_1_127	1473173	1473340	-1
aHB38_1_128	1481122	1481709	-1
aHB38_1_129	1481706	1483055	-1
aHB38_1_130	1516764	1517120	1
aHB38_1_131	1520240	1520449	1
aHB38_1_132	1525558	1525671	1
# Not assigned in the present study	(21)
N.A.	N.A.	N.A.	N.A.	HELPY_0662	643775	643891	1
N.A.	N.A.	N.A.	N.A.	HELPY_0933	931437	931592	-1
N.A.	N.A.	N.A.	N.A.	HELPY_1000	988415	988642	1
N.A.	N.A.	N.A.	N.A.	HELPY_0127	129889	130023	1
N.A.	N.A.	N.A.	N.A.	HELPY_1396	1381384	1381605	-1
N.A.	N.A.	N.A.	N.A.	HELPY_1368	1352716	1352949	1
N.A.	N.A.	N.A.	N.A.	HELPY_0671	650519	650710	-1
N.A.	N.A.	N.A.	N.A.	HELPY_0499	493565	493684	1
N.A.	N.A.	N.A.	N.A.	HELPY_0266	261104	261346	-1
N.A.	N.A.	N.A.	N.A.	HELPY_0410	403292	403411	-1
N.A.	N.A.	N.A.	N.A.	HELPY_0432	422735	422896	-1
N.A.	N.A.	N.A.	N.A.	HELPY_1527	1516951	1517241	1
N.A.	N.A.	N.A.	N.A.	HELPY_0021	22598	22738	-1
N.A.	N.A.	N.A.	N.A.	HELPY_0409	403109	403285	1
N.A.	N.A.	N.A.	N.A.	HELPY_0996	984215	984358	1
N.A.	N.A.	N.A.	N.A.	HELPY_0473	469204	469374	1
N.A.	N.A.	N.A.	N.A.	HELPY_0841	829926	830072	-1
N.A.	N.A.	N.A.	N.A.	HELPY_0778	773123	773245	-1
N.A.	N.A.	N.A.	N.A.	HELPY_1214	1218145	1218264	-1
N.A.	N.A.	N.A.	N.A.	HELPY_0971	967112	967303	-1
N.A.	N.A.	N.A.	N.A.	HELPY_1408	1393095	1393376	1

## Sheet: 51
# strain	51
# accession number	CP000012.1
# Total number in the present study	(1509)
# Total number in the public annotation	(1415)
# The same	(1237)
# Different start site	(153)
# Not assigned in the public annotation	(119)
# Not assigned in the present study	(25)
name	from	to	dir	name0	from0	to0	dir0
# Different start site	(153)
mKHP_0016	16801	18141	1	KHP_0016	16732	18141	1
mKHP_0026	30258	30647	1	KHP_0026	30180	30647	1
mKHP_0031	34619	35308	1	KHP_0031	34562	35308	1
mKHP_0033	38268	40520	-1	KHP_0033	38268	40127	-1
mKHP_0041	48330	49643	1	KHP_0041	48390	49643	1
mKHP_0043	50549	51043	1	KHP_0043	50492	51043	1
mKHP_0045	51559	52359	1	KHP_0045	51556	52359	1
mKHP_0051	60252	61616	1	KHP_0051	60237	61616	1
mKHP_0061	70289	71512	-1	KHP_0061	70289	71464	-1
mKHP_0067	80493	80942	1	KHP_0067	80577	80942	1
mKHP_0084	95546	97294	1	KHP_0084	95522	97294	1
mKHP_0090	101090	102436	-1	KHP_0090	101090	102442	-1
mKHP_0092	103890	105917	-1	KHP_0092	103890	105944	-1
mKHP_0110	125497	126414	-1	KHP_0110	125497	126417	-1
mKHP_0114	130183	130812	1	KHP_0114	130174	130812	1
mKHP_0122	141977	142114	1	KHP_0122	141983	142114	1
mKHP_0129	146678	147094	1	KHP_0129	146663	147094	1
mKHP_0141	160653	161522	-1	KHP_0141	160653	161639	-1
mKHP_0145	165446	165664	1	KHP_0145	165443	165664	1
mKHP_0155	172477	173073	1	KHP_0155	172471	173073	1
mKHP_0156	173105	173566	1	KHP_0156	173078	173566	1
mKHP_0164	181521	181979	-1	KHP_0164	181521	181991	-1
mKHP_0168	184343	185488	-1	KHP_0168	184343	185434	-1
mKHP_0200	215201	216220	1	KHP_0200	215198	216220	1
mKHP_0206	221524	222630	1	KHP_0206	221389	222630	1
mKHP_0219	237515	237976	1	KHP_0219	237497	237976	1
mKHP_0223	240806	242152	1	KHP_0223	240782	242152	1
mKHP_0224	242333	243355	1	KHP_0224	242276	243355	1
mKHP_0227	247327	248484	1	KHP_0227	247312	248484	1
mKHP_0231	252015	252668	1	KHP_0231	252018	252668	1
mKHP_0258	279424	280233	-1	KHP_0258	279424	280251	-1
mKHP_0263	285189	285908	1	KHP_0263	285186	285908	1
mKHP_0280	299906	301342	1	KHP_0280	299900	301342	1
mKHP_0295	318545	320152	1	KHP_0295	318503	320152	1
mKHP_0304	327950	328213	1	KHP_0304	327938	328213	1
mKHP_0310	331895	333061	-1	KHP_0310	331895	333040	-1
mKHP_0317	338956	339693	-1	KHP_0317	338956	339720	-1
mKHP_0328	348093	348440	1	KHP_0328	347967	348440	1
mKHP_0331	349685	350023	1	KHP_0331	349730	350023	1
mKHP_0335	351857	352921	1	KHP_0335	352229	352921	1
mKHP_0342	360732	361502	1	KHP_0342	360726	361502	1
mKHP_0343	361505	363355	1	KHP_0343	361499	363355	1
mKHP_0344	363370	365160	1	KHP_0344	363352	365160	1
mKHP_0348	368908	371457	-1	KHP_0348	368908	371466	-1
mKHP_0351	375759	376598	-1	KHP_0351	375759	376601	-1
mKHP_0367	392772	393749	-1	KHP_0367	392772	393761	-1
mKHP_0371	395571	395813	-1	KHP_0371	395571	395864	-1
mKHP_0379	401367	402221	1	KHP_0379	401355	402221	1
mKHP_0382	404503	405075	1	KHP_0382	404437	405075	1
mKHP_0386	407377	407631	1	KHP_0386	407362	407631	1
mKHP_0393	416226	417269	-1	KHP_0393	416226	417272	-1
mKHP_0399	422952	423440	1	KHP_0399	422949	423440	1
mKHP_0400	423437	424813	1	KHP_0400	423434	424813	1
mKHP_0403	426015	426767	1	KHP_0403	425991	426767	1
mKHP_0413	434216	434992	-1	KHP_0413	434216	435082	-1
mKHP_0417	438961	440403	-1	KHP_0417	438961	440520	-1
mKHP_0418	440618	441157	-1	KHP_0418	440618	441220	-1
mKHP_0431	457158	457472	-1	KHP_0431	457158	457505	-1
mKHP_0451	479380	480792	1	KHP_0451	479395	480792	1
mKHP_0476	503108	504085	-1	KHP_0476	503108	504091	-1
mKHP_0482	510621	513632	1	KHP_0482	511014	513632	1
mKHP_0510	538480	540036	-1	KHP_0510	538480	540045	-1
mKHP_0522	549491	550105	-1	KHP_0522	549491	550108	-1
mKHP_0523	550187	551023	1	KHP_0523	550154	551023	1
mKHP_0525	552319	553065	1	KHP_0525	552226	553065	1
mKHP_0527	553836	554057	1	KHP_0527	553833	554057	1
mKHP_0532	556490	557287	1	KHP_0532	556451	557287	1
mKHP_0534	558776	559363	1	KHP_0534	558773	559363	1
mKHP_0540	566318	567610	-1	KHP_0540	566318	567550	-1
mKHP_0548	575220	577778	-1	KHP_0548	575220	577781	-1
mKHP_0560	589456	591006	1	KHP_0560	590167	591006	1
mKHP_0565	593961	594608	1	KHP_0565	594006	594608	1
mKHP_0566	594574	596097	1	KHP_0566	594508	596097	1
mKHP_0580	607654	608901	-1	KHP_0580	607654	608913	-1
mKHP_0593	621146	621466	1	KHP_0593	621116	621466	1
mKHP_0594	621879	622148	1	KHP_0594	621798	622148	1
mKHP_0599	625260	626291	1	KHP_0599	625275	626291	1
mKHP_0606	633711	634133	-1	KHP_0606	633711	634196	-1
mKHP_0617	644961	645773	-1	KHP_0617	644961	645782	-1
mKHP_0620	650209	650631	-1	KHP_0620	650209	650682	-1
mKHP_0625	654903	655403	-1	KHP_0625	654903	655409	-1
mKHP_0633	665344	665745	-1	KHP_0633	665344	665634	-1
mKHP_0636	667978	668790	-1	KHP_0636	667978	668808	-1
mKHP_0637	668921	670855	1	KHP_0637	668927	670855	1
mKHP_0641	675816	676181	1	KHP_0641	675786	676181	1
mKHP_0643	677097	677462	1	KHP_0643	677067	677462	1
mKHP_0663	700311	701735	-1	KHP_0663	700311	701738	-1
mKHP_0664	701735	702994	-1	KHP_0664	701735	703033	-1
mKHP_0665	703036	704097	-1	KHP_0665	703036	704187	-1
mKHP_0666	704099	706744	-1	KHP_0666	704099	706834	-1
mKHP_0676	715412	717133	-1	KHP_0676	715412	717094	-1
mKHP_0693	733378	734592	-1	KHP_0693	733378	734583	-1
mKHP_0714	767157	768176	-1	KHP_0714	767157	768179	-1
mKHP_0733	789435	790085	1	KHP_0733	789429	790085	1
mKHP_0735	790571	791416	1	KHP_0735	790535	791416	1
mKHP_0739	794588	795034	1	KHP_0739	794480	795034	1
mKHP_0750	804319	805191	1	KHP_0750	804424	805191	1
mKHP_0763	814206	814649	1	KHP_0763	814212	814649	1
mKHP_0796	854041	854421	-1	KHP_0796	854041	854550	-1
mKHP_0831	892074	893534	1	KHP_0831	892149	893534	1
mKHP_0850	915446	916594	1	KHP_0850	915434	916594	1
mKHP_0865	943713	944645	1	KHP_0865	943665	944645	1
mKHP_0875	953400	954752	-1	KHP_0875	953400	954233	-1
mKHP_0878	955887	956609	-1	KHP_0878	955887	956663	-1
mKHP_0883	961326	961625	1	KHP_0883	961365	961625	1
mKHP_0885	963994	964353	1	KHP_0885	963991	964353	1
mKHP_0900	976141	976854	-1	KHP_0900	976141	976683	-1
mKHP_0914	1000361	1002109	1	KHP_0914	1000358	1002109	1
mKHP_0915	1002110	1003837	1	KHP_0915	1003313	1003837	1
mKHP_0989	1096111	1096749	1	KHP_0989	1096156	1096749	1
mKHP_1008	1117360	1118031	-1	KHP_1008	1117360	1118061	-1
mKHP_1016	1126569	1127432	-1	KHP_1016	1126569	1127339	-1
mKHP_1020	1131914	1132852	-1	KHP_1020	1131914	1132870	-1
mKHP_1021	1133008	1133211	-1	KHP_1021	1133008	1133238	-1
mKHP_1058	1173206	1173787	-1	KHP_1058	1173206	1173820	-1
mKHP_1068	1184592	1185425	1	KHP_1068	1184562	1185425	1
mKHP_1082	1202213	1203385	-1	KHP_1082	1202213	1203388	-1
mKHP_1098	1224804	1225334	-1	KHP_1098	1224804	1225331	-1
mKHP_1111	1235825	1236529	-1	KHP_1111	1235825	1236535	-1
mKHP_1118	1242340	1245180	-1	KHP_1118	1242340	1245186	-1
mKHP_1120	1245605	1246261	1	KHP_1120	1245587	1246261	1
mKHP_1122	1246742	1247779	-1	KHP_1122	1246742	1247800	-1
mKHP_1146	1270331	1270921	-1	KHP_1146	1270331	1270933	-1
mKHP_1151	1275666	1276277	1	KHP_1151	1275660	1276277	1
mKHP_1180	1304943	1305635	-1	KHP_1180	1304943	1305680	-1
mKHP_1194	1314777	1315178	-1	KHP_1194	1314777	1315184	-1
mKHP_1195	1315196	1315639	-1	KHP_1195	1315196	1315657	-1
mKHP_1226	1335970	1337046	1	KHP_1226	1335916	1337046	1
mKHP_1229	1338987	1339502	-1	KHP_1229	1338987	1339511	-1
mKHP_1231	1340275	1340712	1	KHP_1231	1340227	1340712	1
mKHP_1235	1343423	1345675	1	KHP_1235	1343366	1345675	1
mKHP_1253	1360526	1361053	-1	KHP_1253	1360526	1361059	-1
mKHP_1278	1393276	1394259	-1	KHP_1278	1393276	1394265	-1
mKHP_1282	1397938	1398063	1	KHP_1282	1397971	1398063	1
mKHP_1291	1407694	1408476	-1	KHP_1291	1407694	1408473	-1
mKHP_1292	1408597	1409085	1	KHP_1292	1408594	1409085	1
mKHP_1303	1414886	1416238	1	KHP_1303	1414853	1416238	1
mKHP_1310	1422427	1423200	-1	KHP_1310	1422427	1423215	-1
mKHP_1316	1430298	1431086	-1	KHP_1316	1430298	1431083	-1
mKHP_1323	1439042	1441081	-1	KHP_1323	1439042	1440649	-1
mKHP_1341	1457433	1458758	-1	KHP_1341	1457433	1458782	-1
mKHP_1353	1467431	1468561	-1	KHP_1353	1467431	1468597	-1
mKHP_1371	1495078	1495719	1	KHP_1371	1495066	1495719	1
mKHP_1385	1511790	1512611	-1	KHP_1385	1511790	1512956	-1
mKHP_1389	1519240	1521765	-1	KHP_1389	1519240	1521768	-1
mKHP_1395	1528823	1529677	1	KHP_1395	1528793	1529677	1
mKHP_1400	1533573	1534436	-1	KHP_1400	1533573	1534544	-1
mKHP_1403	1536010	1536213	1	KHP_1403	1536007	1536213	1
mKHP_1404	1536226	1537122	1	KHP_1404	1536487	1537122	1
mKHP_1420	1555895	1556209	1	KHP_1420	1555799	1556209	1
mKHP_1439	1575499	1575981	-1	KHP_1439	1575499	1575993	-1
mKHP_1448	1582164	1582760	-1	KHP_1448	1582164	1582826	-1
mKHP_1449	1582757	1583758	-1	KHP_1449	1582757	1583767	-1
# Not assigned in the public annotation	(119)
aH51_1_001	29895	30041	-1
aH51_1_002	40763	40936	1
aH51_1_003	54204	56708	1
aH51_1_004	56659	57525	1
aH51_1_005	59002	59115	1
aH51_1_006	59069	59896	1
aH51_1_007	74075	74311	-1
aH51_1_008	93442	93810	1
aH51_1_009	97453	97617	1
aH51_1_010	97725	98813	-1
aH51_1_011	98907	99746	-1
aH51_1_012	108996	109253	1
aH51_1_013	109846	110286	-1
aH51_1_014	110321	110743	-1
aH51_1_015	148706	148933	-1
aH51_1_016	185490	185747	-1
aH51_1_017	185839	186513	-1
aH51_1_018	203723	203851	-1
aH51_1_019	203896	204066	-1
aH51_1_020	222644	223663	-1
aH51_1_021	223687	223800	-1
aH51_1_022	235663	235962	1
aH51_1_023	236124	236804	1
aH51_1_024	243582	243716	1
aH51_1_025	279080	279376	-1
aH51_1_026	307902	308411	1
aH51_1_027	308414	308956	1
aH51_1_028	308988	309641	1
aH51_1_029	340554	341237	1
aH51_1_030	341228	342100	1
aH51_1_031	349977	350186	1
aH51_1_032	350176	350367	1
aH51_1_033	383462	383740	-1
aH51_1_034	425699	426013	1
aH51_1_035	451297	453837	-1
aH51_1_036	453791	454417	-1
aH51_1_037	464492	465079	1
aH51_1_038	472886	473533	1
aH51_1_039	473487	473816	1
aH51_1_040	537644	537823	1
aH51_1_041	554508	554933	1
aH51_1_042	564541	564774	-1
aH51_1_043	620805	621002	1
aH51_1_044	621613	621807	1
aH51_1_045	622474	622752	1
aH51_1_046	623627	623749	1
aH51_1_047	674178	674324	-1
aH51_1_048	687669	688088	-1
aH51_1_049	687997	691497	-1
aH51_1_050	691503	692438	-1
aH51_1_051	820811	820984	1
aH51_1_052	856021	856218	-1
aH51_1_053	877115	877423	-1
aH51_1_054	877392	878183	-1
aH51_1_055	909931	910140	-1
aH51_1_056	954922	955122	-1
aH51_1_057	994270	994431	-1
aH51_1_058	994615	994776	-1
aH51_1_059	1006069	1006959	1
aH51_1_060	1009467	1014107	-1
aH51_1_061	1014219	1017902	-1
aH51_1_062	1018801	1019793	-1
aH51_1_063	1019783	1020154	-1
aH51_1_064	1020334	1020669	-1
aH51_1_065	1021615	1021887	-1
aH51_1_066	1021905	1022882	-1
aH51_1_067	1022895	1023263	-1
aH51_1_068	1023250	1025145	-1
aH51_1_069	1026155	1026331	-1
aH51_1_070	1027586	1028002	-1
aH51_1_071	1029161	1029295	-1
aH51_1_072	1029439	1030119	-1
aH51_1_073	1031589	1032005	-1
aH51_1_074	1032609	1032809	-1
aH51_1_075	1033389	1034213	-1
aH51_1_076	1052481	1052897	-1
aH51_1_077	1052938	1053435	-1
aH51_1_078	1122973	1123314	1
aH51_1_079	1123345	1123806	1
aH51_1_080	1133275	1133481	-1
aH51_1_081	1170969	1171565	-1
aH51_1_082	1171571	1171978	-1
aH51_1_083	1191926	1192219	1
aH51_1_084	1192314	1193225	1
aH51_1_085	1193185	1193523	1
aH51_1_086	1292901	1295084	1
aH51_1_087	1342095	1342382	1
aH51_1_088	1359258	1359593	1
aH51_1_089	1364251	1364580	-1
aH51_1_090	1371160	1371477	-1
aH51_1_091	1378877	1379413	1
aH51_1_092	1379406	1379735	1
aH51_1_093	1382712	1383527	1
aH51_1_094	1383538	1384392	1
aH51_1_095	1405045	1405416	-1
aH51_1_096	1437706	1438263	-1
aH51_1_097	1438290	1439045	-1
aH51_1_098	1466208	1466660	1
aH51_1_099	1466720	1467013	1
aH51_1_100	1484310	1485044	-1
aH51_1_101	1485080	1485517	-1
aH51_1_102	1485741	1485905	-1
aH51_1_103	1486146	1486397	-1
aH51_1_104	1486425	1487426	-1
aH51_1_105	1491067	1491774	-1
aH51_1_106	1491901	1492272	-1
aH51_1_107	1492259	1492906	-1
aH51_1_108	1494118	1494960	-1
aH51_1_109	1499058	1499669	-1
aH51_1_110	1523262	1523789	-1
aH51_1_111	1523786	1524688	-1
aH51_1_112	1533073	1533525	1
aH51_1_113	1539205	1540305	-1
aH51_1_114	1562037	1563134	1
aH51_1_115	1563163	1563699	1
aH51_1_116	1586866	1587054	1
aH51_1_117	1587106	1587252	1
aH51_1_118	1588343	1588480	-1
aH51_1_119	1588763	1588903	-1
# Not assigned in the present study	(25)
N.A.	N.A.	N.A.	N.A.	KHP_1243	1353336	1353461	-1
N.A.	N.A.	N.A.	N.A.	KHP_0543	570895	570999	-1
N.A.	N.A.	N.A.	N.A.	KHP_1115	1240722	1240913	1
N.A.	N.A.	N.A.	N.A.	KHP_0760	811417	811524	1
N.A.	N.A.	N.A.	N.A.	KHP_1276	1391851	1392033	-1
N.A.	N.A.	N.A.	N.A.	KHP_1281	1397437	1397652	1
N.A.	N.A.	N.A.	N.A.	KHP_0128	146333	146458	1
N.A.	N.A.	N.A.	N.A.	KHP_1367	1487380	1487901	-1
N.A.	N.A.	N.A.	N.A.	KHP_0945	1047324	1047422	-1
N.A.	N.A.	N.A.	N.A.	KHP_1352	1467303	1467383	1
N.A.	N.A.	N.A.	N.A.	KHP_0425	448075	448185	-1
N.A.	N.A.	N.A.	N.A.	KHP_0758	810863	810943	1
N.A.	N.A.	N.A.	N.A.	KHP_0785	837338	837718	-1
N.A.	N.A.	N.A.	N.A.	KHP_0772	824948	825175	1
N.A.	N.A.	N.A.	N.A.	KHP_1108	1232676	1232795	-1
N.A.	N.A.	N.A.	N.A.	KHP_0365	390608	390862	-1
N.A.	N.A.	N.A.	N.A.	KHP_0402	425632	425982	-1
N.A.	N.A.	N.A.	N.A.	KHP_0211	228544	228648	-1
N.A.	N.A.	N.A.	N.A.	KHP_1351	1467197	1467268	-1
N.A.	N.A.	N.A.	N.A.	KHP_1135	1258551	1258640	-1
N.A.	N.A.	N.A.	N.A.	KHP_0502	532069	532278	-1
N.A.	N.A.	N.A.	N.A.	KHP_0624	654629	654718	-1
N.A.	N.A.	N.A.	N.A.	KHP_0784	836118	836462	1
N.A.	N.A.	N.A.	N.A.	KHP_0203	217708	217812	1
N.A.	N.A.	N.A.	N.A.	KHP_0453	481827	481922	1

## Sheet: 52
# strain	52
# accession number	CP001680.1
# Total number in the present study	(1496)
# Total number in the public annotation	(1405)
# The same	(1259)
# Different start site	(136)
# Not assigned in the public annotation	(101)
# Not assigned in the present study	(10)
name	from	to	dir	name0	from0	to0	dir0
# Different start site	(136)
mHPKB_0021	17046	18386	1	HPKB_0021	16977	18386	1
mHPKB_0038	36722	37855	1	HPKB_0038	36743	37855	1
mHPKB_0043	42945	43439	1	HPKB_0043	42921	43439	1
mHPKB_0054	55906	56607	1	HPKB_0054	55936	56607	1
mHPKB_0056	57704	58912	1	HPKB_0056	57725	58912	1
mHPKB_0070	72975	73274	1	HPKB_0070	72963	73274	1
mHPKB_0081	80643	81395	-1	HPKB_0081	80643	81323	-1
mHPKB_0093	91509	93245	1	HPKB_0093	91482	93245	1
mHPKB_0120	121493	122410	-1	HPKB_0120	121493	122413	-1
mHPKB_0126	127165	129051	-1	HPKB_0126	127165	129048	-1
mHPKB_0130	134043	135071	-1	HPKB_0130	134043	135281	-1
mHPKB_0132	138000	138137	1	HPKB_0132	138006	138137	1
mHPKB_0150	156665	157534	-1	HPKB_0150	156665	157537	-1
mHPKB_0168	171872	172741	1	HPKB_0168	171827	172741	1
mHPKB_0173	177489	177947	-1	HPKB_0173	177489	177959	-1
mHPKB_0177	180311	181456	-1	HPKB_0177	180311	181402	-1
mHPKB_0229	232772	233251	1	HPKB_0229	232790	233251	1
mHPKB_0234	237608	238630	1	HPKB_0234	237569	238630	1
mHPKB_0236	240101	242176	-1	HPKB_0236	240101	242266	-1
mHPKB_0242	247125	247781	1	HPKB_0242	247128	247781	1
mHPKB_0261	265513	266529	-1	HPKB_0261	265513	266535	-1
mHPKB_0271	274970	275638	-1	HPKB_0271	274970	275683	-1
mHPKB_0277	281463	282455	1	HPKB_0277	281439	282455	1
mHPKB_0309	320949	322556	1	HPKB_0309	320907	322556	1
mHPKB_0343	350159	350467	1	HPKB_0343	350135	350467	1
mHPKB_0346	351676	352095	1	HPKB_0346	351721	352095	1
mHPKB_0349	353978	355021	1	HPKB_0349	353987	355021	1
mHPKB_0356	362803	363573	1	HPKB_0356	362797	363573	1
mHPKB_0357	363576	365426	1	HPKB_0357	363570	365426	1
mHPKB_0365	376254	378179	-1	HPKB_0365	376254	378173	-1
mHPKB_0366	378226	379065	-1	HPKB_0366	378226	379068	-1
mHPKB_0375	387209	387895	1	HPKB_0375	387116	387895	1
mHPKB_0383	396879	397856	-1	HPKB_0383	396879	397868	-1
mHPKB_0396	405467	406321	1	HPKB_0396	405455	406321	1
mHPKB_0403	411493	411747	1	HPKB_0403	411478	411747	1
mHPKB_0411	421391	423592	-1	HPKB_0411	421391	423532	-1
mHPKB_0416	427036	427524	1	HPKB_0416	427033	427524	1
mHPKB_0420	430097	430849	1	HPKB_0420	430073	430849	1
mHPKB_0433	441647	443077	-1	HPKB_0433	441647	443074	-1
mHPKB_0434	443122	444564	-1	HPKB_0434	443122	444531	-1
mHPKB_0443	452493	453578	-1	HPKB_0443	452493	453665	-1
mHPKB_0455	467514	468158	1	HPKB_0455	467499	468158	1
mHPKB_0469	483462	484874	1	HPKB_0469	483477	484874	1
mHPKB_0473	489423	491795	-1	HPKB_0473	489423	491762	-1
mHPKB_0488	504662	505399	1	HPKB_0488	504671	505399	1
mHPKB_0504	522685	523962	-1	HPKB_0504	522685	523926	-1
mHPKB_0505	523959	524960	-1	HPKB_0505	523959	524942	-1
mHPKB_0523	539716	540060	-1	HPKB_0523	539716	540051	-1
mHPKB_0529	546187	547611	1	HPKB_0529	546136	547611	1
mHPKB_0532	551017	551586	1	HPKB_0532	551008	551586	1
mHPKB_0547	563829	564575	1	HPKB_0547	563736	564575	1
mHPKB_0554	568043	568840	1	HPKB_0554	568004	568840	1
mHPKB_0562	578317	579609	-1	HPKB_0562	578317	579549	-1
mHPKB_0582	600993	601631	1	HPKB_0582	600978	601631	1
mHPKB_0583	601642	602127	1	HPKB_0583	601573	602127	1
mHPKB_0587	604638	606227	1	HPKB_0587	604644	606227	1
mHPKB_0601	617779	619026	-1	HPKB_0601	617779	619038	-1
mHPKB_0606	622562	623518	-1	HPKB_0606	622562	623491	-1
mHPKB_0612	628017	629126	1	HPKB_0612	627972	629126	1
mHPKB_0622	635442	636473	1	HPKB_0622	635457	636473	1
mHPKB_0626	640766	641764	-1	HPKB_0626	640766	641818	-1
mHPKB_0641	656195	657121	-1	HPKB_0641	656195	657103	-1
mHPKB_0642	657314	658126	-1	HPKB_0642	657314	658135	-1
mHPKB_0643	658310	661135	1	HPKB_0643	658328	661135	1
mHPKB_0650	668228	668728	-1	HPKB_0650	668228	668779	-1
mHPKB_0661	681332	682144	-1	HPKB_0661	681332	682162	-1
mHPKB_0662	682267	684201	1	HPKB_0662	682273	684201	1
mHPKB_0687	711591	712850	-1	HPKB_0687	711591	712889	-1
mHPKB_0699	725179	726900	-1	HPKB_0699	725179	726861	-1
mHPKB_0703	729431	730645	-1	HPKB_0703	729431	730639	-1
mHPKB_0737	775479	776912	-1	HPKB_0737	775479	776915	-1
mHPKB_0742	781106	781990	1	HPKB_0742	781094	781990	1
mHPKB_0761	800340	801185	1	HPKB_0761	800304	801185	1
mHPKB_0774	811545	812954	1	HPKB_0774	811608	812954	1
mHPKB_0821	867273	867620	-1	HPKB_0821	867273	867716	-1
mHPKB_0825	870614	871945	-1	HPKB_0825	870614	871936	-1
mHPKB_0844	893536	894492	-1	HPKB_0844	893536	894393	-1
mHPKB_0872	921131	922993	-1	HPKB_0872	921131	922981	-1
mHPKB_0878	928342	929487	1	HPKB_0878	928330	929487	1
mHPKB_0879	929491	931518	1	HPKB_0879	929503	931518	1
mHPKB_0889	945256	946251	1	HPKB_0889	945247	946251	1
mHPKB_0904	964694	964984	-1	HPKB_0904	964694	964987	-1
mHPKB_0905	965445	966689	-1	HPKB_0905	965445	966695	-1
mHPKB_0907	967202	967924	-1	HPKB_0907	967202	967891	-1
mHPKB_0908	967899	968621	-1	HPKB_0908	967899	968675	-1
mHPKB_0919	976004	976363	1	HPKB_0919	976001	976363	1
mHPKB_0933	987122	988060	-1	HPKB_0933	987122	988096	-1
mHPKB_0940	996074	997369	-1	HPKB_0940	996074	997387	-1
mHPKB_0952	1014479	1015681	1	HPKB_0952	1014476	1015681	1
mHPKB_1013	1077174	1078550	1	HPKB_1013	1077183	1078550	1
mHPKB_1015	1079605	1079868	1	HPKB_1015	1079602	1079868	1
mHPKB_1030	1091370	1093196	-1	HPKB_1030	1091370	1093313	-1
mHPKB_1047	1111486	1112256	-1	HPKB_1047	1111486	1112376	-1
mHPKB_1051	1116814	1117755	-1	HPKB_1051	1116814	1117773	-1
mHPKB_1096	1160097	1161734	1	HPKB_1096	1160094	1161734	1
mHPKB_1103	1168150	1168854	1	HPKB_1103	1168120	1168854	1
mHPKB_1113	1178918	1180228	1	HPKB_1113	1178897	1180228	1
mHPKB_1117	1183735	1184910	-1	HPKB_1117	1183735	1184907	-1
mHPKB_1123	1190131	1191180	1	HPKB_1123	1190155	1191180	1
mHPKB_1133	1206572	1207102	-1	HPKB_1133	1206572	1207105	-1
mHPKB_1149	1215092	1215409	-1	HPKB_1149	1215092	1215337	-1
mHPKB_1151	1217615	1218319	-1	HPKB_1151	1217615	1218280	-1
mHPKB_1162	1228547	1229584	-1	HPKB_1162	1228547	1229599	-1
mHPKB_1218	1284156	1285715	-1	HPKB_1218	1284156	1285658	-1
mHPKB_1220	1287011	1287703	-1	HPKB_1220	1287011	1287748	-1
mHPKB_1235	1297253	1297696	-1	HPKB_1235	1297253	1297714	-1
mHPKB_1236	1297711	1298067	-1	HPKB_1236	1297711	1298052	-1
mHPKB_1254	1305551	1306684	1	HPKB_1254	1305596	1306684	1
mHPKB_1260	1310371	1311597	1	HPKB_1260	1310359	1311597	1
mHPKB_1264	1316044	1316730	-1	HPKB_1264	1316044	1316733	-1
mHPKB_1271	1322321	1322758	1	HPKB_1271	1322336	1322758	1
mHPKB_1274	1324126	1324413	1	HPKB_1274	1324195	1324413	1
mHPKB_1290	1340838	1341107	-1	HPKB_1290	1340838	1341113	-1
mHPKB_1293	1342882	1343424	1	HPKB_1293	1342876	1343424	1
mHPKB_1295	1344061	1344588	-1	HPKB_1295	1344061	1344594	-1
mHPKB_1326	1376924	1377907	-1	HPKB_1326	1376924	1377913	-1
mHPKB_1327	1377897	1379981	-1	HPKB_1327	1377897	1379999	-1
mHPKB_1341	1391773	1392555	-1	HPKB_1341	1391773	1392552	-1
mHPKB_1350	1396175	1396528	1	HPKB_1350	1396199	1396528	1
mHPKB_1364	1412492	1413079	-1	HPKB_1364	1412492	1413010	-1
mHPKB_1367	1414578	1415366	-1	HPKB_1367	1414578	1415363	-1
mHPKB_1374	1423164	1424204	1	HPKB_1374	1423173	1424204	1
mHPKB_1394	1441685	1443034	-1	HPKB_1394	1441685	1443010	-1
mHPKB_1395	1443133	1444734	-1	HPKB_1395	1443133	1444632	-1
mHPKB_1404	1451677	1452807	-1	HPKB_1404	1451677	1452843	-1
mHPKB_1410	1458858	1460075	1	HPKB_1410	1458876	1460075	1
mHPKB_1422	1477680	1478261	-1	HPKB_1422	1477680	1478288	-1
mHPKB_1435	1490408	1491517	-1	HPKB_1435	1490408	1491529	-1
mHPKB_1450	1512541	1512741	-1	HPKB_1450	1512541	1512921	-1
mHPKB_1451	1513084	1513356	-1	HPKB_1451	1513084	1513407	-1
mHPKB_1452	1513932	1514795	-1	HPKB_1452	1513932	1514903	-1
mHPKB_1472	1534238	1534552	1	HPKB_1472	1534142	1534552	1
mHPKB_1477	1540375	1541472	1	HPKB_1477	1540372	1541472	1
mHPKB_1486	1549464	1550060	1	HPKB_1486	1549458	1550060	1
mHPKB_1495	1556475	1557581	-1	HPKB_1495	1556475	1557593	-1
mHPKB_1503	1562293	1563288	-1	HPKB_1503	1562293	1563297	-1
# Not assigned in the public annotation	(101)
aH52_1_001	11515	11703	1
aH52_1_002	35801	35959	1
aH52_1_003	71017	71346	1
aH52_1_004	71393	71695	1
aH52_1_005	71725	72453	1
aH52_1_006	72727	72978	1
aH52_1_007	75722	75958	1
aH52_1_008	75928	76167	1
aH52_1_009	76172	76354	1
aH52_1_010	76703	77224	1
aH52_1_011	77217	78215	1
aH52_1_012	78232	78777	1
aH52_1_013	78777	79142	1
aH52_1_014	89264	89500	1
aH52_1_015	89512	90249	1
aH52_1_016	90977	91243	1
aH52_1_017	105821	106261	-1
aH52_1_018	106258	106722	-1
aH52_1_019	181458	181742	-1
aH52_1_020	181805	182479	-1
aH52_1_021	199992	200210	-1
aH52_1_022	211184	211693	1
aH52_1_023	211680	212204	1
aH52_1_024	217014	217265	-1
aH52_1_025	219519	219647	-1
aH52_1_026	225341	226117	-1
aH52_1_027	226143	227204	-1
aH52_1_028	230937	231236	1
aH52_1_029	231398	232078	1
aH52_1_030	274501	274872	-1
aH52_1_031	276487	276606	1
aH52_1_032	344327	344869	1
aH52_1_033	350376	350630	1
aH52_1_034	352641	352823	1
aH52_1_035	391589	391789	-1
aH52_1_036	453658	454557	-1
aH52_1_037	455036	455290	-1
aH52_1_038	468180	468368	1
aH52_1_039	468521	468709	1
aH52_1_040	468828	468989	1
aH52_1_041	476904	477380	1
aH52_1_042	477381	477833	1
aH52_1_043	529121	529639	-1
aH52_1_044	529714	530505	-1
aH52_1_045	543575	543754	1
aH52_1_046	575257	575622	1
aH52_1_047	587234	589315	-1
aH52_1_048	589308	589793	-1
aH52_1_049	604157	604738	1
aH52_1_050	632899	633123	1
aH52_1_051	633148	633330	1
aH52_1_052	633588	633995	1
aH52_1_053	634413	634847	1
aH52_1_054	634844	635419	1
aH52_1_055	687517	687663	-1
aH52_1_056	790210	790815	-1
aH52_1_057	790925	791986	-1
aH52_1_058	876978	877094	-1
aH52_1_059	883635	884024	1
aH52_1_060	906562	906993	1
aH52_1_061	907040	910429	1
aH52_1_062	925873	926424	1
aH52_1_063	926379	927692	1
aH52_1_064	938009	938803	-1
aH52_1_065	938841	939980	-1
aH52_1_066	939971	940450	-1
aH52_1_067	988170	988565	-1
aH52_1_068	1008553	1008714	-1
aH52_1_069	1016253	1016642	1
aH52_1_070	1016696	1017508	1
aH52_1_071	1017553	1018299	1
aH52_1_072	1037191	1037667	-1
aH52_1_073	1079834	1080154	1
aH52_1_074	1139419	1139685	-1
aH52_1_075	1139707	1140222	-1
aH52_1_076	1163752	1165188	-1
aH52_1_077	1165166	1165816	-1
aH52_1_078	1168868	1168984	1
aH52_1_079	1176061	1176414	-1
aH52_1_080	1176425	1177303	-1
aH52_1_081	1188742	1189113	-1
aH52_1_082	1189083	1190069	-1
aH52_1_083	1205833	1206084	-1
aH52_1_084	1213656	1213859	-1
aH52_1_085	1259966	1260388	1
aH52_1_086	1260393	1260656	1
aH52_1_087	1295535	1295714	-1
aH52_1_088	1351449	1351982	-1
aH52_1_089	1352062	1352421	-1
aH52_1_090	1352402	1352632	-1
aH52_1_091	1364003	1364344	1
aH52_1_092	1366363	1367199	1
aH52_1_093	1367181	1368032	1
aH52_1_094	1381094	1381345	1
aH52_1_095	1388152	1388430	1
aH52_1_096	1402773	1402904	-1
aH52_1_097	1407261	1409798	-1
aH52_1_098	1409770	1410897	-1
aH52_1_099	1477141	1477677	-1
aH52_1_100	1512327	1512563	1
aH52_1_101	1567636	1567776	-1
# Not assigned in the present study	(10)
N.A.		N.A.	N.A.	HPKB_0565	582861	582995	-1
N.A.	N.A.	N.A.	N.A.	HPKB_0796	835018	835245	1
N.A.	N.A.	N.A.	N.A.	HPKB_0636	651645	651776	-1
N.A.	N.A.	N.A.	N.A.	HPKB_0808	847391	847771	-1
N.A.	N.A.	N.A.	N.A.	HPKB_1284	1335770	1335895	-1
N.A.	N.A.	N.A.	N.A.	HPKB_1155	1222517	1222708	1
N.A.	N.A.	N.A.	N.A.	HPKB_1324	1375498	1375680	-1
N.A.	N.A.	N.A.	N.A.	HPKB_1329	1381084	1381299	1
N.A.	N.A.	N.A.	N.A.	HPKB_1339	1389300	1389560	-1
N.A.	N.A.	N.A.	N.A.	HPKB_0381	394715	394969	-1

## Sheet: v225d
# strain	v225d
# accession number	CP001582.1
# Total number in the present study	(1498)
# Total number in the public annotation	(1541)
# The same	(1240)
# Different start site	(170)
# Not assigned in the public annotation	(88)
# Not assigned in the present study	(131)
name	from	to	dir	name0	from0	to0	dir0
# Different start site	(170)
mHPV225_0013	5084	6979	-1	HPV225_0013	5084	6928	-1
mHPV225_0025	16691	18031	1	HPV225_0025	16622	18031	1
mHPV225_0054	43294	45546	-1	HPV225_0054	43294	45567	-1
mHPV225_0057	47282	48127	-1	HPV225_0057	47282	47950	-1
mHPV225_0088	74989	76746	1	HPV225_0088	74962	76746	1
mHPV225_0094	80497	81843	-1	HPV225_0094	80497	81849	-1
mHPV225_0097	85507	86202	-1	HPV225_0097	85507	86199	-1
mHPV225_0121	109096	109926	-1	HPV225_0121	109096	109866	-1
mHPV225_0124	111112	112998	-1	HPV225_0124	111112	112995	-1
mHPV225_0132	124566	124703	1	HPV225_0132	124572	124703	1
mHPV225_0156	143289	144158	-1	HPV225_0156	143289	144047	-1
mHPV225_0182	163326	164003	-1	HPV225_0182	163326	163988	-1
mHPV225_0183	164238	164702	-1	HPV225_0183	164238	164654	-1
mHPV225_0190	170164	170892	-1	HPV225_0190	170164	170835	-1
mHPV225_0197	176887	177588	1	HPV225_0197	177076	177588	1
mHPV225_0232	213616	214710	1	HPV225_0232	213760	214710	1
mHPV225_0242	220526	221548	1	HPV225_0242	220469	221548	1
mHPV225_0252	231953	232483	1	HPV225_0252	232121	232483	1
mHPV225_0259	239404	239799	-1	HPV225_0259	239404	239835	-1
mHPV225_0267	246003	246542	1	HPV225_0267	246150	246542	1
mHPV225_0273	250967	252385	1	HPV225_0273	251006	252385	1
mHPV225_0277	254811	255866	1	HPV225_0277	254814	255866	1
mHPV225_0290	267856	268389	1	HPV225_0290	267847	268389	1
mHPV225_0311	295329	297008	1	HPV225_0311	295515	297008	1
mHPV225_0321	306936	308018	1	HPV225_0321	306990	308018	1
mHPV225_0342	324049	324813	-1	HPV225_0342	324049	324786	-1
mHPV225_0350	329630	330622	1	HPV225_0350	329822	330622	1
mHPV225_0354	332491	332895	1	HPV225_0354	332650	332895	1
mHPV225_0358	334915	335448	1	HPV225_0358	335005	335448	1
mHPV225_0369	345926	346696	1	HPV225_0369	346001	346696	1
mHPV225_0371	348564	350354	1	HPV225_0371	348546	350354	1
mHPV225_0372	350369	351127	1	HPV225_0372	350417	351127	1
mHPV225_0380	360772	361611	-1	HPV225_0380	360772	361614	-1
mHPV225_0381	361580	362287	-1	HPV225_0381	361580	362191	-1
mHPV225_0382	362287	362745	-1	HPV225_0382	362287	362796	-1
mHPV225_0401	379221	379823	1	HPV225_0401	379512	379823	1
mHPV225_0411	385436	386158	1	HPV225_0411	385472	386158	1
mHPV225_0419	392178	392432	1	HPV225_0419	392166	392432	1
mHPV225_0429	402343	403632	1	HPV225_0429	402538	403632	1
mHPV225_0440	411652	412149	1	HPV225_0440	411742	412149	1
mHPV225_0446	416639	417415	-1	HPV225_0446	416639	417322	-1
mHPV225_0482	456911	457966	1	HPV225_0482	457169	457966	1
mHPV225_0487	461703	463115	1	HPV225_0487	461718	463115	1
mHPV225_0492	467152	468213	1	HPV225_0492	467131	468213	1
mHPV225_0500	477727	478125	-1	HPV225_0500	477727	478122	-1
mHPV225_0503	480431	481759	1	HPV225_0503	480413	481759	1
mHPV225_0510	488809	489351	1	HPV225_0510	488941	489351	1
mHPV225_0521	499146	499745	-1	HPV225_0521	499146	499571	-1
mHPV225_0528	511153	511752	-1	HPV225_0528	511153	511614	-1
mHPV225_0548	525387	528338	-1	HPV225_0548	525387	528332	-1
mHPV225_0549	528347	528970	-1	HPV225_0549	528347	528928	-1
mHPV225_0564	541638	542846	-1	HPV225_0564	541638	542876	-1
mHPV225_0574	549298	550170	-1	HPV225_0574	549298	550065	-1
mHPV225_0589	563071	563910	-1	HPV225_0589	563071	563946	-1
mHPV225_0618	596352	605909	1	HPV225_0618	596337	605909	1
mHPV225_0620	606727	607203	-1	HPV225_0620	606727	606996	-1
mHPV225_0627	614116	614850	1	HPV225_0627	614404	614850	1
mHPV225_0647	634218	634946	1	HPV225_0647	634311	634946	1
mHPV225_0653	639463	641184	1	HPV225_0653	639502	641184	1
mHPV225_0662	648597	649679	1	HPV225_0662	648555	649679	1
mHPV225_0663	649852	652497	1	HPV225_0663	649954	652497	1
mHPV225_0665	653602	654861	1	HPV225_0665	653563	654861	1
mHPV225_0687	680593	680958	-1	HPV225_0687	680593	680928	-1
mHPV225_0688	681161	682462	-1	HPV225_0688	681161	682498	-1
mHPV225_0692	685871	687805	-1	HPV225_0692	685871	687823	-1
mHPV225_0693	687948	688760	1	HPV225_0693	687930	688760	1
mHPV225_0696	690994	691395	1	HPV225_0696	691105	691395	1
mHPV225_0710	706109	706531	1	HPV225_0710	706058	706531	1
mHPV225_0714	708129	708629	1	HPV225_0714	708315	708629	1
mHPV225_0716	711791	712603	1	HPV225_0716	711782	712603	1
mHPV225_0728	722416	723048	-1	HPV225_0728	722416	722958	-1
mHPV225_0733	725577	726908	1	HPV225_0733	725580	726908	1
mHPV225_0744	739084	740193	-1	HPV225_0744	739084	740238	-1
mHPV225_0746	740906	741949	1	HPV225_0746	741059	741949	1
mHPV225_0752	746903	747457	-1	HPV225_0752	746903	747364	-1
mHPV225_0759	753110	754312	1	HPV225_0759	753209	754312	1
mHPV225_0763	757245	757484	1	HPV225_0763	757260	757484	1
mHPV225_0768	760741	761994	1	HPV225_0768	760954	761994	1
mHPV225_0770	763529	764086	-1	HPV225_0770	763529	764065	-1
mHPV225_0776	767469	767909	-1	HPV225_0776	767469	767756	-1
mHPV225_0777	767924	768175	-1	HPV225_0777	767924	768079	-1
mHPV225_0779	768652	769617	-1	HPV225_0779	768652	769533	-1
mHPV225_0783	772206	773504	-1	HPV225_0783	772206	773333	-1
mHPV225_0798	790235	791527	1	HPV225_0798	790481	791527	1
mHPV225_0810	801575	802372	-1	HPV225_0810	801575	802411	-1
mHPV225_0817	805797	806636	-1	HPV225_0817	805797	806579	-1
mHPV225_0822	809606	809962	-1	HPV225_0822	809606	809902	-1
mHPV225_0824	810529	811068	-1	HPV225_0824	810529	811131	-1
mHPV225_0829	813640	814407	1	HPV225_0829	813670	814407	1
mHPV225_0834	819358	820425	-1	HPV225_0834	819358	820437	-1
mHPV225_0863	846048	846707	-1	HPV225_0863	846048	846674	-1
mHPV225_0871	855051	855503	-1	HPV225_0871	855051	855437	-1
mHPV225_0884	866947	868608	-1	HPV225_0884	866947	868551	-1
mHPV225_0898	879182	881557	1	HPV225_0898	879179	881557	1
mHPV225_0902	883291	885759	-1	HPV225_0902	883291	885678	-1
mHPV225_0913	898843	899109	-1	HPV225_0913	898843	899115	-1
mHPV225_0919	902398	903060	1	HPV225_0919	902539	903060	1
mHPV225_0930	913677	914825	1	HPV225_0930	913740	914825	1
mHPV225_0933	918969	920546	1	HPV225_0933	919014	920546	1
mHPV225_0953	946015	946770	1	HPV225_0953	946144	946770	1
mHPV225_0956	949611	950780	-1	HPV225_0956	949611	950690	-1
mHPV225_0958	951350	952588	-1	HPV225_0958	951350	952486	-1
mHPV225_0998	986101	988203	-1	HPV225_0998	986101	988125	-1
mHPV225_0999	988316	989383	1	HPV225_0999	988250	989383	1
mHPV225_1003	992707	994170	1	HPV225_1003	992617	994170	1
mHPV225_1005	995801	996949	1	HPV225_1005	995768	996949	1
mHPV225_1011	1000275	1000388	-1	HPV225_1011	1000275	1000415	-1
mHPV225_1012	1000599	1002146	-1	HPV225_1012	1000599	1002263	-1
mHPV225_1015	1005641	1006642	-1	HPV225_1015	1005641	1006684	-1
mHPV225_1017	1007901	1009319	-1	HPV225_1017	1007901	1009247	-1
mHPV225_1019	1009677	1010177	-1	HPV225_1019	1009677	1010057	-1
mHPV225_1021	1010364	1010768	-1	HPV225_1021	1010364	1010666	-1
mHPV225_1026	1015384	1017567	-1	HPV225_1026	1015384	1017486	-1
mHPV225_1048	1035019	1035804	-1	HPV225_1048	1035019	1035753	-1
mHPV225_1049	1035808	1036815	-1	HPV225_1049	1035808	1036728	-1
mHPV225_1091	1076012	1077358	1	HPV225_1091	1076003	1077358	1
mHPV225_1099	1086949	1087515	-1	HPV225_1099	1086949	1087464	-1
mHPV225_1124	1109360	1110667	1	HPV225_1124	1109537	1110667	1
mHPV225_1133	1117138	1119114	-1	HPV225_1133	1117138	1119129	-1
mHPV225_1142	1125879	1126817	-1	HPV225_1142	1125879	1126673	-1
mHPV225_1147	1129016	1129501	-1	HPV225_1147	1129016	1129567	-1
mHPV225_1161	1140288	1140926	-1	HPV225_1161	1140288	1140707	-1
mHPV225_1170	1150527	1151081	-1	HPV225_1170	1150527	1150970	-1
mHPV225_1207	1187296	1187523	-1	HPV225_1207	1187296	1187433	-1
mHPV225_1232	1216659	1216838	-1	HPV225_1232	1216659	1216823	-1
mHPV225_1250	1227730	1229991	-1	HPV225_1250	1227730	1229925	-1
mHPV225_1257	1236791	1237453	1	HPV225_1257	1236773	1237453	1
mHPV225_1288	1266414	1267136	-1	HPV225_1288	1266414	1266905	-1
mHPV225_1299	1273400	1274392	1	HPV225_1299	1273523	1274392	1
mHPV225_1308	1284254	1286665	1	HPV225_1308	1284296	1286665	1
mHPV225_1315	1293009	1293593	-1	HPV225_1315	1293009	1293377	-1
mHPV225_1316	1293590	1295149	-1	HPV225_1316	1293590	1295092	-1
mHPV225_1318	1296451	1297143	-1	HPV225_1318	1296451	1297188	-1
mHPV225_1357	1315003	1316136	1	HPV225_1357	1315048	1316136	1
mHPV225_1359	1316985	1317599	-1	HPV225_1359	1316985	1317449	-1
mHPV225_1363	1319864	1321090	1	HPV225_1363	1319852	1321090	1
mHPV225_1368	1326243	1327352	-1	HPV225_1368	1326243	1327322	-1
mHPV225_1369	1327530	1328606	1	HPV225_1369	1327476	1328606	1
mHPV225_1373	1330579	1331094	-1	HPV225_1373	1330579	1331103	-1
mHPV225_1393	1346557	1347357	-1	HPV225_1393	1346557	1347360	-1
mHPV225_1395	1347873	1348424	-1	HPV225_1395	1347873	1348367	-1
mHPV225_1400	1353457	1354575	-1	HPV225_1400	1353457	1354506	-1
mHPV225_1404	1357560	1358330	-1	HPV225_1404	1357560	1358162	-1
mHPV225_1406	1359464	1360651	-1	HPV225_1406	1359464	1360660	-1
mHPV225_1410	1363456	1364202	-1	HPV225_1410	1363456	1364091	-1
mHPV225_1415	1368116	1368505	-1	HPV225_1415	1368116	1368517	-1
mHPV225_1418	1372149	1372946	1	HPV225_1418	1372119	1372946	1
mHPV225_1436	1392395	1393225	1	HPV225_1436	1392569	1393225	1
mHPV225_1449	1405012	1406001	-1	HPV225_1449	1405012	1405995	-1
mHPV225_1456	1410973	1411503	-1	HPV225_1456	1410973	1411350	-1
mHPV225_1471	1426429	1426896	1	HPV225_1471	1426363	1426896	1
mHPV225_1478	1430229	1430948	-1	HPV225_1478	1430229	1430801	-1
mHPV225_1484	1433794	1434396	1	HPV225_1484	1433782	1434396	1
mHPV225_1485	1434475	1434675	-1	HPV225_1485	1434475	1434567	-1
mHPV225_1494	1442111	1442746	-1	HPV225_1494	1442111	1442611	-1
mHPV225_1508	1463369	1464595	1	HPV225_1508	1463585	1464595	1
mHPV225_1509	1464592	1465626	1	HPV225_1509	1464796	1465626	1
mHPV225_1515	1471733	1472578	-1	HPV225_1515	1471733	1472632	-1
mHPV225_1528	1484903	1485991	1	HPV225_1528	1484894	1485991	1
mHPV225_1534	1489158	1489955	1	HPV225_1534	1489203	1489955	1
mHPV225_1545	1502052	1504715	1	HPV225_1545	1502232	1504715	1
mHPV225_1556	1516496	1517269	1	HPV225_1556	1516481	1517269	1
mHPV225_1566	1523620	1524972	-1	HPV225_1566	1523620	1525005	-1
mHPV225_1578	1531381	1532163	1	HPV225_1578	1531384	1532163	1
mHPV225_1593	1551399	1552334	1	HPV225_1593	1551639	1552334	1
mHPV225_1594	1552349	1552663	1	HPV225_1594	1552253	1552663	1
mHPV225_1600	1558608	1559285	-1	HPV225_1600	1558608	1559255	-1
mHPV225_1614	1571203	1571646	-1	HPV225_1614	1571203	1571562	-1
mHPV225_1618	1573407	1573901	-1	HPV225_1618	1573407	1573730	-1
mHPV225_1629	1581677	1582684	-1	HPV225_1629	1581677	1582675	-1
# Not assigned in the public annotation	(88)
aHv22_1_001	56237	57412	1
aHv22_1_002	57409	58134	1
aHv22_1_003	58116	58391	1
aHv22_1_004	59356	59541	1
aHv22_1_005	59914	60717	1
aHv22_1_006	87568	87903	1
aHv22_1_007	87910	88401	1
aHv22_1_008	89247	89687	-1
aHv22_1_009	89725	90141	-1
aHv22_1_010	129231	129416	1
aHv22_1_011	129450	129662	1
aHv22_1_012	161969	163300	-1
aHv22_1_013	257330	257626	1
aHv22_1_014	257613	258038	1
aHv22_1_015	305251	305895	1
aHv22_1_016	305874	306113	1
aHv22_1_017	335757	335954	1
aHv22_1_018	433702	435957	-1
aHv22_1_019	436184	436807	-1
aHv22_1_020	439553	439867	-1
aHv22_1_021	469479	469739	-1
aHv22_1_022	473043	473744	1
aHv22_1_023	473741	474109	1
aHv22_1_024	492646	492822	-1
aHv22_1_025	493600	493797	1
aHv22_1_026	514411	514989	1
aHv22_1_027	515174	517810	1
aHv22_1_028	584427	585374	-1
aHv22_1_029	585608	586207	-1
aHv22_1_030	664072	666951	1
aHv22_1_031	666975	668945	1
aHv22_1_032	733647	735026	-1
aHv22_1_033	734998	735360	-1
aHv22_1_034	745735	746880	-1
aHv22_1_035	747447	747692	-1
aHv22_1_036	747655	748125	-1
aHv22_1_037	768280	768450	-1
aHv22_1_038	782703	782849	1
aHv22_1_039	793959	794897	-1
aHv22_1_040	795005	795322	-1
aHv22_1_041	851385	852329	-1
aHv22_1_042	852378	852695	-1
aHv22_1_043	855528	856559	-1
aHv22_1_044	856550	856789	-1
aHv22_1_045	859443	859919	1
aHv22_1_046	859973	860974	1
aHv22_1_047	973985	974476	-1
aHv22_1_048	978200	979621	-1
aHv22_1_049	979581	979814	-1
aHv22_1_050	997089	998159	-1
aHv22_1_051	998149	998418	-1
aHv22_1_052	1025496	1025864	1
aHv22_1_053	1025909	1026961	1
aHv22_1_054	1026879	1027241	1
aHv22_1_055	1027282	1027725	1
aHv22_1_056	1027722	1028543	1
aHv22_1_057	1028576	1029988	1
aHv22_1_058	1030144	1030443	1
aHv22_1_059	1077373	1078338	-1
aHv22_1_060	1078307	1078789	-1
aHv22_1_061	1121350	1121466	-1
aHv22_1_062	1148429	1148884	-1
aHv22_1_063	1148881	1149180	-1
aHv22_1_064	1222701	1223084	-1
aHv22_1_065	1223101	1223385	-1
aHv22_1_066	1308487	1308672	-1
aHv22_1_067	1333678	1333800	1
aHv22_1_068	1333813	1333953	1
aHv22_1_069	1385410	1385778	1
aHv22_1_070	1385823	1386875	1
aHv22_1_071	1386793	1387155	1
aHv22_1_072	1387196	1387639	1
aHv22_1_073	1387636	1388457	1
aHv22_1_074	1388490	1389902	1
aHv22_1_075	1390058	1390357	1
aHv22_1_076	1409975	1410964	-1
aHv22_1_077	1419526	1419777	1
aHv22_1_078	1445084	1446460	1
aHv22_1_079	1446457	1447038	1
aHv22_1_080	1460699	1461448	1
aHv22_1_081	1461445	1462074	1
aHv22_1_082	1470529	1470828	-1
aHv22_1_083	1470862	1471284	-1
aHv22_1_084	1500699	1501403	1
aHv22_1_085	1501430	1501870	1
aHv22_1_086	1535010	1536911	1
aHv22_1_087	1559304	1560026	-1
aHv22_1_088	1560044	1560406	-1
# Not assigned in the present study	(131)
N.A.	N.A.	N.A.	N.A.	HPV225_0012	4603	4797	1
N.A.	N.A.	N.A.	N.A.	HPV225_0018	12407	12502	1
N.A.	N.A.	N.A.	N.A.	HPV225_0030	22496	22606	-1
N.A.	N.A.	N.A.	N.A.	HPV225_0031	22509	22628	1
N.A.	N.A.	N.A.	N.A.	HPV225_0033	25177	25317	1
N.A.	N.A.	N.A.	N.A.	HPV225_0046	35508	35621	1
N.A.	N.A.	N.A.	N.A.	HPV225_0061	54190	54384	-1
N.A.	N.A.	N.A.	N.A.	HPV225_0077	67351	67464	1
N.A.	N.A.	N.A.	N.A.	HPV225_0084	72375	72494	-1
N.A.	N.A.	N.A.	N.A.	HPV225_0086	73650	73904	-1
N.A.	N.A.	N.A.	N.A.	HPV225_0092	80217	80321	-1
N.A.	N.A.	N.A.	N.A.	HPV225_0105	91884	92030	-1
N.A.	N.A.	N.A.	N.A.	HPV225_0118	106519	106644	-1
N.A.	N.A.	N.A.	N.A.	HPV225_0138	128921	129046	1
N.A.	N.A.	N.A.	N.A.	HPV225_0140	129808	129948	1
N.A.	N.A.	N.A.	N.A.	HPV225_0142	131033	131155	1
N.A.	N.A.	N.A.	N.A.	HPV225_0143	131458	131559	-1
N.A.	N.A.	N.A.	N.A.	HPV225_0144	131666	131779	1
N.A.	N.A.	N.A.	N.A.	HPV225_0149	136265	136384	1
N.A.	N.A.	N.A.	N.A.	HPV225_0163	149394	149501	1
N.A.	N.A.	N.A.	N.A.	HPV225_0176	159574	159693	1
N.A.	N.A.	N.A.	N.A.	HPV225_0177	159690	159806	-1
N.A.	N.A.	N.A.	N.A.	HPV225_0181	163172	163321	1
N.A.	N.A.	N.A.	N.A.	HPV225_0226	206979	207098	-1
N.A.	N.A.	N.A.	N.A.	HPV225_0233	214707	214904	-1
N.A.	N.A.	N.A.	N.A.	HPV225_0240	218876	218983	1
N.A.	N.A.	N.A.	N.A.	HPV225_0271	249454	249552	1
N.A.	N.A.	N.A.	N.A.	HPV225_0334	318443	318556	-1
N.A.	N.A.	N.A.	N.A.	HPV225_0340	323318	323452	1
N.A.	N.A.	N.A.	N.A.	HPV225_0359	335528	335644	-1
N.A.	N.A.	N.A.	N.A.	HPV225_0373	351298	351414	1
N.A.	N.A.	N.A.	N.A.	HPV225_0374	351316	351456	-1
N.A.	N.A.	N.A.	N.A.	HPV225_0384	363789	363902	1
N.A.	N.A.	N.A.	N.A.	HPV225_0392	371902	372033	1
N.A.	N.A.	N.A.	N.A.	HPV225_0393	372024	372137	1
N.A.	N.A.	N.A.	N.A.	HPV225_0397	375432	375656	-1
N.A.	N.A.	N.A.	N.A.	HPV225_0425	398302	398418	-1
N.A.	N.A.	N.A.	N.A.	HPV225_0447	417501	417677	-1
N.A.	N.A.	N.A.	N.A.	HPV225_0463	436013	436147	1
N.A.	N.A.	N.A.	N.A.	HPV225_0474	448230	448343	1
N.A.	N.A.	N.A.	N.A.	HPV225_0484	458615	458800	-1
N.A.	N.A.	N.A.	N.A.	HPV225_0514	492599	492883	-1
N.A.	N.A.	N.A.	N.A.	HPV225_0529	511925	512050	-1
N.A.	N.A.	N.A.	N.A.	HPV225_0530	512139	512249	1
N.A.	N.A.	N.A.	N.A.	HPV225_0531	512305	512472	-1
N.A.	N.A.	N.A.	N.A.	HPV225_0532	512484	512672	1
N.A.	N.A.	N.A.	N.A.	HPV225_0534	513063	513218	1
N.A.	N.A.	N.A.	N.A.	HPV225_0535	513319	513420	1
N.A.	N.A.	N.A.	N.A.	HPV225_0536	513828	514055	-1
N.A.	N.A.	N.A.	N.A.	HPV225_0539	518208	518552	-1
N.A.	N.A.	N.A.	N.A.	HPV225_0540	518674	518784	-1
N.A.	N.A.	N.A.	N.A.	HPV225_0551	529487	529714	-1
N.A.	N.A.	N.A.	N.A.	HPV225_0553	533601	533714	-1
N.A.	N.A.	N.A.	N.A.	HPV225_0562	540449	540625	1
N.A.	N.A.	N.A.	N.A.	HPV225_0565	542892	542999	-1
N.A.	N.A.	N.A.	N.A.	HPV225_0619	605974	606489	-1
N.A.	N.A.	N.A.	N.A.	HPV225_0636	624187	624345	1
N.A.	N.A.	N.A.	N.A.	HPV225_0645	633223	633333	-1
N.A.	N.A.	N.A.	N.A.	HPV225_0691	685786	685899	-1
N.A.	N.A.	N.A.	N.A.	HPV225_0702	696709	696876	1
N.A.	N.A.	N.A.	N.A.	HPV225_0706	701954	702121	-1
N.A.	N.A.	N.A.	N.A.	HPV225_0712	707683	707784	1
N.A.	N.A.	N.A.	N.A.	HPV225_0719	714143	714253	-1
N.A.	N.A.	N.A.	N.A.	HPV225_0731	724309	724431	1
N.A.	N.A.	N.A.	N.A.	HPV225_0778	768434	768535	-1
N.A.	N.A.	N.A.	N.A.	HPV225_0795	786814	786858	-1
N.A.	N.A.	N.A.	N.A.	HPV225_0800	793564	793692	1
N.A.	N.A.	N.A.	N.A.	HPV225_0801	793664	793783	1
N.A.	N.A.	N.A.	N.A.	HPV225_0802	793785	793916	-1
N.A.	N.A.	N.A.	N.A.	HPV225_0827	812863	812982	1
N.A.	N.A.	N.A.	N.A.	HPV225_0856	839561	839680	-1
N.A.	N.A.	N.A.	N.A.	HPV225_0893	875290	875391	1
N.A.	N.A.	N.A.	N.A.	HPV225_0901	883059	883214	1
N.A.	N.A.	N.A.	N.A.	HPV225_0903	885779	885973	1
N.A.	N.A.	N.A.	N.A.	HPV225_0916	902173	902289	1
N.A.	N.A.	N.A.	N.A.	HPV225_0934	920888	921058	1
N.A.	N.A.	N.A.	N.A.	HPV225_0936	922779	922880	1
N.A.	N.A.	N.A.	N.A.	HPV225_0957	950920	951039	-1
N.A.	N.A.	N.A.	N.A.	HPV225_0966	958802	958978	1
N.A.	N.A.	N.A.	N.A.	HPV225_0974	962192	962320	1
N.A.	N.A.	N.A.	N.A.	HPV225_1006	997016	997129	-1
N.A.	N.A.	N.A.	N.A.	HPV225_1009	999529	999729	-1
N.A.	N.A.	N.A.	N.A.	HPV225_1033	1020341	1020526	-1
N.A.	N.A.	N.A.	N.A.	HPV225_1034	1020678	1020947	-1
N.A.	N.A.	N.A.	N.A.	HPV225_1035	1021017	1021139	1
N.A.	N.A.	N.A.	N.A.	HPV225_1039	1025092	1025214	-1
N.A.	N.A.	N.A.	N.A.	HPV225_1040	1025109	1025216	-1
N.A.	N.A.	N.A.	N.A.	HPV225_1053	1042084	1042191	1
N.A.	N.A.	N.A.	N.A.	HPV225_1054	1042342	1042440	-1
N.A.	N.A.	N.A.	N.A.	HPV225_1085	1072277	1072423	-1
N.A.	N.A.	N.A.	N.A.	HPV225_1088	1073716	1073835	1
N.A.	N.A.	N.A.	N.A.	HPV225_1126	1111439	1111561	-1
N.A.	N.A.	N.A.	N.A.	HPV225_1135	1120177	1120338	1
N.A.	N.A.	N.A.	N.A.	HPV225_1136	1120437	1120556	1
N.A.	N.A.	N.A.	N.A.	HPV225_1141	1125767	1125868	1
N.A.	N.A.	N.A.	N.A.	HPV225_1165	1145775	1145882	1
N.A.	N.A.	N.A.	N.A.	HPV225_1177	1157359	1157460	-1
N.A.	N.A.	N.A.	N.A.	HPV225_1189	1170463	1170576	1
N.A.	N.A.	N.A.	N.A.	HPV225_1197	1178450	1178566	1
N.A.	N.A.	N.A.	N.A.	HPV225_1200	1181533	1181670	1
N.A.	N.A.	N.A.	N.A.	HPV225_1202	1183719	1183832	1
N.A.	N.A.	N.A.	N.A.	HPV225_1208	1187615	1187872	-1
N.A.	N.A.	N.A.	N.A.	HPV225_1214	1194166	1194282	1
N.A.	N.A.	N.A.	N.A.	HPV225_1221	1201566	1201676	1
N.A.	N.A.	N.A.	N.A.	HPV225_1226	1213654	1213845	1
N.A.	N.A.	N.A.	N.A.	HPV225_1269	1246562	1246645	-1
N.A.	N.A.	N.A.	N.A.	HPV225_1310	1288166	1288435	1
N.A.	N.A.	N.A.	N.A.	HPV225_1320	1297836	1297970	-1
N.A.	N.A.	N.A.	N.A.	HPV225_1322	1299075	1299188	1
N.A.	N.A.	N.A.	N.A.	HPV225_1326	1300619	1300771	1
N.A.	N.A.	N.A.	N.A.	HPV225_1327	1300798	1300902	1
N.A.	N.A.	N.A.	N.A.	HPV225_1328	1300876	1301004	-1
N.A.	N.A.	N.A.	N.A.	HPV225_1334	1303817	1303930	-1
N.A.	N.A.	N.A.	N.A.	HPV225_1371	1329703	1329834	1
N.A.	N.A.	N.A.	N.A.	HPV225_1378	1333504	1333653	-1
N.A.	N.A.	N.A.	N.A.	HPV225_1409	1363182	1363406	1
N.A.	N.A.	N.A.	N.A.	HPV225_1422	1378392	1378532	-1
N.A.	N.A.	N.A.	N.A.	HPV225_1425	1380950	1381072	1
N.A.	N.A.	N.A.	N.A.	HPV225_1429	1385025	1385210	-1
N.A.	N.A.	N.A.	N.A.	HPV225_1447	1403498	1403755	-1
N.A.	N.A.	N.A.	N.A.	HPV225_1452	1409022	1409144	-1
N.A.	N.A.	N.A.	N.A.	HPV225_1460	1416546	1416665	1
N.A.	N.A.	N.A.	N.A.	HPV225_1476	1429597	1429725	1
N.A.	N.A.	N.A.	N.A.	HPV225_1480	1431473	1431643	1
N.A.	N.A.	N.A.	N.A.	HPV225_1558	1517846	1517947	1
N.A.	N.A.	N.A.	N.A.	HPV225_1563	1520967	1521098	-1
N.A.	N.A.	N.A.	N.A.	HPV225_1564	1521097	1521207	1
N.A.	N.A.	N.A.	N.A.	HPV225_1579	1532200	1532292	-1
N.A.	N.A.	N.A.	N.A.	HPV225_1599	1558482	1558592	-1
N.A.	N.A.	N.A.	N.A.	HPV225_1607	1564011	1564130	1
N.A.	N.A.	N.A.	N.A.	HPV225_1630	1582741	1582842	1
# strain	v225d
# accession number	CP001583.1
# Total number in the present study	(6)
# Total number in the public annotation	(9)
# The same	(4)
# Different start site	(1)
# Not assigned in the public annotation	(1)
# Not assigned in the present study	(4)
name	from	to	dir	name0	from0	to0	dir0
# Different start site	-170
mHPV225_p0005	4425	4664	-1	HPV225_p0005	4425	4688	-1
# Not assigned in the public annotation	-88
aHv22_2_01	5469	35	1
# Not assigned in the present study	-131
N.A.	N.A.	N.A.	N.A.	HPV225_p0006	4675	4953	-1
N.A.	N.A.	N.A.	N.A.	HPV225_p0009	6709	7311	1
N.A.	N.A.	N.A.	N.A.	HPV225_p0008	6157	6525	1
N.A.	N.A.	N.A.	N.A.	HPV225_p0004	4186	4428	1

[truncated: 6 more sheets: B8, 908, Cuz20, PeCan4, Sat464, SJM180]
